# Supplementary material for: KRAB-type zinc-finger proteins PITA and PISA specifically regulate p53-dependent glycolysis and mitochondrial respiration
Source: Cell Res. 2018 Feb 21;28(5):572–92. doi: 10.1038/s41422-018-0008-8 (PMC5951852; doi:10.1038/s41422-018-0008-8)
Supplement: Supplementary file 4 — Supplementary information, Table S1 [file 41422_2018_8_MOESM4_ESM.xls]

## Sheet: Human PITA_peaks
chr	start	end	length	abs_summit	pileup	-LOG10(pvalue)	fold_enrichment	-LOG10(qvalue)	name
1	3584826	3585053	228	3584875	6.19	2.34354	2.39797	0	H_ZFP1_peak_1
1	5563013	5563212	200	5563020	6.19	2.34354	2.39797	0	H_ZFP1_peak_2
1	5672523	5672722	200	5672529	6.97	2.34354	2.65605	0	H_ZFP1_peak_3
1	12934014	12934213	200	12934164	5.42	3.01419	3.05698	0	H_ZFP1_peak_4
1	14438220	14438680	461	14438574	6.97	4.07966	3.98407	0.01261	H_ZFP1_peak_5
1	14697465	14697664	200	14697548	6.97	3.9754	3.90595	0.01261	H_ZFP1_peak_6
1	18275556	18275755	200	18275629	6.97	4.07966	3.98407	0.01261	H_ZFP1_peak_7
1	31595732	31595931	200	31595799	7.74	3.41147	3.23792	0	H_ZFP1_peak_8
1	46788704	46788909	206	46788860	6.97	3.60013	3.62188	0	H_ZFP1_peak_9
1	46792571	46792858	288	46792767	6.19	3.68827	3.33051	0	H_ZFP1_peak_10
1	46958523	46958877	355	46958721	7.74	4.38223	3.93801	0.05819	H_ZFP1_peak_11
1	48580927	48581165	239	48581073	7.74	2.9599	2.91413	0	H_ZFP1_peak_12
1	48621035	48621307	273	48621202	5.42	3.09613	3.11634	0	H_ZFP1_peak_13
1	48767244	48767549	306	48767488	6.97	3.60013	3.62188	0	H_ZFP1_peak_14
1	48811720	48811940	221	48811764	6.19	3.9754	3.52642	0.01261	H_ZFP1_peak_15
1	48989531	48989788	258	48989629	4.65	2.36546	2.76737	0	H_ZFP1_peak_16
1	49048917	49049116	200	49049096	6.19	4.07966	3.59695	0.01261	H_ZFP1_peak_17
1	49209519	49209718	200	49209617	6.97	4.40834	4.2274	0.05819	H_ZFP1_peak_18
1	49411207	49411462	256	49411315	6.19	3.87562	3.45861	0.01261	H_ZFP1_peak_19
1	49451574	49451850	277	49451767	6.19	4.40834	3.81664	0.05819	H_ZFP1_peak_20
1	50190840	50191103	264	50191015	6.97	4.07966	3.98407	0.01261	H_ZFP1_peak_21
1	50228921	50229232	312	50229037	5.42	3.22608	3.20983	0	H_ZFP1_peak_22
1	53391982	53392181	200	53392021	6.19	3.35511	3.10082	0	H_ZFP1_peak_23
1	56252355	56252623	269	56252387	6.97	2.34354	2.65605	0	H_ZFP1_peak_24
1	57178842	57179107	266	57179001	7.74	5.3172	4.60125	0.65523	H_ZFP1_peak_25
1	57334082	57334397	316	57334319	6.19	4.02695	3.56134	0.01261	H_ZFP1_peak_26
1	57648501	57648860	360	57648596	6.19	2.34354	2.39797	0	H_ZFP1_peak_27
1	57846857	57847056	200	57846887	5.42	2.89764	2.97207	0	H_ZFP1_peak_28
1	58016412	58016618	207	58016508	6.19	3.68827	3.33051	0	H_ZFP1_peak_29
1	58146445	58146654	210	58146507	8.52	5.74423	4.61972	0.95342	H_ZFP1_peak_30
1	60260610	60260933	324	60260756	5.42	3.22608	3.20983	0	H_ZFP1_peak_31
1	60597872	60598119	248	60597979	6.97	2.34354	2.65605	0	H_ZFP1_peak_32
1	60608007	60608206	200	60608034	6.19	3.47418	3.18314	0	H_ZFP1_peak_33
1	61016491	61016690	200	61016590	9.29	5.93091	4.47429	1.04101	H_ZFP1_peak_34
1	67084771	67084994	224	67084876	10.07	6.48857	4.57235	1.44418	H_ZFP1_peak_35
1	68558252	68558513	262	68558393	9.29	6.79834	5.04454	1.66942	H_ZFP1_peak_36
1	68805258	68805509	252	68805329	5.42	3.22608	3.20983	0	H_ZFP1_peak_37
1	68957840	68958039	200	68957996	6.19	4.07966	3.59695	0.01261	H_ZFP1_peak_38
1	69058366	69058622	257	69058466	9.29	6.95301	5.14543	1.74294	H_ZFP1_peak_39
1	69251332	69251531	200	69251479	4.65	2.43654	2.82271	0	H_ZFP1_peak_40
1	70664387	70664691	305	70664501	4.65	2.66146	2.99511	0	H_ZFP1_peak_41
1	70782544	70782743	200	70782657	7.74	4.98931	4.37119	0.45557	H_ZFP1_peak_42
1	70803792	70804096	305	70803929	6.19	4.40834	3.81664	0.05819	H_ZFP1_peak_43
1	70886724	70887022	299	70886873	5.42	3.5027	3.40588	0	H_ZFP1_peak_44
1	71118160	71118491	332	71118277	5.42	3.22608	3.20983	0	H_ZFP1_peak_45
1	71164339	71164572	234	71164493	6.19	4.30318	3.74683	0.05819	H_ZFP1_peak_46
1	71848053	71848265	213	71848234	6.97	4.07966	3.98407	0.01261	H_ZFP1_peak_47
1	72539713	72540017	305	72539876	6.19	2.87427	2.76689	0	H_ZFP1_peak_48
1	72896062	72896261	200	72896112	6.19	4.40834	3.81664	0.05819	H_ZFP1_peak_49
1	73253796	73253995	200	73253826	5.42	3.22608	3.20983	0	H_ZFP1_peak_50
1	73377180	73377391	212	73377212	7.74	4.98931	4.37119	0.45557	H_ZFP1_peak_51
1	73394104	73394352	249	73394250	8.52	6.38222	5.04893	1.36131	H_ZFP1_peak_52
1	73419638	73419837	200	73419717	6.97	4.07966	3.98407	0.01261	H_ZFP1_peak_53
1	73468044	73468243	200	73468155	6.97	2.34354	2.65605	0	H_ZFP1_peak_54
1	73592870	73593069	200	73592951	6.97	3.92497	3.86803	0.01261	H_ZFP1_peak_55
1	73763406	73763605	200	73763560	5.42	3.5027	3.40588	0	H_ZFP1_peak_56
1	74350608	74350807	200	74350773	6.97	4.40834	4.2274	0.05819	H_ZFP1_peak_57
1	75217505	75217704	200	75217595	7.74	5.37029	4.63816	0.67657	H_ZFP1_peak_58
1	75402652	75402851	200	75402816	6.19	4.13359	3.63329	0.04756	H_ZFP1_peak_59
1	75416824	75417023	200	75416978	6.19	4.40834	3.81664	0.05819	H_ZFP1_peak_60
1	76242328	76242578	251	76242415	6.19	3.60013	3.26996	0	H_ZFP1_peak_61
1	76305356	76305710	355	76305421	5.42	3.22608	3.20983	0	H_ZFP1_peak_62
1	76449246	76449509	264	76449257	5.42	3.31784	3.27534	0	H_ZFP1_peak_63
1	76532367	76532566	200	76532510	6.19	4.40834	3.81664	0.05819	H_ZFP1_peak_64
1	78172592	78172864	273	78172712	5.42	3.5027	3.40588	0	H_ZFP1_peak_65
1	78221804	78222031	228	78221976	7.74	2.9599	2.91413	0	H_ZFP1_peak_66
1	78426492	78426712	221	78426605	5.42	3.22608	3.20983	0	H_ZFP1_peak_67
1	78547615	78547818	204	78547666	7.74	4.98931	4.37119	0.45557	H_ZFP1_peak_68
1	78872953	78873152	200	78873079	6.97	3.51537	3.55721	0	H_ZFP1_peak_69
1	78878594	78878906	313	78878839	8.52	3.62443	3.17221	0	H_ZFP1_peak_70
1	79342590	79342789	200	79342701	6.97	4.07966	3.98407	0.01261	H_ZFP1_peak_71
1	79456579	79456918	340	79456619	4.65	2.43654	2.82271	0	H_ZFP1_peak_72
1	80109441	80109640	200	80109567	6.19	4.07966	3.59695	0.01261	H_ZFP1_peak_73
1	80906129	80906364	236	80906290	8.52	5.94877	4.75831	1.04101	H_ZFP1_peak_74
1	81293401	81293616	216	81293463	6.97	4.07966	3.98407	0.01261	H_ZFP1_peak_75
1	81425053	81425252	200	81425119	7.74	4.43205	3.97381	0.06929	H_ZFP1_peak_76
1	81856082	81856281	200	81856195	5.42	3.5027	3.40588	0	H_ZFP1_peak_77
1	82074989	82075188	200	82075049	6.97	4.40834	4.2274	0.05819	H_ZFP1_peak_78
1	82495463	82495674	212	82495624	6.97	3.60013	3.62188	0	H_ZFP1_peak_79
1	82671579	82671778	200	82671700	7.74	5.37029	4.63816	0.67657	H_ZFP1_peak_80
1	82788626	82788878	253	82788714	6.97	2.34354	2.65605	0	H_ZFP1_peak_81
1	82804907	82805328	422	82805220	7.74	4.98931	4.37119	0.45557	H_ZFP1_peak_82
1	83212476	83212675	200	83212543	6.97	4.40834	4.2274	0.05819	H_ZFP1_peak_83
1	83233346	83233556	211	83233426	6.19	4.07966	3.59695	0.01261	H_ZFP1_peak_84
1	83623915	83624114	200	83624063	5.42	3.22608	3.20983	0	H_ZFP1_peak_85
1	83922222	83922421	200	83922275	8.52	5.87911	4.7112	1.03681	H_ZFP1_peak_86
1	84399587	84399829	243	84399678	6.97	3.92497	3.86803	0.01261	H_ZFP1_peak_87
1	84425011	84425212	202	84425182	6.97	3.64376	3.65511	0	H_ZFP1_peak_88
1	84912351	84912550	200	84912479	8.52	5.94877	4.75831	1.04101	H_ZFP1_peak_89
1	84917311	84917510	200	84917360	6.19	3.82731	3.42567	0	H_ZFP1_peak_90
1	85968055	85968254	200	85968179	4.65	2.43654	2.82271	0	H_ZFP1_peak_91
1	87240373	87240572	200	87240487	6.97	3.68827	3.68896	0	H_ZFP1_peak_92
1	87309494	87309693	200	87309607	5.42	2.82384	2.91803	0	H_ZFP1_peak_93
1	89201333	89201555	223	89201483	5.42	3.5027	3.40588	0	H_ZFP1_peak_94
1	89423113	89423312	200	89423224	6.97	3.87562	3.83084	0.01261	H_ZFP1_peak_95
1	90090288	90090538	251	90090361	6.19	3.60013	3.26996	0	H_ZFP1_peak_96
1	90236400	90236636	237	90236496	6.97	2.34354	2.65605	0	H_ZFP1_peak_97
1	90317356	90317592	237	90317420	8.52	5.31347	4.32574	0.65192	H_ZFP1_peak_98
1	91387258	91387481	224	91387400	48.78	5.78625	2.07404	0.99097	H_ZFP1_peak_99
1	93195607	93195806	200	93195645	7.74	4.75242	4.20307	0.32056	H_ZFP1_peak_100
1	95387327	95387591	265	95387411	5.42	3.05472	3.08638	0	H_ZFP1_peak_101
1	95406004	95406226	223	95406029	7.74	2.9599	2.91413	0	H_ZFP1_peak_102
1	95453693	95453919	227	95453837	6.19	3.9754	3.52642	0.01261	H_ZFP1_peak_103
1	95550230	95550436	207	95550321	6.97	4.07966	3.98407	0.01261	H_ZFP1_peak_104
1	95575132	95575343	212	95575159	6.97	3.64376	3.65511	0	H_ZFP1_peak_105
1	95646792	95646991	200	95646893	4.65	2.63002	2.97128	0	H_ZFP1_peak_106
1	96408415	96408634	220	96408538	8.52	5.94877	4.75831	1.04101	H_ZFP1_peak_107
1	96530855	96531200	346	96530938	5.42	3.22608	3.20983	0	H_ZFP1_peak_108
1	96901827	96902112	286	96901949	6.97	3.60013	3.62188	0	H_ZFP1_peak_109
1	98108323	98108605	283	98108453	6.19	4.07966	3.59695	0.01261	H_ZFP1_peak_110
1	98566355	98566554	200	98566439	4.65	2.43654	2.82271	0	H_ZFP1_peak_111
1	98590168	98590416	249	98590270	6.19	3.82731	3.42567	0	H_ZFP1_peak_112
1	99580637	99580836	200	99580811	6.19	4.07966	3.59695	0.01261	H_ZFP1_peak_113
1	101500096	101500344	249	101500231	5.42	3.22608	3.20983	0	H_ZFP1_peak_114
1	101619953	101620231	279	101620133	6.97	4.07966	3.98407	0.01261	H_ZFP1_peak_115
1	101633546	101633928	383	101633738	6.19	4.40834	3.81664	0.05819	H_ZFP1_peak_116
1	102352651	102353014	364	102352831	7.74	5.37029	4.63816	0.67657	H_ZFP1_peak_117
1	102554998	102555299	302	102555130	6.97	4.40834	4.2274	0.05819	H_ZFP1_peak_118
1	102629823	102630071	249	102629974	5.42	3.22608	3.20983	0	H_ZFP1_peak_119
1	103631838	103632057	220	103631894	6.97	4.40834	4.2274	0.05819	H_ZFP1_peak_120
1	103749356	103749579	224	103749423	8.52	5.94877	4.75831	1.04101	H_ZFP1_peak_121
1	105787400	105787599	200	105787472	6.97	4.40834	4.2274	0.05819	H_ZFP1_peak_122
1	106036684	106036883	200	106036808	6.97	4.07966	3.98407	0.01261	H_ZFP1_peak_123
1	106690749	106690979	231	106690863	6.19	4.07966	3.59695	0.01261	H_ZFP1_peak_124
1	106792842	106793138	297	106792944	6.19	4.07966	3.59695	0.01261	H_ZFP1_peak_125
1	106887871	106888070	200	106888006	6.19	4.40834	3.81664	0.05819	H_ZFP1_peak_126
1	107032659	107032858	200	107032744	6.97	4.07966	3.98407	0.01261	H_ZFP1_peak_127
1	107196242	107196619	378	107196477	9.29	7.43906	5.45969	2.10903	H_ZFP1_peak_128
1	107392650	107392849	200	107392769	5.42	3.13847	3.1469	0	H_ZFP1_peak_129
1	107675376	107675575	200	107675455	5.42	2.82384	2.91803	0	H_ZFP1_peak_130
1	107950699	107950898	200	107950758	10.07	5.08049	3.68837	0.4817	H_ZFP1_peak_131
1	110572309	110572536	228	110572473	7.74	4.43205	3.97381	0.06929	H_ZFP1_peak_132
1	110576294	110576531	238	110576390	5.42	3.18178	3.17805	0	H_ZFP1_peak_133
1	110710945	110711233	289	110711038	5.42	3.22608	3.20983	0	H_ZFP1_peak_134
1	113510809	113511008	200	113510922	6.19	3.60013	3.26996	0	H_ZFP1_peak_135
1	114029490	114029745	256	114029619	10.84	5.08049	3.94645	0.4817	H_ZFP1_peak_136
1	115010160	115010359	200	115010311	6.19	4.07966	3.59695	0.01261	H_ZFP1_peak_137
1	115212901	115213124	224	115213059	6.19	3.55734	3.2405	0	H_ZFP1_peak_138
1	116704700	116704899	200	116704790	6.19	3.68827	3.33051	0	H_ZFP1_peak_139
1	117796168	117796367	200	117796351	5.42	3.22608	3.20983	0	H_ZFP1_peak_140
1	118596157	118596394	238	118596257	5.42	3.22608	3.20983	0	H_ZFP1_peak_141
1	118618487	118618766	280	118618683	6.19	2.34354	2.39797	0	H_ZFP1_peak_142
1	118785077	118785276	200	118785126	6.19	4.40834	3.81664	0.05819	H_ZFP1_peak_143
1	119406469	119406668	200	119406513	5.42	3.5027	3.40588	0	H_ZFP1_peak_144
1	120831875	120832107	233	120831982	10.07	7.27835	5.07573	1.98714	H_ZFP1_peak_145
1	121616071	121616270	200	121616103	10.84	2.54672	2.36787	0	H_ZFP1_peak_146
1	121767574	121767784	211	121767692	12.39	3.5627	2.67756	0	H_ZFP1_peak_147
1	122228790	122228997	208	122228875	29.42	4.42143	2.17293	0.06929	H_ZFP1_peak_148
1	122232998	122233197	200	122233133	21.68	3.75708	2.26787	0	H_ZFP1_peak_149
1	122237190	122237389	200	122237265	10.84	2.54672	2.36787	0	H_ZFP1_peak_150
1	122245120	122245407	288	122245249	19.36	4.35259	2.54449	0.05819	H_ZFP1_peak_151
1	122276847	122277046	200	122276978	13.16	3.15615	2.36034	0	H_ZFP1_peak_152
1	122327776	122327993	218	122327872	17.81	5.2663	3.13458	0.62832	H_ZFP1_peak_153
1	122404246	122404529	284	122404365	18.58	7.28745	3.91634	1.98847	H_ZFP1_peak_154
1	122431440	122431697	258	122431526	17.81	2.27413	1.88075	0	H_ZFP1_peak_155
1	122473513	122473734	222	122473630	4.65	2.43654	2.82271	0	H_ZFP1_peak_156
1	122474418	122474620	203	122474536	9.29	4.33257	3.43029	0.05819	H_ZFP1_peak_157
1	122551138	122551337	200	122551254	9.29	4.33257	3.43029	0.05819	H_ZFP1_peak_158
1	122698169	122698370	202	122698240	11.61	4.14638	3.15339	0.04971	H_ZFP1_peak_159
1	122731971	122732249	279	122732077	7.74	3.77066	3.49695	0	H_ZFP1_peak_160
1	122744874	122745073	200	122744994	10.07	6.37162	4.49801	1.36131	H_ZFP1_peak_161
1	123033891	123034118	228	123034022	9.29	2.95763	2.57271	0	H_ZFP1_peak_162
1	123116658	123116869	212	123116759	8.52	4.74037	3.93249	0.31246	H_ZFP1_peak_163
1	123256476	123256682	207	123256652	9.29	2.95763	2.57271	0	H_ZFP1_peak_164
1	123965813	123966012	200	123965899	9.29	2.95763	2.57271	0	H_ZFP1_peak_165
1	124054639	124054905	267	124054735	13.16	3.15615	2.36034	0	H_ZFP1_peak_166
1	124055737	124055936	200	124055849	10.07	5.08049	3.68837	0.4817	H_ZFP1_peak_167
1	124254872	124255109	238	124254962	6.19	4.07966	3.59695	0.01261	H_ZFP1_peak_168
1	124377098	124377390	293	124377253	23.23	3.92038	2.20247	0.01261	H_ZFP1_peak_169
1	124695292	124695491	200	124695330	12.39	7.78335	5.14916	2.35417	H_ZFP1_peak_170
1	124712720	124712953	234	124712863	7.74	4.14652	3.76827	0.04971	H_ZFP1_peak_171
1	124762857	124763086	230	124762961	10.07	2.54672	2.21302	0	H_ZFP1_peak_172
1	124788176	124788384	209	124788236	19.36	3.59699	2.26177	0	H_ZFP1_peak_173
1	124793966	124794201	236	124794035	6.97	4.07966	3.98407	0.01261	H_ZFP1_peak_174
1	124812668	124812880	213	124812728	17.03	3.44155	2.25416	0	H_ZFP1_peak_175
1	124859231	124859438	208	124859347	7.74	3.58429	3.36246	0	H_ZFP1_peak_176
1	124865449	124865648	200	124865528	14.71	4.70046	3.14211	0.28371	H_ZFP1_peak_177
1	124866709	124867090	382	124867089	8.52	2.41987	2.37916	0	H_ZFP1_peak_178
1	124877994	124878193	200	124878064	8.52	5.94877	4.75831	1.04101	H_ZFP1_peak_179
1	124936640	124936901	262	124936806	17.03	4.24476	2.57618	0.05819	H_ZFP1_peak_180
1	124938922	124939228	307	124939083	10.84	3.53412	2.95983	0	H_ZFP1_peak_181
1	125079730	125080011	282	125079825	5.42	2.49469	2.67486	0	H_ZFP1_peak_182
1	125084543	125085127	585	125084989	8.52	2.41987	2.37916	0	H_ZFP1_peak_183
1	125092786	125093246	461	125092904	7.74	5.05187	4.41534	0.4817	H_ZFP1_peak_184
1	125114100	125114479	380	125114284	14.71	6.17367	3.92763	1.21728	H_ZFP1_peak_185
1	143232844	143233163	320	143233019	174.98	2.86529	1.26603	0	H_ZFP1_peak_186
1	143246889	143247088	200	143247037	96.78	3.07286	1.39685	0	H_ZFP1_peak_187
1	143298098	143298401	304	143298260	6.19	3.43376	3.15522	0	H_ZFP1_peak_188
1	143501560	143501768	209	143501655	7.74	4.48283	4.01027	0.11266	H_ZFP1_peak_189
1	143804156	143804391	236	143804321	6.19	3.73367	3.36164	0	H_ZFP1_peak_190
1	144711933	144712132	200	144712003	8.52	4.78811	3.96526	0.3381	H_ZFP1_peak_191
1	149079928	149080210	283	149080042	9.29	5.99044	4.51354	1.06832	H_ZFP1_peak_192
1	150121296	150121495	200	150121326	5.42	2.97452	3.02815	0	H_ZFP1_peak_193
1	153142012	153142211	200	153142074	6.19	4.13359	3.63329	0.04756	H_ZFP1_peak_194
1	158638852	158639052	201	158638954	6.97	3.87562	3.83084	0.01261	H_ZFP1_peak_195
1	158928569	158928777	209	158928597	6.97	4.40834	4.2274	0.05819	H_ZFP1_peak_196
1	159470177	159470381	205	159470303	5.42	3.27142	3.24226	0	H_ZFP1_peak_197
1	159563612	159563879	268	159563734	6.97	2.34354	2.65605	0	H_ZFP1_peak_198
1	159646865	159647102	238	159646922	5.42	3.22608	3.20983	0	H_ZFP1_peak_199
1	159700356	159700569	214	159700517	6.19	2.34354	2.39797	0	H_ZFP1_peak_200
1	159749121	159749433	313	159749304	6.19	4.30318	3.74683	0.05819	H_ZFP1_peak_201
1	163108581	163108785	205	163108711	6.97	2.34354	2.65605	0	H_ZFP1_peak_202
1	163492460	163492659	200	163492556	6.19	4.07966	3.59695	0.01261	H_ZFP1_peak_203
1	163959565	163959819	255	163959709	6.97	4.07966	3.98407	0.01261	H_ZFP1_peak_204
1	164182254	164182482	229	164182342	6.97	3.60013	3.62188	0	H_ZFP1_peak_205
1	165148932	165149131	200	165149098	6.19	4.40834	3.81664	0.05819	H_ZFP1_peak_206
1	166580319	166580615	297	166580454	5.42	3.22608	3.20983	0	H_ZFP1_peak_207
1	166699378	166699577	200	166699448	6.19	4.07966	3.59695	0.01261	H_ZFP1_peak_208
1	171629110	171629309	200	171629168	5.42	2.75293	2.86592	0	H_ZFP1_peak_209
1	175106383	175106612	230	175106472	5.42	2.7185	2.84056	0	H_ZFP1_peak_210
1	175212975	175213174	200	175213121	6.19	4.02695	3.56134	0.01261	H_ZFP1_peak_211
1	175291272	175291497	226	175291340	7.74	2.9599	2.91413	0	H_ZFP1_peak_212
1	175294791	175295038	248	175294897	4.65	2.43654	2.82271	0	H_ZFP1_peak_213
1	175308113	175308312	200	175308196	6.97	2.34354	2.65605	0	H_ZFP1_peak_214
1	175414174	175414439	266	175414284	7.74	4.43205	3.97381	0.06929	H_ZFP1_peak_215
1	175574254	175574565	312	175574409	6.19	3.92497	3.49219	0.01261	H_ZFP1_peak_216
1	175769923	175770122	200	175769960	4.65	2.08205	2.54299	0	H_ZFP1_peak_217
1	175808713	175808912	200	175808790	6.19	3.92497	3.49219	0.01261	H_ZFP1_peak_218
1	175855261	175855494	234	175855333	6.19	3.51537	3.21157	0	H_ZFP1_peak_219
1	176889716	176889992	277	176889846	5.42	3.46408	3.37877	0	H_ZFP1_peak_220
1	176927152	176927378	227	176927236	7.74	4.58742	4.08523	0.20222	H_ZFP1_peak_221
1	177461779	177462158	380	177461839	5.42	2.82384	2.91803	0	H_ZFP1_peak_222
1	177526242	177526461	220	177526340	6.19	4.07966	3.59695	0.01261	H_ZFP1_peak_223
1	177618721	177618979	259	177618875	5.42	3.22608	3.20983	0	H_ZFP1_peak_224
1	179416723	179416922	200	179416750	6.19	4.07966	3.59695	0.01261	H_ZFP1_peak_225
1	179527260	179527459	200	179527314	6.19	2.69882	2.64482	0	H_ZFP1_peak_226
1	181500913	181501112	200	181501093	5.42	2.82384	2.91803	0	H_ZFP1_peak_227
1	181556654	181556866	213	181556703	6.19	4.07966	3.59695	0.01261	H_ZFP1_peak_228
1	181895179	181895475	297	181895348	6.19	3.43376	3.15522	0	H_ZFP1_peak_229
1	182559459	182559676	218	182559514	6.97	3.60013	3.62188	0	H_ZFP1_peak_230
1	183724191	183724646	456	183724518	6.97	4.07966	3.98407	0.01261	H_ZFP1_peak_231
1	184035796	184036054	259	184035971	6.97	2.34354	2.65605	0	H_ZFP1_peak_232
1	184379484	184379776	293	184379588	6.19	3.87562	3.45861	0.01261	H_ZFP1_peak_233
1	184423463	184423733	271	184423593	7.74	4.98931	4.37119	0.45557	H_ZFP1_peak_234
1	184449794	184450110	317	184449928	6.97	2.34354	2.65605	0	H_ZFP1_peak_235
1	184452292	184452491	200	184452460	6.19	4.07966	3.59695	0.01261	H_ZFP1_peak_236
1	184494369	184494579	211	184494422	6.19	3.60013	3.26996	0	H_ZFP1_peak_237
1	184577323	184577565	243	184577429	6.97	3.55734	3.58925	0	H_ZFP1_peak_238
1	186967724	186967968	245	186967800	5.42	3.5027	3.40588	0	H_ZFP1_peak_239
1	187299497	187299696	200	187299565	5.42	3.31784	3.27534	0	H_ZFP1_peak_240
1	187511451	187511657	207	187511606	6.19	3.55734	3.2405	0	H_ZFP1_peak_241
1	188057496	188057695	200	188057604	6.97	4.07966	3.98407	0.01261	H_ZFP1_peak_242
1	188573335	188573649	315	188573475	6.19	3.60013	3.26996	0	H_ZFP1_peak_243
1	189532085	189532284	200	189532178	6.97	4.07966	3.98407	0.01261	H_ZFP1_peak_244
1	190518141	190518340	200	190518171	6.19	3.64376	3.29996	0	H_ZFP1_peak_245
1	190532514	190532784	271	190532608	6.19	2.34354	2.39797	0	H_ZFP1_peak_246
1	190574257	190574556	300	190574393	6.97	3.92497	3.86803	0.01261	H_ZFP1_peak_247
1	190581909	190582219	311	190582034	7.74	4.92814	4.32791	0.44944	H_ZFP1_peak_248
1	191513460	191513659	200	191513540	7.74	4.43205	3.97381	0.06929	H_ZFP1_peak_249
1	191561316	191561527	212	191561469	6.97	4.40834	4.2274	0.05819	H_ZFP1_peak_250
1	192307857	192308056	200	192307879	5.42	3.22608	3.20983	0	H_ZFP1_peak_251
1	193401562	193401761	200	193401686	6.97	4.40834	4.2274	0.05819	H_ZFP1_peak_252
1	194631859	194632117	259	194631988	7.74	4.98931	4.37119	0.45557	H_ZFP1_peak_253
1	195187889	195188088	200	195187950	7.74	2.9599	2.91413	0	H_ZFP1_peak_254
1	195517824	195518041	218	195517975	6.19	4.07966	3.59695	0.01261	H_ZFP1_peak_255
1	195531049	195531274	226	195531220	6.19	3.92497	3.49219	0.01261	H_ZFP1_peak_256
1	195889335	195889678	344	195889518	4.65	2.66146	2.99511	0	H_ZFP1_peak_257
1	196161247	196161550	304	196161394	6.19	4.02695	3.56134	0.01261	H_ZFP1_peak_258
1	198839186	198839399	214	198839332	7.74	4.43205	3.97381	0.06929	H_ZFP1_peak_259
1	199481720	199481919	200	199481832	5.42	3.22608	3.20983	0	H_ZFP1_peak_260
1	199758028	199758293	266	199758201	6.19	4.30318	3.74683	0.05819	H_ZFP1_peak_261
1	202507814	202508072	259	202507917	6.19	3.60013	3.26996	0	H_ZFP1_peak_262
1	208603212	208603437	226	208603352	8.52	3.62443	3.17221	0	H_ZFP1_peak_263
1	208763325	208763628	304	208763449	6.19	4.07966	3.59695	0.01261	H_ZFP1_peak_264
1	210380675	210380874	200	210380814	6.19	3.2423	3.02265	0	H_ZFP1_peak_265
1	210465291	210465629	339	210465442	6.19	3.27924	3.04827	0	H_ZFP1_peak_266
1	210861075	210861274	200	210861131	5.42	2.97452	3.02815	0	H_ZFP1_peak_267
1	210917323	210917522	200	210917358	6.19	3.82731	3.42567	0	H_ZFP1_peak_268
1	212542906	212543203	298	212543020	7.74	4.38223	3.93801	0.05819	H_ZFP1_peak_269
1	213525138	213525361	224	213525274	9.29	4.33257	3.43029	0.05819	H_ZFP1_peak_270
1	213791901	213792231	331	213791994	6.19	3.78001	3.39335	0	H_ZFP1_peak_271
1	213841394	213841699	306	213841551	6.97	2.87427	3.06467	0	H_ZFP1_peak_272
1	214032865	214033064	200	214032957	6.97	3.51537	3.55721	0	H_ZFP1_peak_273
1	214213493	214213724	232	214213656	5.42	2.93568	2.99985	0	H_ZFP1_peak_274
1	214717308	214717588	281	214717407	6.97	3.55734	3.58925	0	H_ZFP1_peak_275
1	214935951	214936182	232	214936131	6.19	3.55734	3.2405	0	H_ZFP1_peak_276
1	214992477	214992966	490	214992497	6.97	4.02695	3.94463	0.01261	H_ZFP1_peak_277
1	215064433	215064703	271	215064448	6.19	3.20599	2.99746	0	H_ZFP1_peak_278
1	215340102	215340301	200	215340220	6.97	2.87427	3.06467	0	H_ZFP1_peak_279
1	215371499	215371806	308	215371628	8.52	5.20075	4.24849	0.57889	H_ZFP1_peak_280
1	215610119	215610318	200	215610310	6.19	4.18879	3.67036	0.05819	H_ZFP1_peak_281
1	215852771	215852998	228	215852860	6.97	3.60013	3.62188	0	H_ZFP1_peak_282
1	215859683	215859888	206	215859789	9.29	6.50781	4.85418	1.4605	H_ZFP1_peak_283
1	215895853	215896052	200	215895903	5.42	2.89764	2.97207	0	H_ZFP1_peak_284
1	216094258	216094492	235	216094373	8.52	5.94877	4.75831	1.04101	H_ZFP1_peak_285
1	216137188	216137444	257	216137256	7.74	4.43205	3.97381	0.06929	H_ZFP1_peak_286
1	216195168	216195421	254	216195357	6.19	4.07966	3.59695	0.01261	H_ZFP1_peak_287
1	225169179	225169385	207	225169326	6.97	4.40834	4.2274	0.05819	H_ZFP1_peak_288
1	231645144	231645376	233	231645275	7.74	4.10187	3.73606	0.03186	H_ZFP1_peak_289
1	235806346	235806545	200	235806505	6.19	3.92497	3.49219	0.01261	H_ZFP1_peak_290
1	237012967	237013166	200	237013151	6.19	3.60013	3.26996	0	H_ZFP1_peak_291
1	237061967	237062173	207	237062089	9.29	6.23946	4.67766	1.26069	H_ZFP1_peak_292
1	237093435	237093689	255	237093515	6.19	3.55734	3.2405	0	H_ZFP1_peak_293
1	237171651	237171999	349	237171808	8.52	5.81095	4.66501	1.00986	H_ZFP1_peak_294
1	237210416	237210615	200	237210510	6.19	2.34354	2.39797	0	H_ZFP1_peak_295
1	237250256	237250569	314	237250562	5.42	3.5027	3.40588	0	H_ZFP1_peak_296
1	237263969	237264232	264	237264125	7.74	2.9599	2.91413	0	H_ZFP1_peak_297
1	237284951	237285197	247	237285086	10.07	5.08049	3.68837	0.4817	H_ZFP1_peak_298
1	237455289	237455488	200	237455453	5.42	3.22608	3.20983	0	H_ZFP1_peak_299
1	237527445	237527644	200	237527524	8.52	5.94877	4.75831	1.04101	H_ZFP1_peak_300
1	237722109	237722320	212	237722257	6.19	4.07966	3.59695	0.01261	H_ZFP1_peak_301
1	237732571	237732880	310	237732762	6.97	3.1703	3.29262	0	H_ZFP1_peak_302
1	237983672	237983875	204	237983760	6.97	3.60013	3.62188	0	H_ZFP1_peak_303
1	237991124	237991767	644	237991577	7.74	4.75242	4.20307	0.32056	H_ZFP1_peak_304
1	238075247	238075485	239	238075319	7.74	2.9599	2.91413	0	H_ZFP1_peak_305
1	238076205	238076422	218	238076317	6.97	3.92497	3.86803	0.01261	H_ZFP1_peak_306
1	238122444	238122847	404	238122524	8.52	5.61492	4.53172	0.85175	H_ZFP1_peak_307
1	238188032	238188287	256	238188098	6.19	3.68827	3.33051	0	H_ZFP1_peak_308
1	238282176	238282481	306	238282437	5.42	3.5027	3.40588	0	H_ZFP1_peak_309
1	238320055	238320324	270	238320210	6.97	4.40834	4.2274	0.05819	H_ZFP1_peak_310
1	238336642	238336841	200	238336676	5.42	3.05472	3.08638	0	H_ZFP1_peak_311
1	238418874	238419504	631	238418941	8.52	5.31347	4.32574	0.65192	H_ZFP1_peak_312
1	238488294	238488509	216	238488390	6.97	3.55734	3.58925	0	H_ZFP1_peak_313
1	238488777	238489055	279	238488924	6.19	3.20599	2.99746	0	H_ZFP1_peak_314
1	238697725	238697983	259	238697788	6.19	3.78001	3.39335	0	H_ZFP1_peak_315
1	238712884	238713403	520	238713081	5.42	3.22608	3.20983	0	H_ZFP1_peak_316
1	238738922	238739164	243	238738977	5.42	3.5027	3.40588	0	H_ZFP1_peak_317
1	238796362	238796587	226	238796511	7.74	4.98931	4.37119	0.45557	H_ZFP1_peak_318
1	238827419	238827714	296	238827637	5.42	3.22608	3.20983	0	H_ZFP1_peak_319
1	238836341	238836567	227	238836404	6.19	4.40834	3.81664	0.05819	H_ZFP1_peak_320
1	238865102	238865301	200	238865232	6.19	4.07966	3.59695	0.01261	H_ZFP1_peak_321
1	238895941	238896250	310	238896061	5.42	3.27142	3.24226	0	H_ZFP1_peak_322
1	238915847	238916141	295	238916004	6.97	2.34354	2.65605	0	H_ZFP1_peak_323
1	238995884	238996115	232	238995996	9.29	2.95763	2.57271	0	H_ZFP1_peak_324
1	239001580	239001998	419	239001884	7.74	2.9599	2.91413	0	H_ZFP1_peak_325
1	239070694	239070961	268	239070804	8.52	5.67891	4.5753	0.89937	H_ZFP1_peak_326
1	239098653	239098925	273	239098805	8.52	4.34317	3.66024	0.05819	H_ZFP1_peak_327
1	239116149	239116348	200	239116252	6.19	3.55734	3.2405	0	H_ZFP1_peak_328
1	239119576	239119946	371	239119697	6.19	2.34354	2.39797	0	H_ZFP1_peak_329
1	239125083	239125420	338	239125239	6.19	3.60013	3.26996	0	H_ZFP1_peak_330
1	239147210	239147452	243	239147298	6.97	4.40834	4.2274	0.05819	H_ZFP1_peak_331
1	239208435	239208689	255	239208588	6.19	3.55734	3.2405	0	H_ZFP1_peak_332
1	239219787	239220175	389	239219909	6.19	4.07966	3.59695	0.01261	H_ZFP1_peak_333
1	239229270	239229501	232	239229366	6.97	4.07966	3.98407	0.01261	H_ZFP1_peak_334
1	239234036	239234235	200	239234076	6.19	3.51537	3.21157	0	H_ZFP1_peak_335
1	239302131	239302355	225	239302235	6.97	3.78001	3.75856	0	H_ZFP1_peak_336
1	239501750	239502072	323	239502031	6.97	2.34354	2.65605	0	H_ZFP1_peak_337
1	239505486	239505739	254	239505641	7.74	4.14652	3.76827	0.04971	H_ZFP1_peak_338
1	239590163	239590433	271	239590310	5.42	2.97452	3.02815	0	H_ZFP1_peak_339
1	239635343	239635542	200	239635505	6.97	3.20599	3.32006	0	H_ZFP1_peak_340
1	239686544	239686743	200	239686637	5.42	2.93568	2.99985	0	H_ZFP1_peak_341
1	239724865	239725064	200	239725012	7.74	4.6413	4.12377	0.24395	H_ZFP1_peak_342
1	239798360	239798593	234	239798491	7.74	3.58429	3.36246	0	H_ZFP1_peak_343
1	239845408	239845607	200	239845450	6.97	2.34354	2.65605	0	H_ZFP1_peak_344
1	239861069	239861477	409	239861159	6.19	3.20599	2.99746	0	H_ZFP1_peak_345
1	241317475	241317703	229	241317637	6.97	3.27924	3.37633	0	H_ZFP1_peak_346
1	242102306	242102553	248	242102499	7.74	3.2819	3.14474	0	H_ZFP1_peak_347
1	242556370	242556570	201	242556437	10.07	5.08049	3.68837	0.4817	H_ZFP1_peak_348
1	242566214	242566536	323	242566359	6.97	2.34354	2.65605	0	H_ZFP1_peak_349
1	242609039	242609238	200	242609170	6.97	2.34354	2.65605	0	H_ZFP1_peak_350
1	242673841	242674040	200	242673924	6.97	3.2423	3.34796	0	H_ZFP1_peak_351
1	242687168	242687381	214	242687235	9.29	5.87242	4.43572	1.0316	H_ZFP1_peak_352
1	242763173	242763376	204	242763358	6.19	2.87427	2.76689	0	H_ZFP1_peak_353
1	242865475	242865715	241	242865591	10.07	5.73904	4.09818	0.95238	H_ZFP1_peak_354
1	242993590	242993828	239	242993777	7.74	4.14652	3.76827	0.04971	H_ZFP1_peak_355
1	243396943	243397285	343	243397045	6.19	4.07966	3.59695	0.01261	H_ZFP1_peak_356
1	243537621	243537820	200	243537732	6.19	4.40834	3.81664	0.05819	H_ZFP1_peak_357
1	243821279	243821546	268	243821430	7.74	2.9599	2.91413	0	H_ZFP1_peak_358
1	243875346	243875545	200	243875412	6.19	2.34354	2.39797	0	H_ZFP1_peak_359
1	243935988	243936238	251	243936101	6.19	3.31683	3.07432	0	H_ZFP1_peak_360
1	244057687	244057897	211	244057816	7.74	4.80974	4.24388	0.35191	H_ZFP1_peak_361
1	244487683	244487962	280	244487778	6.19	2.34354	2.39797	0	H_ZFP1_peak_362
1	244549988	244550187	200	244550031	5.42	3.31784	3.27534	0	H_ZFP1_peak_363
1	244584801	244585049	249	244584866	9.29	5.64811	4.28786	0.87163	H_ZFP1_peak_364
1	245308580	245308846	267	245308683	8.52	4.51289	3.77644	0.13824	H_ZFP1_peak_365
1	246005646	246005845	200	246005770	5.42	2.78804	2.89174	0	H_ZFP1_peak_366
1	246071885	246072218	334	246071989	9.29	2.08979	2.05817	0	H_ZFP1_peak_367
1	247066068	247066267	200	247066180	7.74	3.77066	3.49695	0	H_ZFP1_peak_368
1	247408668	247408875	208	247408753	7.74	4.33334	3.90285	0.05819	H_ZFP1_peak_369
1	247599456	247599755	300	247599610	5.42	2.82384	2.91803	0	H_ZFP1_peak_370
1	247634631	247634963	333	247634785	6.97	3.73367	3.72343	0	H_ZFP1_peak_371
1	247656136	247656366	231	247656275	7.74	4.98931	4.37119	0.45557	H_ZFP1_peak_372
1	247707564	247707781	218	247707661	6.97	3.60013	3.62188	0	H_ZFP1_peak_373
1	247758049	247758248	200	247758097	5.42	2.82384	2.91803	0	H_ZFP1_peak_374
1	247789233	247789434	202	247789407	7.74	3.97245	3.64266	0.01261	H_ZFP1_peak_375
1	247816993	247817192	200	247817107	6.19	4.40834	3.81664	0.05819	H_ZFP1_peak_376
1	247846238	247846563	326	247846424	10.07	7.74329	5.37141	2.32104	H_ZFP1_peak_377
1	247898423	247898661	239	247898518	7.74	4.33334	3.90285	0.05819	H_ZFP1_peak_378
1	248383402	248383657	256	248383554	6.97	3.73367	3.72343	0	H_ZFP1_peak_379
1	248384269	248384479	211	248384404	7.74	4.80974	4.24388	0.35191	H_ZFP1_peak_380
1	248455165	248455454	290	248455283	6.97	3.60013	3.62188	0	H_ZFP1_peak_381
1	248473952	248474412	461	248474089	8.52	2.41987	2.37916	0	H_ZFP1_peak_382
1	248477530	248477833	304	248477574	6.97	3.60013	3.62188	0	H_ZFP1_peak_383
1	248479501	248479724	224	248479599	7.74	4.98931	4.37119	0.45557	H_ZFP1_peak_384
1	248489014	248489461	448	248489324	8.52	6.38222	5.04893	1.36131	H_ZFP1_peak_385
1	248506921	248507212	292	248507044	7.74	4.98931	4.37119	0.45557	H_ZFP1_peak_386
1	248576168	248576539	372	248576257	6.97	4.02695	3.94463	0.01261	H_ZFP1_peak_387
1	248593348	248593578	231	248593467	6.97	4.07966	3.98407	0.01261	H_ZFP1_peak_388
1	248645709	248646036	328	248645767	5.42	3.5027	3.40588	0	H_ZFP1_peak_389
1	248663997	248664347	351	248664133	5.42	3.22608	3.20983	0	H_ZFP1_peak_390
1	248708894	248709309	416	248709131	6.19	3.60013	3.26996	0	H_ZFP1_peak_391
1	248723651	248723906	256	248723832	9.29	4.33257	3.43029	0.05819	H_ZFP1_peak_392
1	248778290	248778720	431	248778596	6.97	3.51537	3.55721	0	H_ZFP1_peak_393
10	9141193	9141392	200	9141247	7.74	4.98931	4.37119	0.45557	H_ZFP1_peak_394
10	10310587	10310786	200	10310774	6.19	4.40834	3.81664	0.05819	H_ZFP1_peak_395
10	10764832	10765031	200	10764946	4.65	2.43654	2.82271	0	H_ZFP1_peak_396
10	15399381	15399659	279	15399540	5.42	3.5027	3.40588	0	H_ZFP1_peak_397
10	16198461	16198660	200	16198630	6.19	4.40834	3.81664	0.05819	H_ZFP1_peak_398
10	16309651	16309870	220	16309786	6.97	3.60013	3.62188	0	H_ZFP1_peak_399
10	20019670	20019869	200	20019686	5.42	3.5027	3.40588	0	H_ZFP1_peak_400
10	20383487	20383773	287	20383518	5.42	3.5027	3.40588	0	H_ZFP1_peak_401
10	23866579	23866836	258	23866776	6.19	4.40834	3.81664	0.05819	H_ZFP1_peak_402
10	25203277	25203480	204	25203377	7.74	2.9599	2.91413	0	H_ZFP1_peak_403
10	35719226	35719443	218	35719274	7.74	2.9599	2.91413	0	H_ZFP1_peak_404
10	36945627	36945826	200	36945695	6.97	4.07966	3.98407	0.01261	H_ZFP1_peak_405
10	37375341	37375540	200	37375419	6.97	4.07966	3.98407	0.01261	H_ZFP1_peak_406
10	38527958	38528834	877	38528726	21.68	4.47616	2.51985	0.10828	H_ZFP1_peak_407
10	38654322	38654597	276	38654505	9.29	5.64811	4.28786	0.87163	H_ZFP1_peak_408
10	38844906	38845199	294	38845047	13.16	3.15615	2.36034	0	H_ZFP1_peak_409
10	38918496	38918722	227	38918571	11.61	4.14638	3.15339	0.04971	H_ZFP1_peak_410
10	38931412	38931830	419	38931620	8.52	3.32835	2.97394	0	H_ZFP1_peak_411
10	38956518	38956810	293	38956634	8.52	6.01999	4.80637	1.09348	H_ZFP1_peak_412
10	38957631	38957834	204	38957714	8.52	5.94877	4.75831	1.04101	H_ZFP1_peak_413
10	38961548	38961761	214	38961651	14.71	6.17367	3.92763	1.21728	H_ZFP1_peak_414
10	38962537	38962860	324	38962817	6.19	3.39407	3.12779	0	H_ZFP1_peak_415
10	39612569	39612768	200	39612617	15.48	3.2932	2.35497	0	H_ZFP1_peak_416
10	39619127	39619326	200	39619196	7.74	4.98931	4.37119	0.45557	H_ZFP1_peak_417
10	39936612	39936842	231	39936690	61.16	3.12149	1.51622	0	H_ZFP1_peak_418
10	40377892	40378100	209	40378037	12.39	6.22495	4.18369	1.25691	H_ZFP1_peak_419
10	40768921	40769120	200	40769101	6.19	4.07966	3.59695	0.01261	H_ZFP1_peak_420
10	40864295	40864544	250	40864397	9.29	4.33257	3.43029	0.05819	H_ZFP1_peak_421
10	41265217	41265678	462	41265357	12.39	4.79185	3.34695	0.3381	H_ZFP1_peak_422
10	41278049	41278585	537	41278148	10.07	8.53666	5.87045	2.83753	H_ZFP1_peak_423
10	41339022	41339250	229	41339143	11.61	5.86499	4.20452	1.0273	H_ZFP1_peak_424
10	41408424	41408713	290	41408485	13.94	2.44027	2.13376	0	H_ZFP1_peak_425
10	41439755	41440002	248	41439882	16.26	10.2513	5.753	4.05289	H_ZFP1_peak_426
10	41499296	41499551	256	41499425	19.36	4.35259	2.54449	0.05819	H_ZFP1_peak_427
10	41534383	41534582	200	41534471	8.52	6.38222	5.04893	1.36131	H_ZFP1_peak_428
10	41581526	41581732	207	41581638	14.71	2.24282	1.96382	0	H_ZFP1_peak_429
10	41844071	41844297	227	41844204	21.68	5.34426	2.83483	0.67657	H_ZFP1_peak_430
10	41852956	41853201	246	41853071	17.03	2.27413	1.80332	0	H_ZFP1_peak_431
10	41867356	41867688	333	41867510	16.26	3.75727	2.46557	0	H_ZFP1_peak_432
10	41875293	41875565	273	41875447	40.26	3.00587	1.65042	0	H_ZFP1_peak_433
10	41876597	41876847	251	41876727	16.26	4.70182	2.8765	0.28371	H_ZFP1_peak_434
10	41877730	41877944	215	41877838	15.48	5.31046	3.29695	0.65192	H_ZFP1_peak_435
10	41879200	41879509	310	41879351	47.23	7.75552	2.41143	2.33153	H_ZFP1_peak_436
10	41883158	41883396	239	41883160	23.23	2.03023	1.61514	0	H_ZFP1_peak_437
10	41890093	41890367	275	41890224	19.36	3.59699	2.26177	0	H_ZFP1_peak_438
10	41899257	41899677	421	41899416	20.13	3.35729	2.11302	0	H_ZFP1_peak_439
10	41903388	41903587	200	41903515	20.13	3.35729	2.11302	0	H_ZFP1_peak_440
10	41904211	41904450	240	41904319	21.68	3.15512	2.0617	0	H_ZFP1_peak_441
10	41914596	41914809	214	41914680	39.49	3.84124	1.84028	0	H_ZFP1_peak_442
10	42070442	42070744	303	42070583	64.26	8.20739	2.17539	2.6237	H_ZFP1_peak_443
10	42073981	42074290	310	42074058	31.74	5.20725	2.33884	0.58375	H_ZFP1_peak_444
10	42083757	42084063	307	42083934	23.23	3.33362	2.01893	0	H_ZFP1_peak_445
10	42090653	42090879	227	42090811	33.29	4.76055	2.14327	0.32597	H_ZFP1_peak_446
10	42466323	42466562	240	42466392	7.74	4.98931	4.37119	0.45557	H_ZFP1_peak_447
10	42505483	42505682	200	42505511	6.19	4.40834	3.81664	0.05819	H_ZFP1_peak_448
10	42695735	42696066	332	42695891	6.97	4.07966	3.98407	0.01261	H_ZFP1_peak_449
10	46910354	46910553	200	46910461	5.42	2.49469	2.67486	0	H_ZFP1_peak_450
10	48269942	48270141	200	48270040	6.19	3.9754	3.52642	0.01261	H_ZFP1_peak_451
10	53175074	53175374	301	53175233	5.42	3.5027	3.40588	0	H_ZFP1_peak_452
10	54136779	54136978	200	54136895	6.97	4.07966	3.98407	0.01261	H_ZFP1_peak_453
10	60337426	60337790	365	60337430	6.19	2.34354	2.39797	0	H_ZFP1_peak_454
10	61769273	61769481	209	61769356	8.52	5.94877	4.75831	1.04101	H_ZFP1_peak_455
10	66638578	66638777	200	66638638	6.19	4.07966	3.59695	0.01261	H_ZFP1_peak_456
10	76045150	76045355	206	76045330	8.52	3.62443	3.17221	0	H_ZFP1_peak_457
10	78080860	78081061	202	78080925	5.42	2.82384	2.91803	0	H_ZFP1_peak_458
10	80849906	80850105	200	80850020	6.97	4.07966	3.98407	0.01261	H_ZFP1_peak_459
10	81636896	81637095	200	81637045	7.74	5.37029	4.63816	0.67657	H_ZFP1_peak_460
10	82221922	82222140	219	82221997	8.52	6.38222	5.04893	1.36131	H_ZFP1_peak_461
10	82461388	82461587	200	82461433	5.42	3.46408	3.37877	0	H_ZFP1_peak_462
10	83867716	83867915	200	83867834	6.97	4.3625	4.19376	0.05819	H_ZFP1_peak_463
10	83943574	83943773	200	83943676	6.97	4.40834	4.2274	0.05819	H_ZFP1_peak_464
10	85147867	85148066	200	85147977	6.19	4.40834	3.81664	0.05819	H_ZFP1_peak_465
10	90741770	90742065	296	90741935	6.19	3.60013	3.26996	0	H_ZFP1_peak_466
10	90782096	90782309	214	90782143	6.97	2.34354	2.65605	0	H_ZFP1_peak_467
10	105022808	105023007	200	105022842	5.42	3.5027	3.40588	0	H_ZFP1_peak_468
10	108821447	108821663	217	108821552	6.19	4.40834	3.81664	0.05819	H_ZFP1_peak_469
10	109564968	109565224	257	109565152	5.42	2.89764	2.97207	0	H_ZFP1_peak_470
10	116579516	116579715	200	116579621	6.19	4.40834	3.81664	0.05819	H_ZFP1_peak_471
10	124705438	124705637	200	124705464	6.19	3.60013	3.26996	0	H_ZFP1_peak_472
10	125605037	125605262	226	125605106	6.19	4.18879	3.67036	0.05819	H_ZFP1_peak_473
10	125886707	125886968	262	125886824	11.61	6.59306	4.67169	1.52076	H_ZFP1_peak_474
10	125897033	125897469	437	125897219	10.84	5.28628	4.08253	0.64304	H_ZFP1_peak_475
10	125902388	125902626	239	125902551	6.19	2.64371	2.60649	0	H_ZFP1_peak_476
10	126065488	126065687	200	126065567	6.19	4.07966	3.59695	0.01261	H_ZFP1_peak_477
10	126593843	126594042	200	126593943	6.97	3.60013	3.62188	0	H_ZFP1_peak_478
10	127633484	127633683	200	127633533	5.42	3.5027	3.40588	0	H_ZFP1_peak_479
10	128308464	128308738	275	128308540	5.42	3.5027	3.40588	0	H_ZFP1_peak_480
10	128354398	128354597	200	128354557	5.42	3.5027	3.40588	0	H_ZFP1_peak_481
10	128765723	128766018	296	128765785	5.42	3.5027	3.40588	0	H_ZFP1_peak_482
10	129712732	129712977	246	129712919	6.19	2.34354	2.39797	0	H_ZFP1_peak_483
10	129884933	129885132	200	129885031	5.42	3.5027	3.40588	0	H_ZFP1_peak_484
10	133625362	133625578	217	133625488	6.97	3.20599	3.32006	0	H_ZFP1_peak_485
10	133656120	133656336	217	133656155	8.52	3.32835	2.97394	0	H_ZFP1_peak_486
10	133657243	133657444	202	133657270	10.84	5.08049	3.94645	0.4817	H_ZFP1_peak_487
10	133686973	133687379	407	133687284	81.3	7.94358	1.95941	2.44931	H_ZFP1_peak_488
10	133688073	133688825	753	133688260	162.59	6.53138	1.51472	1.47902	H_ZFP1_peak_489
10	133689704	133689967	264	133689808	115.36	5.67305	1.57245	0.89458	H_ZFP1_peak_490
10	133690186	133690426	241	133690289	90.59	8.94423	1.991	3.1547	H_ZFP1_peak_491
10	133763130	133763842	713	133763442	76.65	6.86838	1.89389	1.72779	H_ZFP1_peak_492
11	4203565	4203825	261	4203803	10.84	3.19528	2.75333	0	H_ZFP1_peak_493
11	4219711	4219934	224	4219737	17.03	2.27413	1.80332	0	H_ZFP1_peak_494
11	4255596	4255894	299	4255767	24.78	8.23007	3.68223	2.63368	H_ZFP1_peak_495
11	4297336	4297683	348	4297449	13.94	2.70307	2.26307	0	H_ZFP1_peak_496
11	4343996	4344432	437	4344249	23.23	7.60524	3.46102	2.21617	H_ZFP1_peak_497
11	4361969	4362220	252	4362118	13.16	5.46828	3.54051	0.73095	H_ZFP1_peak_498
11	13961359	13961558	200	13961464	6.19	3.9754	3.52642	0.01261	H_ZFP1_peak_499
11	21136401	21136600	200	21136413	5.42	3.22608	3.20983	0	H_ZFP1_peak_500
11	21155721	21155927	207	21155829	8.52	6.38222	5.04893	1.36131	H_ZFP1_peak_501
11	24959503	24959702	200	24959646	6.19	4.07966	3.59695	0.01261	H_ZFP1_peak_502
11	38668867	38669066	200	38668935	6.97	4.40834	4.2274	0.05819	H_ZFP1_peak_503
11	40178714	40178989	276	40178792	6.97	4.40834	4.2274	0.05819	H_ZFP1_peak_504
11	42122201	42122400	200	42122270	6.19	4.18879	3.67036	0.05819	H_ZFP1_peak_505
11	49067565	49067764	200	49067596	6.97	4.40834	4.2274	0.05819	H_ZFP1_peak_506
11	51102074	51102544	471	51102168	22.45	10.2238	4.69058	4.04563	H_ZFP1_peak_507
11	51122711	51122942	232	51122777	16.26	7.26927	4.10929	1.97886	H_ZFP1_peak_508
11	51131824	51132259	436	51132134	26.32	6.0158	2.73241	1.08974	H_ZFP1_peak_509
11	51143795	51143995	201	51143886	23.23	3.92038	2.20247	0.01261	H_ZFP1_peak_510
11	51153497	51153696	200	51153593	6.97	4.40834	4.2274	0.05819	H_ZFP1_peak_511
11	51181360	51181603	244	51181461	10.84	3.53412	2.95983	0	H_ZFP1_peak_512
11	51228796	51229213	418	51229034	17.03	8.44714	4.50831	2.79266	H_ZFP1_peak_513
11	51238492	51238691	200	51238575	8.52	3.62443	3.17221	0	H_ZFP1_peak_514
11	51246328	51246662	335	51246414	20.13	2.79908	1.92093	0	H_ZFP1_peak_515
11	51249527	51249741	215	51249634	30.97	7.09779	2.90632	1.84186	H_ZFP1_peak_516
11	51352533	51352956	424	51352810	16.26	3.01855	2.15738	0	H_ZFP1_peak_517
11	51375361	51375560	200	51375403	9.29	4.33257	3.43029	0.05819	H_ZFP1_peak_518
11	51554806	51555019	214	51554921	10.07	7.4273	5.17061	2.10903	H_ZFP1_peak_519
11	51582096	51582352	257	51582170	17.81	2.27413	1.88075	0	H_ZFP1_peak_520
11	51648702	51648901	200	51648774	8.52	3.62443	3.17221	0	H_ZFP1_peak_521
11	51684281	51684549	269	51684414	10.07	2.54672	2.21302	0	H_ZFP1_peak_522
11	51830260	51830466	207	51830419	8.52	5.94877	4.75831	1.04101	H_ZFP1_peak_523
11	51891008	51891282	275	51891122	19.36	4.35259	2.54449	0.05819	H_ZFP1_peak_524
11	51899586	51899801	216	51899668	17.81	2.27413	1.88075	0	H_ZFP1_peak_525
11	51994953	51995176	224	51994999	17.03	4.24476	2.57618	0.05819	H_ZFP1_peak_526
11	52060279	52060488	210	52060392	22.45	6.99766	3.35042	1.77022	H_ZFP1_peak_527
11	52160662	52160934	273	52160759	13.16	2.44027	2.02315	0	H_ZFP1_peak_528
11	52190509	52190711	203	52190638	13.94	4.34975	3.11173	0.05819	H_ZFP1_peak_529
11	52293342	52293541	200	52293345	6.19	2.34354	2.39797	0	H_ZFP1_peak_530
11	52346420	52346651	232	52346477	13.94	3.15615	2.48938	0	H_ZFP1_peak_531
11	52388763	52389100	338	52388956	13.16	4.11731	2.83241	0.03739	H_ZFP1_peak_532
11	52412198	52412415	218	52412284	10.07	3.53412	2.76627	0	H_ZFP1_peak_533
11	52437559	52437778	220	52437632	15.48	4.1611	2.74746	0.05819	H_ZFP1_peak_534
11	52539955	52540450	496	52540324	13.16	4.11731	2.83241	0.03739	H_ZFP1_peak_535
11	52562499	52562698	200	52562599	10.07	3.53412	2.76627	0	H_ZFP1_peak_536
11	52602493	52602718	226	52602634	17.03	5.2663	3.00554	0.62832	H_ZFP1_peak_537
11	52687923	52688193	271	52688152	13.16	4.11731	2.83241	0.03739	H_ZFP1_peak_538
11	52751184	52751432	249	52751299	10.07	7.99793	5.53255	2.44931	H_ZFP1_peak_539
11	52862075	52862282	208	52862115	15.48	4.1611	2.74746	0.05819	H_ZFP1_peak_540
11	52933662	52933975	314	52933774	13.16	2.44027	2.02315	0	H_ZFP1_peak_541
11	53075479	53075678	200	53075564	14.71	2.85376	2.24436	0	H_ZFP1_peak_542
11	53083509	53083726	218	53083638	13.94	7.53305	4.97876	2.15839	H_ZFP1_peak_543
11	53203102	53203305	204	53203175	7.74	4.43205	3.97381	0.06929	H_ZFP1_peak_544
11	53279994	53280231	238	53280132	10.84	5.08049	3.94645	0.4817	H_ZFP1_peak_545
11	53416805	53417031	227	53416953	14.71	3.6454	2.61842	0	H_ZFP1_peak_546
11	53531366	53531614	249	53531425	12.39	3.5627	2.67756	0	H_ZFP1_peak_547
11	53546348	53546586	239	53546573	12.39	3.5627	2.67756	0	H_ZFP1_peak_548
11	53563658	53563857	200	53563743	6.97	2.34354	2.65605	0	H_ZFP1_peak_549
11	53567271	53567474	204	53567340	14.71	3.6454	2.61842	0	H_ZFP1_peak_550
11	53594304	53594503	200	53594426	6.97	2.34354	2.65605	0	H_ZFP1_peak_551
11	53904997	53905366	370	53905113	7.74	2.9599	2.91413	0	H_ZFP1_peak_552
11	53956244	53956445	202	53956391	9.29	4.33257	3.43029	0.05819	H_ZFP1_peak_553
11	53970458	53970717	260	53970585	13.16	2.44027	2.02315	0	H_ZFP1_peak_554
11	54061925	54062142	218	54062040	9.29	6.95301	5.14543	1.74294	H_ZFP1_peak_555
11	54131979	54132239	261	54132060	13.94	5.46828	3.73407	0.73095	H_ZFP1_peak_556
11	54143339	54143559	221	54143443	16.26	7.66459	4.31475	2.25488	H_ZFP1_peak_557
11	54152707	54152921	215	54152804	12.39	6.6833	4.4626	1.56728	H_ZFP1_peak_558
11	54169399	54169611	213	54169466	30.2	5.47216	2.39964	0.73265	H_ZFP1_peak_559
11	54230397	54230664	268	54230522	16.26	4.70182	2.8765	0.28371	H_ZFP1_peak_560
11	54237483	54237951	469	54237593	17.81	4.24476	2.68678	0.05819	H_ZFP1_peak_561
11	54272897	54273139	243	54273018	26.32	3.87501	2.10185	0.01261	H_ZFP1_peak_562
11	54311298	54311559	262	54311470	7.74	4.98931	4.37119	0.45557	H_ZFP1_peak_563
11	54326685	54327055	371	54326928	11.61	4.14638	3.15339	0.04971	H_ZFP1_peak_564
11	54391551	54391860	310	54391742	17.81	6.60524	3.7615	1.52076	H_ZFP1_peak_565
11	54418529	54418788	260	54418687	13.94	2.44027	2.13376	0	H_ZFP1_peak_566
11	55474446	55474645	200	55474565	6.19	4.07966	3.59695	0.01261	H_ZFP1_peak_567
11	79297910	79298109	200	79298013	7.74	5.11588	4.4604	0.51034	H_ZFP1_peak_568
11	79629043	79629276	234	79629081	6.19	4.07966	3.59695	0.01261	H_ZFP1_peak_569
11	79891582	79891781	200	79891632	5.42	3.22608	3.20983	0	H_ZFP1_peak_570
11	91653003	91653202	200	91653151	4.65	2.11093	2.5661	0	H_ZFP1_peak_571
11	91780013	91780212	200	91780077	6.19	4.07966	3.59695	0.01261	H_ZFP1_peak_572
11	94406005	94406255	251	94406114	5.42	3.5027	3.40588	0	H_ZFP1_peak_573
11	94646314	94646513	200	94646399	7.74	2.9599	2.91413	0	H_ZFP1_peak_574
11	94853802	94854121	320	94853976	5.42	3.31784	3.27534	0	H_ZFP1_peak_575
11	96709595	96709904	310	96709712	4.65	2.43654	2.82271	0	H_ZFP1_peak_576
11	97306778	97306992	215	97306855	7.74	4.98931	4.37119	0.45557	H_ZFP1_peak_577
11	100208328	100208533	206	100208441	14.71	6.46639	4.09128	1.42754	H_ZFP1_peak_578
11	100282283	100282554	272	100282446	14.71	2.85376	2.24436	0	H_ZFP1_peak_579
11	100447288	100447490	203	100447483	10.07	2.54672	2.21302	0	H_ZFP1_peak_580
11	100458005	100458257	253	100458083	11.61	4.09307	3.12217	0.02449	H_ZFP1_peak_581
11	100458801	100459001	201	100458970	11.61	3.03847	2.52271	0	H_ZFP1_peak_582
11	100461636	100461890	255	100461643	17.81	4.24476	2.68678	0.05819	H_ZFP1_peak_583
11	100475109	100475317	209	100475254	13.16	3.15615	2.36034	0	H_ZFP1_peak_584
11	100597760	100598085	326	100597903	10.84	4.21023	3.38267	0.05819	H_ZFP1_peak_585
11	100627333	100627566	234	100627564	9.29	2.23663	2.14393	0	H_ZFP1_peak_586
11	100655019	100655345	327	100655072	7.74	2.63287	2.68171	0	H_ZFP1_peak_587
11	100707566	100707765	200	100707616	12.39	3.5627	2.67756	0	H_ZFP1_peak_588
11	100879363	100879826	464	100879418	11.61	3.16956	2.59539	0	H_ZFP1_peak_589
11	100901143	100901455	313	100901405	14.71	3.3028	2.45477	0	H_ZFP1_peak_590
11	100977398	100977654	257	100977478	13.16	4.23154	2.89021	0.05819	H_ZFP1_peak_591
11	101015465	101015695	231	101015577	14.71	4.9546	3.27303	0.45557	H_ZFP1_peak_592
11	101044288	101044523	236	101044333	12.39	4.29456	3.0706	0.05819	H_ZFP1_peak_593
11	101065001	101065258	258	101065108	11.61	3.03847	2.52271	0	H_ZFP1_peak_594
11	101145280	101145513	234	101145340	13.16	4.11731	2.83241	0.03739	H_ZFP1_peak_595
11	101176659	101176921	263	101176807	13.16	2.56812	2.08265	0	H_ZFP1_peak_596
11	101604446	101604680	235	101604579	13.94	2.49059	2.15842	0	H_ZFP1_peak_597
11	101688811	101689223	413	101688888	12.39	5.44099	3.71884	0.73095	H_ZFP1_peak_598
11	101772281	101772566	286	101772457	13.16	3.69638	2.6226	0	H_ZFP1_peak_599
11	101790209	101790514	306	101790250	11.61	3.03847	2.52271	0	H_ZFP1_peak_600
11	109340894	109341093	200	109341056	5.42	3.22608	3.20983	0	H_ZFP1_peak_601
11	113924023	113924222	200	113924080	5.42	3.13847	3.1469	0	H_ZFP1_peak_602
11	116402498	116402705	208	116402539	7.74	5.37029	4.63816	0.67657	H_ZFP1_peak_603
11	117442303	117442532	230	117442455	6.97	2.34354	2.65605	0	H_ZFP1_peak_604
11	126956106	126956346	241	126956240	6.97	3.92497	3.86803	0.01261	H_ZFP1_peak_605
11	127279099	127279361	263	127279174	5.42	3.5027	3.40588	0	H_ZFP1_peak_606
11	127608792	127609000	209	127608883	6.97	4.07966	3.98407	0.01261	H_ZFP1_peak_607
11	127681005	127681204	200	127681091	6.97	4.40834	4.2274	0.05819	H_ZFP1_peak_608
11	129617518	129617717	200	129617693	6.19	3.9754	3.52642	0.01261	H_ZFP1_peak_609
11	131342282	131342481	200	131342388	20.13	5.83711	3.0186	1.02601	H_ZFP1_peak_610
11	131906937	131907142	206	131907097	6.97	3.20599	3.32006	0	H_ZFP1_peak_611
11	132158083	132158282	200	132158162	6.19	2.34354	2.39797	0	H_ZFP1_peak_612
11	132304027	132304263	237	132304186	6.19	4.07966	3.59695	0.01261	H_ZFP1_peak_613
11	132646759	132647053	295	132646923	7.74	4.98931	4.37119	0.45557	H_ZFP1_peak_614
11	132669264	132669463	200	132669396	4.65	2.66146	2.99511	0	H_ZFP1_peak_615
11	133872858	133873058	201	133872939	6.19	4.3625	3.78627	0.05819	H_ZFP1_peak_616
11	133875541	133875740	200	133875608	6.97	4.07966	3.98407	0.01261	H_ZFP1_peak_617
12	2114639	2114839	201	2114722	7.74	4.8683	4.28548	0.40066	H_ZFP1_peak_618
12	4225762	4225961	200	4225850	5.42	3.5027	3.40588	0	H_ZFP1_peak_619
12	4394944	4395143	200	4394994	6.19	3.60013	3.26996	0	H_ZFP1_peak_620
12	4450975	4451180	206	4451074	7.74	5.24848	4.55332	0.62026	H_ZFP1_peak_621
12	9873879	9874155	277	9874003	5.42	3.13847	3.1469	0	H_ZFP1_peak_622
12	9878770	9878969	200	9878943	5.42	3.22608	3.20983	0	H_ZFP1_peak_623
12	10357604	10357860	257	10357707	7.74	4.58742	4.08523	0.20222	H_ZFP1_peak_624
12	12236489	12236688	200	12236607	6.97	3.64376	3.65511	0	H_ZFP1_peak_625
12	13510548	13510784	237	13510687	6.19	3.87562	3.45861	0.01261	H_ZFP1_peak_626
12	13762401	13762715	315	13762668	5.42	2.78804	2.89174	0	H_ZFP1_peak_627
12	14352764	14352963	200	14352882	6.19	3.87562	3.45861	0.01261	H_ZFP1_peak_628
12	14534181	14534389	209	14534306	5.42	3.36539	3.30911	0	H_ZFP1_peak_629
12	14558464	14558755	292	14558641	6.97	4.07966	3.98407	0.01261	H_ZFP1_peak_630
12	15451404	15451611	208	15451536	6.97	3.9754	3.90595	0.01261	H_ZFP1_peak_631
12	16341973	16342185	213	16342082	6.97	4.07966	3.98407	0.01261	H_ZFP1_peak_632
12	16465740	16465964	225	16465826	7.74	5.37029	4.63816	0.67657	H_ZFP1_peak_633
12	16657506	16657705	200	16657654	7.74	4.6413	4.12377	0.24395	H_ZFP1_peak_634
12	16685907	16686167	261	16685995	7.74	5.05187	4.41534	0.4817	H_ZFP1_peak_635
12	16701914	16702146	233	16701981	5.42	2.82384	2.91803	0	H_ZFP1_peak_636
12	18655069	18655268	200	18655244	6.97	3.87562	3.83084	0.01261	H_ZFP1_peak_637
12	18747355	18747569	215	18747373	5.42	3.22608	3.20983	0	H_ZFP1_peak_638
12	21746332	21746552	221	21746450	6.19	4.07966	3.59695	0.01261	H_ZFP1_peak_639
12	21834334	21834573	240	21834477	7.74	5.37029	4.63816	0.67657	H_ZFP1_peak_640
12	21995776	21995975	200	21995908	5.42	3.13847	3.1469	0	H_ZFP1_peak_641
12	22195298	22195594	297	22195486	6.19	4.40834	3.81664	0.05819	H_ZFP1_peak_642
12	22320483	22320682	200	22320526	5.42	3.31784	3.27534	0	H_ZFP1_peak_643
12	22792371	22792622	252	22792553	10.07	5.98931	4.25581	1.06832	H_ZFP1_peak_644
12	23099852	23100196	345	23099963	6.19	4.40834	3.81664	0.05819	H_ZFP1_peak_645
12	23192606	23192816	211	23192705	8.52	6.38222	5.04893	1.36131	H_ZFP1_peak_646
12	23400139	23400338	200	23400223	6.19	4.40834	3.81664	0.05819	H_ZFP1_peak_647
12	23434328	23434579	252	23434412	6.19	2.34354	2.39797	0	H_ZFP1_peak_648
12	23529045	23529298	254	23529162	6.97	2.34354	2.65605	0	H_ZFP1_peak_649
12	23864269	23864526	258	23864375	6.97	4.07966	3.98407	0.01261	H_ZFP1_peak_650
12	24078304	24078503	200	24078389	6.19	4.40834	3.81664	0.05819	H_ZFP1_peak_651
12	25276500	25276699	200	25276648	4.65	2.40059	2.79477	0	H_ZFP1_peak_652
12	25832340	25832539	200	25832406	7.74	4.98931	4.37119	0.45557	H_ZFP1_peak_653
12	28632791	28633005	215	28632928	5.42	3.22608	3.20983	0	H_ZFP1_peak_654
12	29106709	29106948	240	29106838	7.74	5.05187	4.41534	0.4817	H_ZFP1_peak_655
12	29257737	29257990	254	29257816	6.97	3.43376	3.4948	0	H_ZFP1_peak_656
12	29858408	29858607	200	29858514	6.19	3.20599	2.99746	0	H_ZFP1_peak_657
12	30123468	30123667	200	30123595	6.19	4.40834	3.81664	0.05819	H_ZFP1_peak_658
12	30189993	30190222	230	30190044	5.42	2.82384	2.91803	0	H_ZFP1_peak_659
12	30402295	30402571	277	30402453	6.97	4.07966	3.98407	0.01261	H_ZFP1_peak_660
12	30955868	30956101	234	30955951	6.97	2.34354	2.65605	0	H_ZFP1_peak_661
12	33131649	33131848	200	33131745	6.97	4.40834	4.2274	0.05819	H_ZFP1_peak_662
12	33203651	33203878	228	33203789	7.74	4.69629	4.16304	0.28371	H_ZFP1_peak_663
12	33274801	33275017	217	33274913	6.19	3.60013	3.26996	0	H_ZFP1_peak_664
12	33729974	33730242	269	33730073	6.19	4.07966	3.59695	0.01261	H_ZFP1_peak_665
12	33731877	33732128	252	33731993	5.42	3.27142	3.24226	0	H_ZFP1_peak_666
12	34718389	34718669	281	34718472	6.19	4.07966	3.59695	0.01261	H_ZFP1_peak_667
12	34830316	34830564	249	34830329	41.81	2.9292	1.64649	0	H_ZFP1_peak_668
12	34844856	34845056	201	34844950	33.29	6.04417	2.44945	1.11326	H_ZFP1_peak_669
12	34890150	34890367	218	34890188	19.36	3.46314	2.2126	0	H_ZFP1_peak_670
12	34901530	34901731	202	34901590	18.58	7.28745	3.91634	1.98847	H_ZFP1_peak_671
12	34932059	34932260	202	34932128	27.1	5.64714	2.55439	0.87163	H_ZFP1_peak_672
12	34944434	34944633	200	34944537	28.65	2.65984	1.74393	0	H_ZFP1_peak_673
12	35022670	35022897	228	35022810	10.84	6.79799	5.10316	1.66942	H_ZFP1_peak_674
12	35078637	35078848	212	35078743	24.78	3.70177	2.14797	0	H_ZFP1_peak_675
12	35095757	35095958	202	35095922	17.03	4.24476	2.57618	0.05819	H_ZFP1_peak_676
12	35218343	35218582	240	35218428	12.39	3.5627	2.67756	0	H_ZFP1_peak_677
12	35233377	35233683	307	35233652	6.97	2.34354	2.65605	0	H_ZFP1_peak_678
12	35238418	35238789	372	35238689	8.52	3.95962	3.39879	0.01261	H_ZFP1_peak_679
12	35284958	35285167	210	35285055	12.39	6.6833	4.4626	1.56728	H_ZFP1_peak_680
12	35298574	35298777	204	35298666	12.39	4.79185	3.34695	0.3381	H_ZFP1_peak_681
12	35341364	35341615	252	35341461	17.81	3.44155	2.35093	0	H_ZFP1_peak_682
12	35507474	35507836	363	35507692	17.03	3.44155	2.25416	0	H_ZFP1_peak_683
12	35545301	35545542	242	35545411	22.45	5.86828	2.93161	1.02848	H_ZFP1_peak_684
12	35589041	35589275	235	35589121	10.07	5.08049	3.68837	0.4817	H_ZFP1_peak_685
12	35680983	35681258	276	35681061	11.61	3.03847	2.52271	0	H_ZFP1_peak_686
12	35801486	35801762	277	35801634	71.23	2.30504	1.36283	0	H_ZFP1_peak_687
12	35822405	35822649	245	35822517	22.45	2.11791	1.67521	0	H_ZFP1_peak_688
12	35835109	35835327	219	35835116	12.39	2.05416	1.91254	0	H_ZFP1_peak_689
12	35964402	35964617	216	35964495	6.19	4.07966	3.59695	0.01261	H_ZFP1_peak_690
12	36111079	36111280	202	36111159	22.45	4.94366	2.60588	0.45557	H_ZFP1_peak_691
12	36192755	36192954	200	36192856	11.61	3.03847	2.52271	0	H_ZFP1_peak_692
12	36251059	36251275	217	36251145	6.97	4.07966	3.98407	0.01261	H_ZFP1_peak_693
12	36385818	36386099	282	36385982	11.61	4.14638	3.15339	0.04971	H_ZFP1_peak_694
12	36426598	36426814	217	36426705	19.36	6.46191	3.39266	1.42371	H_ZFP1_peak_695
12	36490870	36491069	200	36490975	8.52	3.62443	3.17221	0	H_ZFP1_peak_696
12	36629799	36630000	202	36629857	17.03	5.2663	3.00554	0.62832	H_ZFP1_peak_697
12	36659699	36659898	200	36659733	13.94	4.11731	2.98726	0.03739	H_ZFP1_peak_698
12	37052562	37052824	263	37052689	25.55	2.20867	1.65937	0	H_ZFP1_peak_699
12	37060999	37061269	271	37061169	11.61	3.03847	2.52271	0	H_ZFP1_peak_700
12	37235346	37235582	237	37235481	38.71	4.91801	2.0901	0.44378	H_ZFP1_peak_701
12	38091671	38091870	200	38091678	6.19	3.20599	2.99746	0	H_ZFP1_peak_702
12	39285180	39285379	200	39285234	5.42	3.5027	3.40588	0	H_ZFP1_peak_703
12	40467444	40467701	258	40467538	6.19	4.07966	3.59695	0.01261	H_ZFP1_peak_704
12	40510919	40511163	245	40511110	5.42	3.5027	3.40588	0	H_ZFP1_peak_705
12	40514091	40514313	223	40514212	6.19	2.34354	2.39797	0	H_ZFP1_peak_706
12	40530981	40531181	201	40531020	6.19	4.07966	3.59695	0.01261	H_ZFP1_peak_707
12	41047173	41047372	200	41047221	7.74	4.43205	3.97381	0.06929	H_ZFP1_peak_708
12	41088123	41088327	205	41088242	7.74	5.11588	4.4604	0.51034	H_ZFP1_peak_709
12	41334365	41334564	200	41334442	6.19	2.34354	2.39797	0	H_ZFP1_peak_710
12	41630098	41630425	328	41630185	6.19	2.34354	2.39797	0	H_ZFP1_peak_711
12	43121019	43121289	271	43121199	6.19	4.07966	3.59695	0.01261	H_ZFP1_peak_712
12	43586173	43586409	237	43586306	6.19	4.07966	3.59695	0.01261	H_ZFP1_peak_713
12	43764371	43764570	200	43764440	5.42	3.22608	3.20983	0	H_ZFP1_peak_714
12	44556921	44557120	200	44556984	5.42	3.5027	3.40588	0	H_ZFP1_peak_715
12	44958545	44958797	253	44958682	6.97	4.07966	3.98407	0.01261	H_ZFP1_peak_716
12	45009240	45009509	270	45009312	6.19	4.3625	3.78627	0.05819	H_ZFP1_peak_717
12	45055222	45055550	329	45055354	4.65	2.29759	2.71415	0	H_ZFP1_peak_718
12	51441330	51441529	200	51441476	5.42	2.75293	2.86592	0	H_ZFP1_peak_719
12	53885248	53885478	231	53885290	6.97	3.60013	3.62188	0	H_ZFP1_peak_720
12	61499927	61500151	225	61500072	5.42	2.49469	2.67486	0	H_ZFP1_peak_721
12	61667612	61667902	291	61667785	6.19	4.07966	3.59695	0.01261	H_ZFP1_peak_722
12	67809815	67810014	200	67809886	6.97	3.60013	3.62188	0	H_ZFP1_peak_723
12	67966983	67967297	315	67967151	6.97	4.07966	3.98407	0.01261	H_ZFP1_peak_724
12	70393652	70393851	200	70393720	6.19	3.60013	3.26996	0	H_ZFP1_peak_725
12	71073800	71073999	200	71073915	7.74	5.37029	4.63816	0.67657	H_ZFP1_peak_726
12	71111776	71111975	200	71111921	6.19	4.07966	3.59695	0.01261	H_ZFP1_peak_727
12	90164580	90164779	200	90164694	6.19	4.40834	3.81664	0.05819	H_ZFP1_peak_728
12	98937319	98937699	381	98937504	6.97	2.34354	2.65605	0	H_ZFP1_peak_729
12	99143545	99143744	200	99143569	5.42	2.82384	2.91803	0	H_ZFP1_peak_730
12	100785131	100785330	200	100785295	7.74	5.37029	4.63816	0.67657	H_ZFP1_peak_731
12	101046369	101046624	256	101046543	6.19	4.07966	3.59695	0.01261	H_ZFP1_peak_732
12	102410058	102410347	290	102410199	6.19	4.07966	3.59695	0.01261	H_ZFP1_peak_733
12	102695299	102695498	200	102695411	6.19	4.40834	3.81664	0.05819	H_ZFP1_peak_734
12	102998981	102999257	277	102999098	4.65	2.66146	2.99511	0	H_ZFP1_peak_735
12	114202204	114202403	200	114202330	6.97	4.40834	4.2274	0.05819	H_ZFP1_peak_736
12	117539343	117539542	200	117539531	5.42	3.22608	3.20983	0	H_ZFP1_peak_737
12	117600731	117600930	200	117600769	7.74	4.43205	3.97381	0.06929	H_ZFP1_peak_738
12	118580057	118580256	200	118580171	6.19	4.40834	3.81664	0.05819	H_ZFP1_peak_739
12	118912310	118912592	283	118912410	5.42	3.5027	3.40588	0	H_ZFP1_peak_740
12	125636443	125636642	200	125636543	6.97	2.34354	2.65605	0	H_ZFP1_peak_741
12	126202104	126202303	200	126202256	6.97	4.40834	4.2274	0.05819	H_ZFP1_peak_742
12	126271338	126271598	261	126271399	5.42	3.5027	3.40588	0	H_ZFP1_peak_743
12	126583703	126584037	335	126583844	9.29	7.43906	5.45969	2.10903	H_ZFP1_peak_744
12	127697077	127697303	227	127697195	7.74	4.98931	4.37119	0.45557	H_ZFP1_peak_745
12	128119174	128119530	357	128119337	5.42	3.22608	3.20983	0	H_ZFP1_peak_746
12	128419024	128419223	200	128419080	5.42	3.05472	3.08638	0	H_ZFP1_peak_747
12	128533105	128533304	200	128533229	5.42	3.22608	3.20983	0	H_ZFP1_peak_748
12	128605746	128605945	200	128605779	5.42	3.22608	3.20983	0	H_ZFP1_peak_749
12	129125770	129126071	302	129126053	5.42	3.22608	3.20983	0	H_ZFP1_peak_750
12	129387900	129388117	218	129387976	9.29	4.33257	3.43029	0.05819	H_ZFP1_peak_751
12	129388355	129388616	262	129388504	6.97	3.92497	3.86803	0.01261	H_ZFP1_peak_752
12	129564120	129564319	200	129564131	5.42	2.82384	2.91803	0	H_ZFP1_peak_753
13	16231676	16232038	363	16231848	13.94	10.8057	7.11252	4.47755	H_ZFP1_peak_754
13	16239457	16239824	368	16239465	9.29	2.95763	2.57271	0	H_ZFP1_peak_755
13	16251085	16251394	310	16251233	11.61	5.86499	4.20452	1.0273	H_ZFP1_peak_756
13	16567645	16567877	233	16567753	8.52	6.38222	5.04893	1.36131	H_ZFP1_peak_757
13	16897399	16897598	200	16897450	6.97	4.40834	4.2274	0.05819	H_ZFP1_peak_758
13	17058685	17058929	245	17058831	12.39	3.5627	2.67756	0	H_ZFP1_peak_759
13	17171313	17171512	200	17171428	6.97	2.34354	2.65605	0	H_ZFP1_peak_760
13	17311303	17311520	218	17311410	9.29	6.95301	5.14543	1.74294	H_ZFP1_peak_761
13	17392213	17392435	223	17392348	7.74	4.98931	4.37119	0.45557	H_ZFP1_peak_762
13	17419273	17419633	361	17419439	21.68	3.75708	2.26787	0	H_ZFP1_peak_763
13	17423159	17423419	261	17423260	10.84	3.53412	2.95983	0	H_ZFP1_peak_764
13	17426190	17426398	209	17426267	6.97	4.07966	3.98407	0.01261	H_ZFP1_peak_765
13	17433773	17434086	314	17433972	10.07	5.98931	4.25581	1.06832	H_ZFP1_peak_766
13	17441439	17441786	348	17441607	24	18.4988	8.3338	9.91238	H_ZFP1_peak_767
13	17451157	17451427	271	17451268	14.71	8.41215	5.23684	2.78337	H_ZFP1_peak_768
13	17472613	17472934	322	17472767	6.97	2.34354	2.65605	0	H_ZFP1_peak_769
13	17477148	17477395	248	17477258	7.74	2.9599	2.91413	0	H_ZFP1_peak_770
13	17480374	17480573	200	17480539	7.74	4.98931	4.37119	0.45557	H_ZFP1_peak_771
13	17485608	17485892	285	17485826	14.71	4.70046	3.14211	0.28371	H_ZFP1_peak_772
13	17492940	17493236	297	17493068	20.9	10.9285	5.47611	4.54851	H_ZFP1_peak_773
13	17499574	17499779	206	17499694	8.52	5.94877	4.75831	1.04101	H_ZFP1_peak_774
13	17500265	17500546	282	17500451	6.97	3.20599	3.32006	0	H_ZFP1_peak_775
13	17503063	17503455	393	17503260	13.16	3.15615	2.36034	0	H_ZFP1_peak_776
13	17511616	17511835	220	17511684	7.74	5.37029	4.63816	0.67657	H_ZFP1_peak_777
13	17525535	17525734	200	17525589	6.97	4.07966	3.98407	0.01261	H_ZFP1_peak_778
13	17537185	17537457	273	17537265	6.97	2.34354	2.65605	0	H_ZFP1_peak_779
13	17582555	17582755	201	17582677	9.29	6.95301	5.14543	1.74294	H_ZFP1_peak_780
13	17583525	17583735	211	17583652	6.97	4.07966	3.98407	0.01261	H_ZFP1_peak_781
13	17585102	17585670	569	17585154	5.42	3.5027	3.40588	0	H_ZFP1_peak_782
13	17592253	17592466	214	17592388	9.29	6.95301	5.14543	1.74294	H_ZFP1_peak_783
13	17599540	17599739	200	17599645	9.29	5.64811	4.28786	0.87163	H_ZFP1_peak_784
13	17607680	17608059	380	17607873	19.36	6.46191	3.39266	1.42371	H_ZFP1_peak_785
13	17615035	17615376	342	17615180	10.07	5.08049	3.68837	0.4817	H_ZFP1_peak_786
13	17634360	17634630	271	17634507	19.36	7.99138	4.07119	2.44931	H_ZFP1_peak_787
13	17645335	17645662	328	17645473	10.07	5.08049	3.68837	0.4817	H_ZFP1_peak_788
13	17669056	17669255	200	17669179	13.16	2.44027	2.02315	0	H_ZFP1_peak_789
13	17676854	17677053	200	17677020	12.39	4.79185	3.34695	0.3381	H_ZFP1_peak_790
13	17677186	17677409	224	17677278	6.97	4.07966	3.98407	0.01261	H_ZFP1_peak_791
13	17683176	17683393	218	17683325	6.19	4.40834	3.81664	0.05819	H_ZFP1_peak_792
13	17683684	17683950	267	17683782	10.07	3.53412	2.76627	0	H_ZFP1_peak_793
13	17691677	17691900	224	17691681	10.07	2.54672	2.21302	0	H_ZFP1_peak_794
13	17702220	17702428	209	17702359	10.84	5.08049	3.94645	0.4817	H_ZFP1_peak_795
13	17739622	17739920	299	17739782	12.39	10.1966	6.69391	4.03875	H_ZFP1_peak_796
13	17743538	17743969	432	17743705	10.07	5.08049	3.68837	0.4817	H_ZFP1_peak_797
13	17769399	17769598	200	17769442	5.42	3.5027	3.40588	0	H_ZFP1_peak_798
13	17773603	17773862	260	17773724	10.07	7.99793	5.53255	2.44931	H_ZFP1_peak_799
13	17776142	17776396	255	17776260	12.39	6.6833	4.4626	1.56728	H_ZFP1_peak_800
13	17815401	17815708	308	17815536	13.16	3.15615	2.36034	0	H_ZFP1_peak_801
13	17881559	17881825	267	17881692	7.74	5.37029	4.63816	0.67657	H_ZFP1_peak_802
13	17922138	17922339	202	17922268	10.84	2.54672	2.36787	0	H_ZFP1_peak_803
13	17947671	17947870	200	17947782	8.52	6.38222	5.04893	1.36131	H_ZFP1_peak_804
13	18010080	18010279	200	18010135	8.52	6.38222	5.04893	1.36131	H_ZFP1_peak_805
13	18027567	18027853	287	18027698	9.29	6.95301	5.14543	1.74294	H_ZFP1_peak_806
13	18046672	18046958	287	18046791	14.71	6.17367	3.92763	1.21728	H_ZFP1_peak_807
13	18211764	18212150	387	18211881	45.68	3.97322	1.79539	0.01261	H_ZFP1_peak_808
13	18321714	18321913	200	18321872	6.97	4.07966	3.98407	0.01261	H_ZFP1_peak_809
13	18487864	18488118	255	18487975	7.74	4.98931	4.37119	0.45557	H_ZFP1_peak_810
13	56271735	56271952	218	56271817	6.19	4.07966	3.59695	0.01261	H_ZFP1_peak_811
13	56293177	56293457	281	56293344	6.19	4.07966	3.59695	0.01261	H_ZFP1_peak_812
13	57683169	57683472	304	57683301	6.19	4.40834	3.81664	0.05819	H_ZFP1_peak_813
13	58354558	58354757	200	58354599	7.74	4.98931	4.37119	0.45557	H_ZFP1_peak_814
13	58578916	58579115	200	58579027	6.19	4.40834	3.81664	0.05819	H_ZFP1_peak_815
13	59010946	59011145	200	59011108	6.97	4.3625	4.19376	0.05819	H_ZFP1_peak_816
13	59337118	59337317	200	59337255	6.19	4.07966	3.59695	0.01261	H_ZFP1_peak_817
13	59440629	59440828	200	59440743	6.97	4.3625	4.19376	0.05819	H_ZFP1_peak_818
13	59448014	59448213	200	59448077	9.29	4.33257	3.43029	0.05819	H_ZFP1_peak_819
13	59883906	59884105	200	59883948	6.97	4.07966	3.98407	0.01261	H_ZFP1_peak_820
13	61192879	61193079	201	61192945	8.52	5.31347	4.32574	0.65192	H_ZFP1_peak_821
13	62843742	62843941	200	62843924	6.19	4.07966	3.59695	0.01261	H_ZFP1_peak_822
13	67840688	67840887	200	67840697	5.42	2.82384	2.91803	0	H_ZFP1_peak_823
13	69637348	69637638	291	69637539	4.65	2.66146	2.99511	0	H_ZFP1_peak_824
13	70984454	70984734	281	70984633	5.42	3.22608	3.20983	0	H_ZFP1_peak_825
13	71635242	71635441	200	71635365	6.19	4.07966	3.59695	0.01261	H_ZFP1_peak_826
13	71804427	71804717	291	71804552	6.19	3.60013	3.26996	0	H_ZFP1_peak_827
13	72072380	72072579	200	72072443	6.97	4.40834	4.2274	0.05819	H_ZFP1_peak_828
13	72091916	72092115	200	72091956	7.74	5.3172	4.60125	0.65523	H_ZFP1_peak_829
13	72167869	72168273	405	72168145	6.19	4.07966	3.59695	0.01261	H_ZFP1_peak_830
13	72259931	72260261	331	72260120	6.19	4.40834	3.81664	0.05819	H_ZFP1_peak_831
13	72460788	72461134	347	72460861	6.97	3.20599	3.32006	0	H_ZFP1_peak_832
13	73595060	73595302	243	73595131	7.74	2.9599	2.91413	0	H_ZFP1_peak_833
13	76216235	76216436	202	76216354	7.74	4.98931	4.37119	0.45557	H_ZFP1_peak_834
13	76762612	76762811	200	76762732	6.97	3.51537	3.55721	0	H_ZFP1_peak_835
13	77471582	77471904	323	77471663	6.97	3.78001	3.75856	0	H_ZFP1_peak_836
13	77819624	77819823	200	77819758	5.42	3.22608	3.20983	0	H_ZFP1_peak_837
13	77859947	77860181	235	77860081	5.42	3.5027	3.40588	0	H_ZFP1_peak_838
13	78182036	78182236	201	78182158	8.52	6.38222	5.04893	1.36131	H_ZFP1_peak_839
13	78326814	78327013	200	78326978	6.19	4.07966	3.59695	0.01261	H_ZFP1_peak_840
13	78404327	78404628	302	78404353	5.42	3.5027	3.40588	0	H_ZFP1_peak_841
13	78486171	78486379	209	78486291	7.74	4.98931	4.37119	0.45557	H_ZFP1_peak_842
13	78704999	78705201	203	78705066	7.74	4.98931	4.37119	0.45557	H_ZFP1_peak_843
13	81106661	81106860	200	81106694	6.97	4.07966	3.98407	0.01261	H_ZFP1_peak_844
13	82040332	82040531	200	82040410	6.19	4.07966	3.59695	0.01261	H_ZFP1_peak_845
13	86827109	86827390	282	86827207	6.19	4.07966	3.59695	0.01261	H_ZFP1_peak_846
13	86912983	86913182	200	86913127	6.19	4.07966	3.59695	0.01261	H_ZFP1_peak_847
13	86932997	86933196	200	86933128	6.19	2.34354	2.39797	0	H_ZFP1_peak_848
13	88060590	88060789	200	88060602	5.42	3.22608	3.20983	0	H_ZFP1_peak_849
13	88348217	88348451	235	88348320	8.52	6.38222	5.04893	1.36131	H_ZFP1_peak_850
13	90293053	90293257	205	90293207	6.19	4.2453	3.7082	0.05819	H_ZFP1_peak_851
13	91911754	91911960	207	91911816	6.97	4.07966	3.98407	0.01261	H_ZFP1_peak_852
13	92926547	92926771	225	92926658	10.07	5.08049	3.68837	0.4817	H_ZFP1_peak_853
13	93179948	93180217	270	93180094	7.74	4.98931	4.37119	0.45557	H_ZFP1_peak_854
13	93342230	93342441	212	93342357	5.42	3.09613	3.11634	0	H_ZFP1_peak_855
13	93433953	93434152	200	93433989	5.42	3.22608	3.20983	0	H_ZFP1_peak_856
13	93487532	93487731	200	93487701	5.42	3.22608	3.20983	0	H_ZFP1_peak_857
13	93568645	93568896	252	93568816	6.19	4.40834	3.81664	0.05819	H_ZFP1_peak_858
13	93716326	93716532	207	93716423	7.74	5.18139	4.50638	0.5625	H_ZFP1_peak_859
13	93903964	93904163	200	93904142	6.19	4.07966	3.59695	0.01261	H_ZFP1_peak_860
13	94879858	94880057	200	94879921	6.97	3.60013	3.62188	0	H_ZFP1_peak_861
13	95568616	95568856	241	95568671	5.42	3.36539	3.30911	0	H_ZFP1_peak_862
13	95624154	95624353	200	95624268	8.52	3.62443	3.17221	0	H_ZFP1_peak_863
13	96114419	96114679	261	96114535	9.29	6.95301	5.14543	1.74294	H_ZFP1_peak_864
13	96196727	96197013	287	96196885	4.65	2.66146	2.99511	0	H_ZFP1_peak_865
13	96200410	96200612	203	96200568	6.19	4.07966	3.59695	0.01261	H_ZFP1_peak_866
13	96392428	96392834	407	96392510	7.74	4.43205	3.97381	0.06929	H_ZFP1_peak_867
13	96519132	96519505	374	96519242	6.19	4.07966	3.59695	0.01261	H_ZFP1_peak_868
13	96851841	96852040	200	96851896	7.74	5.37029	4.63816	0.67657	H_ZFP1_peak_869
13	96857116	96857359	244	96857220	7.74	4.8683	4.28548	0.40066	H_ZFP1_peak_870
13	96907085	96907284	200	96907155	6.19	4.40834	3.81664	0.05819	H_ZFP1_peak_871
13	96970931	96971130	200	96971002	7.74	4.8683	4.28548	0.40066	H_ZFP1_peak_872
13	97728767	97728978	212	97728787	6.19	3.60013	3.26996	0	H_ZFP1_peak_873
13	97731933	97732132	200	97731950	5.42	2.93568	2.99985	0	H_ZFP1_peak_874
13	100782637	100782875	239	100782825	5.42	3.22608	3.20983	0	H_ZFP1_peak_875
13	101026311	101026510	200	101026454	7.74	4.8683	4.28548	0.40066	H_ZFP1_peak_876
13	101052186	101052487	302	101052296	6.97	4.07966	3.98407	0.01261	H_ZFP1_peak_877
13	101815713	101816038	326	101815889	6.19	4.07966	3.59695	0.01261	H_ZFP1_peak_878
13	102202417	102202616	200	102202555	6.19	4.07966	3.59695	0.01261	H_ZFP1_peak_879
13	102236127	102236378	252	102236215	6.19	2.34354	2.39797	0	H_ZFP1_peak_880
13	102350151	102350350	200	102350306	6.19	4.07966	3.59695	0.01261	H_ZFP1_peak_881
13	102401791	102402006	216	102401828	6.19	3.60013	3.26996	0	H_ZFP1_peak_882
13	102961564	102961893	330	102961845	5.42	3.5027	3.40588	0	H_ZFP1_peak_883
13	103092029	103092228	200	103092089	5.42	2.86037	2.9448	0	H_ZFP1_peak_884
13	103110221	103110540	320	103110453	5.42	3.5027	3.40588	0	H_ZFP1_peak_885
13	103793916	103794191	276	103793999	6.19	4.07966	3.59695	0.01261	H_ZFP1_peak_886
13	105419285	105419484	200	105419392	5.42	3.22608	3.20983	0	H_ZFP1_peak_887
13	105577277	105577476	200	105577377	6.97	4.40834	4.2274	0.05819	H_ZFP1_peak_888
13	105712206	105712405	200	105712211	5.42	3.22608	3.20983	0	H_ZFP1_peak_889
13	105721665	105722094	430	105721836	6.97	4.07966	3.98407	0.01261	H_ZFP1_peak_890
13	105817562	105817805	244	105817654	6.97	2.34354	2.65605	0	H_ZFP1_peak_891
13	106069717	106069916	200	106069874	5.42	3.5027	3.40588	0	H_ZFP1_peak_892
13	106299806	106300005	200	106299903	7.74	4.98931	4.37119	0.45557	H_ZFP1_peak_893
13	106492226	106492461	236	106492287	6.19	4.07966	3.59695	0.01261	H_ZFP1_peak_894
13	106528321	106528576	256	106528418	6.19	3.60013	3.26996	0	H_ZFP1_peak_895
13	106877712	106877911	200	106877875	6.19	4.40834	3.81664	0.05819	H_ZFP1_peak_896
13	107056799	107057317	519	107057200	7.74	4.98931	4.37119	0.45557	H_ZFP1_peak_897
13	107073278	107073608	331	107073447	6.19	4.07966	3.59695	0.01261	H_ZFP1_peak_898
13	107282352	107282551	200	107282466	7.74	4.98931	4.37119	0.45557	H_ZFP1_peak_899
13	107447099	107447317	219	107447157	6.19	4.07966	3.59695	0.01261	H_ZFP1_peak_900
13	107466021	107466309	289	107466165	4.65	2.43654	2.82271	0	H_ZFP1_peak_901
13	107712876	107713075	200	107712929	6.97	4.07966	3.98407	0.01261	H_ZFP1_peak_902
13	107854962	107855161	200	107855068	6.97	4.07966	3.98407	0.01261	H_ZFP1_peak_903
13	107857211	107857410	200	107857371	6.19	4.40834	3.81664	0.05819	H_ZFP1_peak_904
13	108029204	108029403	200	108029329	6.19	4.40834	3.81664	0.05819	H_ZFP1_peak_905
13	108087153	108087352	200	108087236	7.74	4.98931	4.37119	0.45557	H_ZFP1_peak_906
13	108464657	108464944	288	108464783	5.42	3.13847	3.1469	0	H_ZFP1_peak_907
13	110108313	110108512	200	110108477	9.29	4.71246	3.67531	0.28872	H_ZFP1_peak_908
13	112300449	112300686	238	112300559	10.07	5.08049	3.68837	0.4817	H_ZFP1_peak_909
13	112888030	112888229	200	112888175	6.19	3.55734	3.2405	0	H_ZFP1_peak_910
14	16282544	16282743	200	16282622	7.74	2.9599	2.91413	0	H_ZFP1_peak_911
14	16361546	16361838	293	16361651	12.39	3.5627	2.67756	0	H_ZFP1_peak_912
14	16365741	16365945	205	16365809	11.61	4.14638	3.15339	0.04971	H_ZFP1_peak_913
14	16515408	16515649	242	16515571	8.52	2.41987	2.37916	0	H_ZFP1_peak_914
14	17207911	17208173	263	17208016	6.97	4.40834	4.2274	0.05819	H_ZFP1_peak_915
14	17265602	17265849	248	17265733	8.52	6.38222	5.04893	1.36131	H_ZFP1_peak_916
14	17338426	17338687	262	17338568	9.29	2.08979	2.05817	0	H_ZFP1_peak_917
14	17472122	17472334	213	17472211	11.61	9.08008	6.30679	3.21729	H_ZFP1_peak_918
14	17504864	17505064	201	17504891	6.97	4.07966	3.98407	0.01261	H_ZFP1_peak_919
14	17505902	17506101	200	17505933	8.52	3.62443	3.17221	0	H_ZFP1_peak_920
14	17541637	17541919	283	17541759	26.32	8.13604	3.41551	2.56195	H_ZFP1_peak_921
14	17561992	17562191	200	17562075	13.94	4.11731	2.98726	0.03739	H_ZFP1_peak_922
14	17573434	17573690	257	17573548	14.71	6.17367	3.92763	1.21728	H_ZFP1_peak_923
14	17586652	17586937	286	17586794	10.84	5.08049	3.94645	0.4817	H_ZFP1_peak_924
14	17600354	17600567	214	17600471	12.39	10.1966	6.69391	4.03875	H_ZFP1_peak_925
14	17603655	17603916	262	17603771	12.39	10.1966	6.69391	4.03875	H_ZFP1_peak_926
14	17607487	17607717	231	17607610	10.07	3.53412	2.76627	0	H_ZFP1_peak_927
14	17607952	17608181	230	17608049	11.61	4.14638	3.15339	0.04971	H_ZFP1_peak_928
14	17611414	17611696	283	17611592	6.97	4.02695	3.94463	0.01261	H_ZFP1_peak_929
14	17615241	17615441	201	17615350	16.26	5.94583	3.4518	1.04101	H_ZFP1_peak_930
14	17616541	17616835	295	17616695	12.39	4.79185	3.34695	0.3381	H_ZFP1_peak_931
14	17623725	17623959	235	17623810	10.07	8.26979	5.70366	2.66849	H_ZFP1_peak_932
14	17665314	17665513	200	17665364	10.84	5.98931	4.55359	1.06832	H_ZFP1_peak_933
14	17672438	17672637	200	17672508	12.39	6.6833	4.4626	1.56728	H_ZFP1_peak_934
14	17686060	17686259	200	17686171	9.29	2.95763	2.57271	0	H_ZFP1_peak_935
14	17714506	17714715	210	17714596	8.52	6.38222	5.04893	1.36131	H_ZFP1_peak_936
14	17729993	17730359	367	17730166	15.48	9.31879	5.49492	3.38724	H_ZFP1_peak_937
14	17731803	17732214	412	17732154	6.97	2.34354	2.65605	0	H_ZFP1_peak_938
14	17734097	17734296	200	17734202	9.29	4.33257	3.43029	0.05819	H_ZFP1_peak_939
14	17737322	17737557	236	17737373	11.61	4.14638	3.15339	0.04971	H_ZFP1_peak_940
14	17748366	17748620	255	17748454	6.19	2.34354	2.39797	0	H_ZFP1_peak_941
14	17750618	17750817	200	17750711	11.61	8.20957	5.73344	2.62393	H_ZFP1_peak_942
14	17761916	17762115	200	17762071	8.52	5.94877	4.75831	1.04101	H_ZFP1_peak_943
14	17765242	17765447	206	17765348	13.94	5.46828	3.73407	0.73095	H_ZFP1_peak_944
14	17776608	17776813	206	17776711	10.84	5.08049	3.94645	0.4817	H_ZFP1_peak_945
14	17783632	17783885	254	17783790	7.74	4.98931	4.37119	0.45557	H_ZFP1_peak_946
14	17791340	17791591	252	17791437	10.84	5.08049	3.94645	0.4817	H_ZFP1_peak_947
14	17796162	17796382	221	17796258	8.52	5.94877	4.75831	1.04101	H_ZFP1_peak_948
14	17799232	17799719	488	17799305	9.29	2.95763	2.57271	0	H_ZFP1_peak_949
14	17801646	17801986	341	17801808	12.39	4.79185	3.34695	0.3381	H_ZFP1_peak_950
14	17804616	17804815	200	17804699	8.52	5.94877	4.75831	1.04101	H_ZFP1_peak_951
14	17813992	17814240	249	17814073	10.84	5.50529	4.22833	0.75718	H_ZFP1_peak_952
14	17832159	17832365	207	17832262	9.29	6.95301	5.14543	1.74294	H_ZFP1_peak_953
14	17841343	17841542	200	17841433	9.29	6.95301	5.14543	1.74294	H_ZFP1_peak_954
14	17844048	17844342	295	17844164	10.84	7.99793	5.91967	2.44931	H_ZFP1_peak_955
14	17846463	17846831	369	17846701	12.39	4.79185	3.34695	0.3381	H_ZFP1_peak_956
14	17853529	17853728	200	17853598	6.97	4.07966	3.98407	0.01261	H_ZFP1_peak_957
14	17858240	17858484	245	17858413	13.16	5.46828	3.54051	0.73095	H_ZFP1_peak_958
14	17874492	17874741	250	17874644	13.16	9.46036	5.90085	3.4949	H_ZFP1_peak_959
14	17895958	17896260	303	17895994	9.29	2.08979	2.05817	0	H_ZFP1_peak_960
14	17899148	17899347	200	17899239	10.07	3.53412	2.76627	0	H_ZFP1_peak_961
14	17914411	17914623	213	17914485	13.94	5.46828	3.73407	0.73095	H_ZFP1_peak_962
14	17914914	17915113	200	17915002	9.29	5.64811	4.28786	0.87163	H_ZFP1_peak_963
14	17915581	17915780	200	17915693	8.52	5.94877	4.75831	1.04101	H_ZFP1_peak_964
14	17917661	17917864	204	17917715	13.16	5.46828	3.54051	0.73095	H_ZFP1_peak_965
14	17931030	17931267	238	17931158	10.07	7.99793	5.53255	2.44931	H_ZFP1_peak_966
14	17933803	17934002	200	17933868	7.74	5.37029	4.63816	0.67657	H_ZFP1_peak_967
14	17963321	17963520	200	17963413	10.84	7.99793	5.91967	2.44931	H_ZFP1_peak_968
14	17985800	17986104	305	17985955	14.71	8.41215	5.23684	2.78337	H_ZFP1_peak_969
14	17988848	17989078	231	17988935	11.61	4.14638	3.15339	0.04971	H_ZFP1_peak_970
14	18000875	18001217	343	18001023	7.74	4.98931	4.37119	0.45557	H_ZFP1_peak_971
14	18005036	18005241	206	18005103	20.13	4.02702	2.3478	0.01261	H_ZFP1_peak_972
14	18007541	18007752	212	18007646	7.74	2.9599	2.91413	0	H_ZFP1_peak_973
14	18025738	18025940	203	18025786	8.52	5.94877	4.75831	1.04101	H_ZFP1_peak_974
14	18045910	18046111	202	18045996	10.84	3.53412	2.95983	0	H_ZFP1_peak_975
14	18053857	18054328	472	18053993	13.94	3.15615	2.48938	0	H_ZFP1_peak_976
14	18105751	18106020	270	18105832	6.97	4.07966	3.98407	0.01261	H_ZFP1_peak_977
14	18109000	18109260	261	18109141	10.84	5.08049	3.94645	0.4817	H_ZFP1_peak_978
14	18125671	18126004	334	18125831	13.16	5.46828	3.54051	0.73095	H_ZFP1_peak_979
14	18140511	18140719	209	18140694	7.74	2.9599	2.91413	0	H_ZFP1_peak_980
14	18149195	18149394	200	18149313	7.74	3.25063	3.12228	0	H_ZFP1_peak_981
14	18586281	18586688	408	18586609	6.97	4.40834	4.2274	0.05819	H_ZFP1_peak_982
14	18597412	18597611	200	18597452	5.42	3.22608	3.20983	0	H_ZFP1_peak_983
14	19360225	19360424	200	19360334	6.19	4.07966	3.59695	0.01261	H_ZFP1_peak_984
14	82605909	82606108	200	82605923	6.19	4.40834	3.81664	0.05819	H_ZFP1_peak_985
14	83198222	83198421	200	83198250	5.42	3.22608	3.20983	0	H_ZFP1_peak_986
14	84226347	84226612	266	84226462	6.19	4.40834	3.81664	0.05819	H_ZFP1_peak_987
14	87168858	87169057	200	87168950	6.97	4.07966	3.98407	0.01261	H_ZFP1_peak_988
14	87237385	87237584	200	87237427	5.42	3.22608	3.20983	0	H_ZFP1_peak_989
14	87483970	87484207	238	87484084	5.42	3.5027	3.40588	0	H_ZFP1_peak_990
14	87577169	87577368	200	87577213	5.42	2.82384	2.91803	0	H_ZFP1_peak_991
14	87862747	87863064	318	87862823	6.19	4.07966	3.59695	0.01261	H_ZFP1_peak_992
14	90051268	90051467	200	90051331	6.19	4.02695	3.56134	0.01261	H_ZFP1_peak_993
14	91856426	91856732	307	91856597	6.97	3.55734	3.58925	0	H_ZFP1_peak_994
14	93412262	93412582	321	93412295	6.19	3.60013	3.26996	0	H_ZFP1_peak_995
14	94403646	94403845	200	94403689	6.19	2.34354	2.39797	0	H_ZFP1_peak_996
14	94474580	94474810	231	94474686	6.97	3.82731	3.79435	0	H_ZFP1_peak_997
14	94522966	94523236	271	94523091	6.97	3.60013	3.62188	0	H_ZFP1_peak_998
14	94871137	94871357	221	94871232	9.29	6.72345	4.99556	1.60223	H_ZFP1_peak_999
14	95842406	95842666	261	95842546	8.52	3.62443	3.17221	0	H_ZFP1_peak_1000
14	97111980	97112219	240	97112062	6.19	4.40834	3.81664	0.05819	H_ZFP1_peak_1001
14	98239253	98239464	212	98239290	5.42	3.22608	3.20983	0	H_ZFP1_peak_1002
15	17000246	17000450	205	17000370	7.74	4.98931	4.37119	0.45557	H_ZFP1_peak_1003
15	17006116	17006344	229	17006290	9.29	4.33257	3.43029	0.05819	H_ZFP1_peak_1004
15	17006568	17006966	399	17006725	9.29	2.95763	2.57271	0	H_ZFP1_peak_1005
15	17007120	17007434	315	17007245	9.29	6.95301	5.14543	1.74294	H_ZFP1_peak_1006
15	17008572	17008873	302	17008733	6.19	4.07966	3.59695	0.01261	H_ZFP1_peak_1007
15	17091712	17091951	240	17091826	6.97	4.40834	4.2274	0.05819	H_ZFP1_peak_1008
15	17100731	17101314	584	17101137	10.07	7.99793	5.53255	2.44931	H_ZFP1_peak_1009
15	17106189	17106471	283	17106286	9.29	2.95763	2.57271	0	H_ZFP1_peak_1010
15	17500074	17500416	343	17500243	24	8.23007	3.57163	2.63368	H_ZFP1_peak_1011
15	17500642	17501006	365	17500791	29.42	5.05207	2.34008	0.4817	H_ZFP1_peak_1012
15	17501221	17501556	336	17501404	62.71	8.04042	2.19701	2.48596	H_ZFP1_peak_1013
15	17501693	17502296	604	17501778	54.97	4.56664	1.80551	0.18495	H_ZFP1_peak_1014
15	17502725	17502925	201	17502807	30.97	2.83913	1.77609	0	H_ZFP1_peak_1015
15	17504389	17504653	265	17504507	24.78	10.6929	4.6695	4.40124	H_ZFP1_peak_1016
15	17507378	17507578	201	17507454	26.32	3.34496	1.95172	0	H_ZFP1_peak_1017
15	17509835	17510112	278	17509967	35.61	4.39756	2.03416	0.05819	H_ZFP1_peak_1018
15	17513964	17514171	208	17514070	19.36	7.99138	4.07119	2.44931	H_ZFP1_peak_1019
15	17562671	17562891	221	17562748	9.29	6.95301	5.14543	1.74294	H_ZFP1_peak_1020
15	17592868	17593148	281	17593017	15.48	9.31879	5.49492	3.38724	H_ZFP1_peak_1021
15	17601654	17601912	259	17601757	13.16	12.042	7.5135	5.33852	H_ZFP1_peak_1022
15	17618946	17619188	243	17619112	28.65	7.02967	2.96468	1.79731	H_ZFP1_peak_1023
15	17681394	17681640	247	17681526	16.26	5.94583	3.4518	1.04101	H_ZFP1_peak_1024
15	17713894	17714178	285	17714015	31.74	5.20725	2.33884	0.58375	H_ZFP1_peak_1025
15	17792261	17792478	218	17792350	12.39	10.1966	6.69391	4.03875	H_ZFP1_peak_1026
15	17856746	17856945	200	17856797	20.9	3.35729	2.19044	0	H_ZFP1_peak_1027
15	17914036	17914332	297	17914155	24.78	8.23007	3.68223	2.63368	H_ZFP1_peak_1028
15	18134674	18134873	200	18134779	13.16	4.11731	2.83241	0.03739	H_ZFP1_peak_1029
15	18201352	18201551	200	18201373	14.71	3.6454	2.61842	0	H_ZFP1_peak_1030
15	18225514	18225719	206	18225618	21.68	4.47616	2.51985	0.10828	H_ZFP1_peak_1031
15	18319250	18319499	250	18319348	22.45	8.40735	3.90882	2.78337	H_ZFP1_peak_1032
15	18360733	18361155	423	18361081	44.91	3.34723	1.70022	0	H_ZFP1_peak_1033
15	18362039	18362291	253	18362217	25.55	4.75251	2.41362	0.32056	H_ZFP1_peak_1034
15	18366137	18366344	208	18366245	19.36	2.97636	2.0356	0	H_ZFP1_peak_1035
15	18368227	18368557	331	18368422	37.94	5.68615	2.29045	0.90554	H_ZFP1_peak_1036
15	18448085	18448357	273	18448221	11.61	3.03847	2.52271	0	H_ZFP1_peak_1037
15	18457487	18457686	200	18457590	8.52	3.62443	3.17221	0	H_ZFP1_peak_1038
15	18592003	18592263	261	18592114	14.71	3.83181	2.70871	0	H_ZFP1_peak_1039
15	18703588	18703850	263	18703735	12.39	3.5627	2.67756	0	H_ZFP1_peak_1040
15	18719069	18719268	200	18719209	6.97	4.07966	3.98407	0.01261	H_ZFP1_peak_1041
15	18864938	18865197	260	18865098	18.58	3.18684	2.17575	0	H_ZFP1_peak_1042
15	18892812	18893012	201	18892898	14.71	8.41215	5.23684	2.78337	H_ZFP1_peak_1043
15	18910790	18911028	239	18911012	13.94	3.15615	2.48938	0	H_ZFP1_peak_1044
15	18966788	18966987	200	18966866	25.55	3.51179	2.0423	0	H_ZFP1_peak_1045
15	18979023	18979235	213	18979131	32.52	7.18288	2.79317	1.91673	H_ZFP1_peak_1046
15	19027653	19027870	218	19027818	26.32	3.87501	2.10185	0.01261	H_ZFP1_peak_1047
15	19044033	19044293	261	19044219	13.94	2.44027	2.13376	0	H_ZFP1_peak_1048
15	19221032	19221333	302	19221195	12.39	6.6833	4.4626	1.56728	H_ZFP1_peak_1049
15	19371146	19371350	205	19371238	24.78	3.70177	2.14797	0	H_ZFP1_peak_1050
15	19389861	19390075	215	19389959	8.52	3.62443	3.17221	0	H_ZFP1_peak_1051
15	19467431	19467641	211	19467579	10.07	3.53412	2.76627	0	H_ZFP1_peak_1052
15	19504869	19505078	210	19504932	11.61	5.86499	4.20452	1.0273	H_ZFP1_peak_1053
15	19592325	19592546	222	19592391	13.94	2.44027	2.13376	0	H_ZFP1_peak_1054
15	19641492	19641774	283	19641606	24	9.79599	4.1669	3.76464	H_ZFP1_peak_1055
15	19685267	19685470	204	19685411	18.58	2.61504	1.95817	0	H_ZFP1_peak_1056
15	19775462	19775680	219	19775532	27.87	4.25308	2.22097	0.05819	H_ZFP1_peak_1057
15	19775823	19776327	505	19776015	47.23	4.14813	1.78624	0.05118	H_ZFP1_peak_1058
15	19777447	19777860	414	19777718	39.49	5.27274	2.13085	0.6342	H_ZFP1_peak_1059
15	19778214	19778880	667	19778689	44.13	7.74863	2.47976	2.32601	H_ZFP1_peak_1060
15	19779140	19779466	327	19779306	69.68	9.47332	2.28005	3.5061	H_ZFP1_peak_1061
15	19782339	19782604	266	19782446	40.26	3.35048	1.71918	0	H_ZFP1_peak_1062
15	19783013	19783426	414	19783305	22.45	5.86828	2.93161	1.02848	H_ZFP1_peak_1063
15	19783819	19784024	206	19783920	20.9	4.83877	2.73805	0.37582	H_ZFP1_peak_1064
15	19787883	19788287	405	19788112	6.97	2.34354	2.65605	0	H_ZFP1_peak_1065
15	20065458	20065701	244	20065508	8.52	3.62443	3.17221	0	H_ZFP1_peak_1066
15	20293921	20294193	273	20293943	10.84	3.07115	2.67858	0	H_ZFP1_peak_1067
15	20409797	20409996	200	20409930	10.07	3.53412	2.76627	0	H_ZFP1_peak_1068
15	20534012	20534211	200	20534088	4.65	2.17052	2.61363	0	H_ZFP1_peak_1069
15	20651270	20651482	213	20651327	6.97	2.87427	3.06467	0	H_ZFP1_peak_1070
15	20665831	20666074	244	20665868	6.97	2.12718	2.49005	0	H_ZFP1_peak_1071
15	20743807	20744076	270	20743938	8.52	5.31347	4.32574	0.65192	H_ZFP1_peak_1072
15	21285327	21285526	200	21285397	10.84	4.06191	3.2887	0.01261	H_ZFP1_peak_1073
15	21342350	21342600	251	21342539	6.97	2.34354	2.65605	0	H_ZFP1_peak_1074
15	22113389	22113628	240	22113558	6.19	3.87562	3.45861	0.01261	H_ZFP1_peak_1075
15	24434802	24435001	200	24434901	5.42	3.22608	3.20983	0	H_ZFP1_peak_1076
15	25158727	25159053	327	25158772	5.42	3.5027	3.40588	0	H_ZFP1_peak_1077
15	26003914	26004158	245	26004046	6.97	4.40834	4.2274	0.05819	H_ZFP1_peak_1078
15	26380518	26380769	252	26380631	8.52	6.38222	5.04893	1.36131	H_ZFP1_peak_1079
15	26475442	26475690	249	26475507	6.19	2.34354	2.39797	0	H_ZFP1_peak_1080
15	26637154	26637353	200	26637298	6.97	4.07966	3.98407	0.01261	H_ZFP1_peak_1081
15	27422256	27422500	245	27422429	5.42	3.5027	3.40588	0	H_ZFP1_peak_1082
15	27795525	27795724	200	27795568	4.65	2.43654	2.82271	0	H_ZFP1_peak_1083
15	33137275	33137474	200	33137360	5.42	3.5027	3.40588	0	H_ZFP1_peak_1084
15	33264489	33264776	288	33264615	7.74	4.98931	4.37119	0.45557	H_ZFP1_peak_1085
15	37252794	37252996	203	37252943	6.97	4.40834	4.2274	0.05819	H_ZFP1_peak_1086
15	40943766	40943998	233	40943919	4.65	2.11093	2.5661	0	H_ZFP1_peak_1087
15	46053006	46053205	200	46053113	4.65	2.66146	2.99511	0	H_ZFP1_peak_1088
15	53244023	53244222	200	53244057	6.19	4.40834	3.81664	0.05819	H_ZFP1_peak_1089
15	56485636	56485939	304	56485747	5.42	3.22608	3.20983	0	H_ZFP1_peak_1090
15	60907634	60907833	200	60907695	6.97	4.40834	4.2274	0.05819	H_ZFP1_peak_1091
15	61208540	61208823	284	61208686	5.42	2.82384	2.91803	0	H_ZFP1_peak_1092
15	61225625	61225934	310	61225871	6.19	4.07966	3.59695	0.01261	H_ZFP1_peak_1093
15	61583826	61584025	200	61583982	7.74	5.37029	4.63816	0.67657	H_ZFP1_peak_1094
15	72357962	72358231	270	72358126	6.19	3.43376	3.15522	0	H_ZFP1_peak_1095
15	73118066	73118306	241	73118154	6.97	4.2453	4.10729	0.05819	H_ZFP1_peak_1096
15	76451812	76452011	200	76451908	6.97	3.60013	3.62188	0	H_ZFP1_peak_1097
15	79851587	79851827	241	79851635	6.19	2.34354	2.39797	0	H_ZFP1_peak_1098
15	81095139	81095338	200	81095264	6.19	3.55734	3.2405	0	H_ZFP1_peak_1099
15	81416140	81416446	307	81416299	6.19	2.34354	2.39797	0	H_ZFP1_peak_1100
15	81589933	81590309	377	81590020	5.42	3.22608	3.20983	0	H_ZFP1_peak_1101
15	81744382	81744691	310	81744498	6.19	4.3625	3.78627	0.05819	H_ZFP1_peak_1102
15	81785882	81786081	200	81785968	7.74	4.75242	4.20307	0.32056	H_ZFP1_peak_1103
15	81909390	81909622	233	81909496	6.19	4.07966	3.59695	0.01261	H_ZFP1_peak_1104
15	83919525	83919724	200	83919540	9.29	2.95763	2.57271	0	H_ZFP1_peak_1105
15	83976753	83976952	200	83976890	5.42	2.82384	2.91803	0	H_ZFP1_peak_1106
15	83982743	83982958	216	83982870	6.97	3.60013	3.62188	0	H_ZFP1_peak_1107
15	83996941	83997140	200	83996977	6.19	4.07966	3.59695	0.01261	H_ZFP1_peak_1108
15	84038914	84039113	200	84038923	6.19	2.34354	2.39797	0	H_ZFP1_peak_1109
15	84067995	84068241	247	84068042	6.97	4.40834	4.2274	0.05819	H_ZFP1_peak_1110
15	85975357	85975630	274	85975461	6.97	3.82731	3.79435	0	H_ZFP1_peak_1111
15	86042146	86042345	200	86042303	6.97	3.9754	3.90595	0.01261	H_ZFP1_peak_1112
15	86076662	86076861	200	86076726	7.74	4.53461	4.0474	0.15733	H_ZFP1_peak_1113
15	86110217	86110609	393	86110504	5.42	3.36539	3.30911	0	H_ZFP1_peak_1114
15	87074515	87074714	200	87074545	5.42	3.22608	3.20983	0	H_ZFP1_peak_1115
15	87127987	87128186	200	87128051	7.74	4.98931	4.37119	0.45557	H_ZFP1_peak_1116
15	87672989	87673188	200	87673057	4.65	2.17052	2.61363	0	H_ZFP1_peak_1117
15	87714862	87715093	232	87714914	5.42	2.78804	2.89174	0	H_ZFP1_peak_1118
15	87917667	87917866	200	87917733	5.42	2.82384	2.91803	0	H_ZFP1_peak_1119
15	88010051	88010298	248	88010178	8.52	5.31347	4.32574	0.65192	H_ZFP1_peak_1120
15	88017042	88017322	281	88017209	5.42	2.93568	2.99985	0	H_ZFP1_peak_1121
15	88338605	88338883	279	88338730	4.65	2.23268	2.66294	0	H_ZFP1_peak_1122
15	91141153	91141440	288	91141255	6.97	4.3625	4.19376	0.05819	H_ZFP1_peak_1123
15	91348748	91349031	284	91348781	5.42	3.41412	3.34358	0	H_ZFP1_peak_1124
15	91729244	91729443	200	91729405	6.97	4.07966	3.98407	0.01261	H_ZFP1_peak_1125
15	92110308	92110608	301	92110444	8.52	4.03211	3.44805	0.01261	H_ZFP1_peak_1126
15	92320111	92320411	301	92320113	5.42	2.82384	2.91803	0	H_ZFP1_peak_1127
15	92677872	92678132	261	92677984	6.97	3.64376	3.65511	0	H_ZFP1_peak_1128
15	93174404	93174603	200	93174500	9.29	5.81492	4.3978	1.01094	H_ZFP1_peak_1129
15	93364522	93364787	266	93364705	6.19	4.07966	3.59695	0.01261	H_ZFP1_peak_1130
15	93635569	93635768	200	93635684	8.52	5.31347	4.32574	0.65192	H_ZFP1_peak_1131
15	93689447	93689646	200	93689577	6.19	3.60013	3.26996	0	H_ZFP1_peak_1132
15	93869260	93869459	200	93869369	6.97	3.60013	3.62188	0	H_ZFP1_peak_1133
15	94048723	94048940	218	94048808	6.97	4.07966	3.98407	0.01261	H_ZFP1_peak_1134
15	94109154	94109353	200	94109272	6.19	4.40834	3.81664	0.05819	H_ZFP1_peak_1135
15	94123723	94123924	202	94123841	8.52	4.78811	3.96526	0.3381	H_ZFP1_peak_1136
15	94151500	94151744	245	94151588	6.97	4.07966	3.98407	0.01261	H_ZFP1_peak_1137
15	94610289	94610488	200	94610343	5.42	3.5027	3.40588	0	H_ZFP1_peak_1138
15	94614687	94614903	217	94614823	6.19	4.02695	3.56134	0.01261	H_ZFP1_peak_1139
15	95119644	95119843	200	95119783	6.97	4.07966	3.98407	0.01261	H_ZFP1_peak_1140
15	95292839	95293038	200	95292944	6.19	4.07966	3.59695	0.01261	H_ZFP1_peak_1141
15	95305515	95305717	203	95305536	7.74	2.9599	2.91413	0	H_ZFP1_peak_1142
15	95471638	95471837	200	95471826	5.42	3.5027	3.40588	0	H_ZFP1_peak_1143
15	95509520	95509815	296	95509642	9.29	6.95301	5.14543	1.74294	H_ZFP1_peak_1144
15	95542142	95542390	249	95542276	6.97	4.13359	4.02432	0.04756	H_ZFP1_peak_1145
15	95616354	95616595	242	95616401	5.42	3.09613	3.11634	0	H_ZFP1_peak_1146
15	96441587	96441804	218	96441621	6.19	3.60013	3.26996	0	H_ZFP1_peak_1147
15	96578216	96578415	200	96578276	6.19	3.60013	3.26996	0	H_ZFP1_peak_1148
15	96598434	96598633	200	96598519	6.19	3.60013	3.26996	0	H_ZFP1_peak_1149
15	97387034	97387269	236	97387170	9.29	6.95301	5.14543	1.74294	H_ZFP1_peak_1150
15	97532309	97532508	200	97532336	4.65	2.43654	2.82271	0	H_ZFP1_peak_1151
15	97539182	97539466	285	97539299	7.74	5.37029	4.63816	0.67657	H_ZFP1_peak_1152
15	97575627	97575826	200	97575657	6.97	3.20599	3.32006	0	H_ZFP1_peak_1153
15	97674686	97674900	215	97674847	6.97	4.07966	3.98407	0.01261	H_ZFP1_peak_1154
15	98118853	98119123	271	98118952	6.97	3.68827	3.68896	0	H_ZFP1_peak_1155
15	98121736	98121948	213	98121809	6.97	3.78001	3.75856	0	H_ZFP1_peak_1156
15	100024644	100024934	291	100024657	5.42	2.93568	2.99985	0	H_ZFP1_peak_1157
15	100154702	100154901	200	100154713	5.42	2.86037	2.9448	0	H_ZFP1_peak_1158
15	100423643	100423865	223	100423789	6.97	4.02695	3.94463	0.01261	H_ZFP1_peak_1159
15	100592383	100592584	202	100592454	6.19	4.07966	3.59695	0.01261	H_ZFP1_peak_1160
15	100935018	100935238	221	100935098	10.07	6.48857	4.57235	1.44418	H_ZFP1_peak_1161
16	5262035	5262315	281	5262160	8.52	5.37144	4.36542	0.67685	H_ZFP1_peak_1162
16	5536458	5536773	316	5536597	5.42	2.89764	2.97207	0	H_ZFP1_peak_1163
16	5888041	5888240	200	5888154	6.97	4.07966	3.98407	0.01261	H_ZFP1_peak_1164
16	6313246	6313517	272	6313327	6.97	3.43376	3.4948	0	H_ZFP1_peak_1165
16	6320079	6320278	200	6320200	4.65	2.47335	2.85123	0	H_ZFP1_peak_1166
16	6321264	6321547	284	6321355	7.74	2.9599	2.91413	0	H_ZFP1_peak_1167
16	6553579	6553860	282	6553613	5.42	3.5027	3.40588	0	H_ZFP1_peak_1168
16	7641346	7641545	200	7641395	4.65	2.43654	2.82271	0	H_ZFP1_peak_1169
16	7696730	7696929	200	7696776	6.97	3.9754	3.90595	0.01261	H_ZFP1_peak_1170
16	7738295	7738532	238	7738346	6.97	3.60013	3.62188	0	H_ZFP1_peak_1171
16	7772967	7773172	206	7773136	5.42	2.89764	2.97207	0	H_ZFP1_peak_1172
16	8334569	8334768	200	8334690	6.19	3.20599	2.99746	0	H_ZFP1_peak_1173
16	8479003	8479248	246	8479089	8.52	4.34317	3.66024	0.05819	H_ZFP1_peak_1174
16	9232105	9232367	263	9232223	8.52	3.62443	3.17221	0	H_ZFP1_peak_1175
16	9633551	9633882	332	9633725	6.97	4.02695	3.94463	0.01261	H_ZFP1_peak_1176
16	9753094	9753293	200	9753228	6.19	2.34354	2.39797	0	H_ZFP1_peak_1177
16	9959177	9959376	200	9959329	6.19	4.02695	3.56134	0.01261	H_ZFP1_peak_1178
16	10017212	10017483	272	10017350	6.97	3.51537	3.55721	0	H_ZFP1_peak_1179
16	12378885	12379100	216	12379035	6.97	3.73367	3.72343	0	H_ZFP1_peak_1180
16	12452482	12452801	320	12452665	6.19	2.34354	2.39797	0	H_ZFP1_peak_1181
16	13120552	13120918	367	13120667	5.42	2.97452	3.02815	0	H_ZFP1_peak_1182
16	13227276	13227475	200	13227410	6.19	2.34354	2.39797	0	H_ZFP1_peak_1183
16	16667639	16667857	219	16667708	5.42	2.86037	2.9448	0	H_ZFP1_peak_1184
16	16805255	16805511	257	16805487	6.19	2.34354	2.39797	0	H_ZFP1_peak_1185
16	16830249	16830448	200	16830342	6.19	4.07966	3.59695	0.01261	H_ZFP1_peak_1186
16	16911379	16911578	200	16911526	5.42	2.82384	2.91803	0	H_ZFP1_peak_1187
16	20003715	20003968	254	20003802	6.19	3.64376	3.29996	0	H_ZFP1_peak_1188
16	20621667	20621940	274	20621782	7.74	3.97245	3.64266	0.01261	H_ZFP1_peak_1189
16	25324009	25324271	263	25324181	6.19	3.78001	3.39335	0	H_ZFP1_peak_1190
16	25433542	25433760	219	25433582	6.19	3.60013	3.26996	0	H_ZFP1_peak_1191
16	25597536	25597812	277	25597562	5.42	3.13847	3.1469	0	H_ZFP1_peak_1192
16	25826336	25826535	200	25826504	5.42	2.49469	2.67486	0	H_ZFP1_peak_1193
16	25865114	25865313	200	25865137	6.19	3.43376	3.15522	0	H_ZFP1_peak_1194
16	25979641	25979840	200	25979753	6.19	3.20599	2.99746	0	H_ZFP1_peak_1195
16	26119178	26119435	258	26119266	6.97	2.34354	2.65605	0	H_ZFP1_peak_1196
16	26633767	26633966	200	26633936	6.19	3.60013	3.26996	0	H_ZFP1_peak_1197
16	26856212	26856448	237	26856304	6.97	3.82731	3.79435	0	H_ZFP1_peak_1198
16	26949082	26949303	222	26949123	7.74	2.9599	2.91413	0	H_ZFP1_peak_1199
16	27820108	27820357	250	27820180	7.74	3.84941	3.55381	0	H_ZFP1_peak_1200
16	32082447	32082718	272	32082577	10.07	5.08049	3.68837	0.4817	H_ZFP1_peak_1201
16	32107091	32107290	200	32107243	7.74	4.01486	3.67327	0.01261	H_ZFP1_peak_1202
16	32369894	32370093	200	32370058	6.19	4.40834	3.81664	0.05819	H_ZFP1_peak_1203
16	32490749	32491150	402	32490803	6.19	4.3625	3.78627	0.05819	H_ZFP1_peak_1204
16	32786683	32786937	255	32786874	6.97	3.20599	3.32006	0	H_ZFP1_peak_1205
16	32802480	32802679	200	32802579	7.74	4.98931	4.37119	0.45557	H_ZFP1_peak_1206
16	32806104	32806384	281	32806218	9.29	6.43876	4.80881	1.40607	H_ZFP1_peak_1207
16	32821702	32821929	228	32821791	10.07	3.53412	2.76627	0	H_ZFP1_peak_1208
16	32834044	32834386	343	32834324	9.29	4.15945	3.31963	0.05819	H_ZFP1_peak_1209
16	32837345	32837832	488	32837450	10.07	4.70357	3.45784	0.28371	H_ZFP1_peak_1210
16	33037487	33037817	331	33037674	12.39	4.79185	3.34695	0.3381	H_ZFP1_peak_1211
16	33038827	33039035	209	33038888	9.29	4.33257	3.43029	0.05819	H_ZFP1_peak_1212
16	33050119	33050318	200	33050296	6.19	2.34354	2.39797	0	H_ZFP1_peak_1213
16	33050534	33050848	315	33050677	10.07	3.53412	2.76627	0	H_ZFP1_peak_1214
16	33677381	33677667	287	33677442	6.97	3.20599	3.32006	0	H_ZFP1_peak_1215
16	34063739	34063991	253	34063824	20.9	8.71601	4.38089	2.98166	H_ZFP1_peak_1216
16	34130743	34130942	200	34130881	7.74	2.9599	2.91413	0	H_ZFP1_peak_1217
16	34143876	34144082	207	34143954	8.52	5.37144	4.36542	0.67685	H_ZFP1_peak_1218
16	34162947	34163146	200	34163012	8.52	4.98725	4.10199	0.45557	H_ZFP1_peak_1219
16	34164759	34165101	343	34164932	8.52	3.62443	3.17221	0	H_ZFP1_peak_1220
16	34571938	34572164	227	34572062	65.81	5.7137	1.85584	0.93071	H_ZFP1_peak_1221
16	34584896	34585122	227	34584921	119.23	2.99585	1.33592	0	H_ZFP1_peak_1222
16	34686960	34687209	250	34687099	9.29	2.95763	2.57271	0	H_ZFP1_peak_1223
16	34932284	34932483	200	34932363	6.97	4.40834	4.2274	0.05819	H_ZFP1_peak_1224
16	35532145	35532396	252	35532259	6.19	4.40834	3.81664	0.05819	H_ZFP1_peak_1225
16	35558444	35558667	224	35558483	6.19	4.07966	3.59695	0.01261	H_ZFP1_peak_1226
16	35742723	35742922	200	35742901	5.42	3.22608	3.20983	0	H_ZFP1_peak_1227
16	36096105	36096407	303	36096141	11.61	3.03847	2.52271	0	H_ZFP1_peak_1228
16	36098514	36099036	523	36098669	11.61	7.41979	5.21222	2.10681	H_ZFP1_peak_1229
16	36099452	36099733	282	36099716	6.19	3.39407	3.12779	0	H_ZFP1_peak_1230
16	36100451	36100842	392	36100473	13.16	3.15615	2.36034	0	H_ZFP1_peak_1231
16	36106884	36107121	238	36107052	8.52	2.41987	2.37916	0	H_ZFP1_peak_1232
16	36114210	36114530	321	36114358	9.29	4.33257	3.43029	0.05819	H_ZFP1_peak_1233
16	36120681	36120880	200	36120768	14.71	6.17367	3.92763	1.21728	H_ZFP1_peak_1234
16	36165351	36165550	200	36165436	5.42	3.36539	3.30911	0	H_ZFP1_peak_1235
16	36249193	36249446	254	36249216	10.07	3.53412	2.76627	0	H_ZFP1_peak_1236
16	36370103	36370346	244	36370246	41.81	4.92529	2.03852	0.44851	H_ZFP1_peak_1237
16	36418120	36418349	230	36418250	12.39	3.5627	2.67756	0	H_ZFP1_peak_1238
16	36608610	36608826	217	36608744	14.71	3.6454	2.61842	0	H_ZFP1_peak_1239
16	36643493	36643766	274	36643647	39.49	4.74966	2.02431	0.32056	H_ZFP1_peak_1240
16	36751372	36751654	283	36751498	8.52	2.41987	2.37916	0	H_ZFP1_peak_1241
16	36958151	36958369	219	36958271	30.97	3.70485	1.9981	0	H_ZFP1_peak_1242
16	37494295	37494522	228	37494409	18.58	4.75456	2.79739	0.32056	H_ZFP1_peak_1243
16	37715054	37715271	218	37715137	9.29	4.33257	3.43029	0.05819	H_ZFP1_peak_1244
16	38266954	38267153	200	38267067	86.71	2.99954	1.41475	0	H_ZFP1_peak_1245
16	38276141	38276478	338	38276281	117.68	5.064	1.52159	0.4817	H_ZFP1_peak_1246
16	38277903	38278258	356	38277973	64.26	8.77485	2.25041	3.0161	H_ZFP1_peak_1247
16	38279184	38279398	215	38279284	34.07	7.28109	2.69742	1.98783	H_ZFP1_peak_1248
16	46380811	46381066	256	46380885	85.94	3.68672	1.49897	0	H_ZFP1_peak_1249
16	46424442	46424645	204	46424511	6.97	4.07966	3.98407	0.01261	H_ZFP1_peak_1250
16	46448993	46449271	279	46449079	6.97	2.34354	2.65605	0	H_ZFP1_peak_1251
16	46456564	46456781	218	46456659	6.97	4.07966	3.98407	0.01261	H_ZFP1_peak_1252
16	47780754	47780953	200	47780775	7.74	3.58429	3.36246	0	H_ZFP1_peak_1253
16	47841485	47841685	201	47841648	6.97	2.34354	2.65605	0	H_ZFP1_peak_1254
16	48590235	48590434	200	48590347	6.19	3.9754	3.52642	0.01261	H_ZFP1_peak_1255
16	48821789	48821988	200	48821868	6.19	4.18879	3.67036	0.05819	H_ZFP1_peak_1256
16	48838349	48838639	291	48838460	6.19	2.87427	2.76689	0	H_ZFP1_peak_1257
16	49428354	49428553	200	49428511	6.97	3.20599	3.32006	0	H_ZFP1_peak_1258
16	50380314	50380555	242	50380386	6.97	3.60013	3.62188	0	H_ZFP1_peak_1259
16	51463293	51463514	222	51463398	5.42	2.49469	2.67486	0	H_ZFP1_peak_1260
16	51796262	51796461	200	51796360	8.52	3.95962	3.39879	0.01261	H_ZFP1_peak_1261
16	51865936	51866135	200	51866033	7.74	4.98931	4.37119	0.45557	H_ZFP1_peak_1262
16	51899057	51899295	239	51899232	6.19	4.40834	3.81664	0.05819	H_ZFP1_peak_1263
16	51965816	51966095	280	51965914	6.97	4.40834	4.2274	0.05819	H_ZFP1_peak_1264
16	52399283	52399501	219	52399429	7.74	4.98931	4.37119	0.45557	H_ZFP1_peak_1265
16	52432689	52432888	200	52432754	7.74	4.43205	3.97381	0.06929	H_ZFP1_peak_1266
16	52491156	52491359	204	52491337	6.19	4.2453	3.7082	0.05819	H_ZFP1_peak_1267
16	52717477	52717692	216	52717607	6.97	3.87562	3.83084	0.01261	H_ZFP1_peak_1268
16	52732101	52732481	381	52732124	6.19	3.60013	3.26996	0	H_ZFP1_peak_1269
16	54568096	54568604	509	54568243	6.19	4.3625	3.78627	0.05819	H_ZFP1_peak_1270
16	54788738	54788941	204	54788802	8.52	5.55223	4.48897	0.79508	H_ZFP1_peak_1271
16	55067498	55067697	200	55067646	4.65	2.43654	2.82271	0	H_ZFP1_peak_1272
16	59127908	59128168	261	59127985	5.42	2.82384	2.91803	0	H_ZFP1_peak_1273
16	59609659	59609911	253	59609757	7.74	4.43205	3.97381	0.06929	H_ZFP1_peak_1274
16	62188561	62188760	200	62188640	6.19	4.07966	3.59695	0.01261	H_ZFP1_peak_1275
16	63004754	63004953	200	63004775	6.19	4.40834	3.81664	0.05819	H_ZFP1_peak_1276
16	64009257	64009791	535	64009687	6.19	4.40834	3.81664	0.05819	H_ZFP1_peak_1277
16	64203130	64203329	200	64203204	5.42	3.22608	3.20983	0	H_ZFP1_peak_1278
16	64406458	64406812	355	64406530	5.42	3.22608	3.20983	0	H_ZFP1_peak_1279
16	64828794	64829075	282	64828946	6.97	4.40834	4.2274	0.05819	H_ZFP1_peak_1280
16	65171698	65171897	200	65171775	6.19	4.40834	3.81664	0.05819	H_ZFP1_peak_1281
16	65209866	65210065	200	65209956	6.19	4.07966	3.59695	0.01261	H_ZFP1_peak_1282
16	65247888	65248095	208	65248050	6.97	3.92497	3.86803	0.01261	H_ZFP1_peak_1283
16	65500280	65500479	200	65500459	5.42	2.82384	2.91803	0	H_ZFP1_peak_1284
16	65538698	65538897	200	65538861	6.97	2.34354	2.65605	0	H_ZFP1_peak_1285
16	65562806	65563036	231	65563003	6.19	4.40834	3.81664	0.05819	H_ZFP1_peak_1286
16	65917057	65917306	250	65917209	6.97	4.13359	4.02432	0.04756	H_ZFP1_peak_1287
16	66105413	66105612	200	66105523	6.19	2.34354	2.39797	0	H_ZFP1_peak_1288
16	68649430	68649690	261	68649613	7.74	2.9599	2.91413	0	H_ZFP1_peak_1289
16	70617458	70617657	200	70617574	7.74	3.44503	3.26208	0	H_ZFP1_peak_1290
16	73757034	73757287	254	73757089	7.74	4.28535	3.86831	0.05819	H_ZFP1_peak_1291
16	76036452	76036663	212	76036515	6.97	4.07966	3.98407	0.01261	H_ZFP1_peak_1292
16	76960429	76960628	200	76960582	6.19	4.07966	3.59695	0.01261	H_ZFP1_peak_1293
16	77406514	77406713	200	77406666	5.42	3.5027	3.40588	0	H_ZFP1_peak_1294
16	77430121	77430371	251	77430184	6.97	4.07966	3.98407	0.01261	H_ZFP1_peak_1295
16	77479031	77479392	362	77479343	6.19	3.92497	3.49219	0.01261	H_ZFP1_peak_1296
16	77547274	77547537	264	77547435	5.42	3.13847	3.1469	0	H_ZFP1_peak_1297
16	77713901	77714124	224	77713982	7.74	4.98931	4.37119	0.45557	H_ZFP1_peak_1298
16	77734822	77735267	446	77734958	5.42	3.31784	3.27534	0	H_ZFP1_peak_1299
16	78398868	78399181	314	78399019	6.97	4.07966	3.98407	0.01261	H_ZFP1_peak_1300
16	78417386	78417585	200	78417469	6.97	4.07966	3.98407	0.01261	H_ZFP1_peak_1301
16	78583926	78584271	346	78584089	8.52	5.87911	4.7112	1.03681	H_ZFP1_peak_1302
16	78591291	78591490	200	78591419	7.74	4.92814	4.32791	0.44944	H_ZFP1_peak_1303
16	79764970	79765333	364	79765220	6.97	4.07966	3.98407	0.01261	H_ZFP1_peak_1304
16	79875830	79876029	200	79875899	6.97	2.34354	2.65605	0	H_ZFP1_peak_1305
16	80405122	80405333	212	80405186	7.74	4.6413	4.12377	0.24395	H_ZFP1_peak_1306
16	81434902	81435101	200	81435066	8.52	5.0921	4.17396	0.49151	H_ZFP1_peak_1307
16	82302242	82302554	313	82302478	6.97	4.3625	4.19376	0.05819	H_ZFP1_peak_1308
16	82402291	82402533	243	82402446	6.19	3.60013	3.26996	0	H_ZFP1_peak_1309
16	82421507	82421752	246	82421615	5.42	3.22608	3.20983	0	H_ZFP1_peak_1310
16	82453255	82453563	309	82453421	6.97	4.40834	4.2274	0.05819	H_ZFP1_peak_1311
16	82670380	82670725	346	82670543	8.52	5.31347	4.32574	0.65192	H_ZFP1_peak_1312
16	83074810	83075009	200	83074937	5.42	3.46408	3.37877	0	H_ZFP1_peak_1313
16	83102532	83102778	247	83102615	6.19	4.07966	3.59695	0.01261	H_ZFP1_peak_1314
16	83113513	83113772	260	83113671	7.74	5.05187	4.41534	0.4817	H_ZFP1_peak_1315
16	83209691	83209890	200	83209770	6.19	3.78001	3.39335	0	H_ZFP1_peak_1316
16	83588892	83589091	200	83588955	6.19	3.35511	3.10082	0	H_ZFP1_peak_1317
16	86172373	86172671	299	86172548	6.97	3.55734	3.58925	0	H_ZFP1_peak_1318
17	5770500	5770717	218	5770677	6.97	3.47418	3.52573	0	H_ZFP1_peak_1319
17	11514049	11514408	360	11514210	4.65	2.26478	2.6883	0	H_ZFP1_peak_1320
17	11574316	11574515	200	11574399	6.19	4.18879	3.67036	0.05819	H_ZFP1_peak_1321
17	11748475	11748674	200	11748535	6.97	3.60013	3.62188	0	H_ZFP1_peak_1322
17	11783253	11783728	476	11783329	6.97	2.34354	2.65605	0	H_ZFP1_peak_1323
17	11854368	11854750	383	11854511	6.19	4.07966	3.59695	0.01261	H_ZFP1_peak_1324
17	12480617	12480864	248	12480718	6.19	4.07966	3.59695	0.01261	H_ZFP1_peak_1325
17	12925104	12925323	220	12925196	6.97	3.87562	3.83084	0.01261	H_ZFP1_peak_1326
17	13765272	13765588	317	13765433	7.74	5.3172	4.60125	0.65523	H_ZFP1_peak_1327
17	14173426	14173625	200	14173549	6.19	3.87562	3.45861	0.01261	H_ZFP1_peak_1328
17	14487256	14487523	268	14487376	6.19	3.92497	3.49219	0.01261	H_ZFP1_peak_1329
17	14862894	14863097	204	14862988	6.97	4.3625	4.19376	0.05819	H_ZFP1_peak_1330
17	20578524	20578806	283	20578651	6.19	2.34354	2.39797	0	H_ZFP1_peak_1331
17	20976041	20976251	211	20976062	8.52	2.41987	2.37916	0	H_ZFP1_peak_1332
17	21731671	21731885	215	21731779	10.07	5.64367	4.03836	0.87163	H_ZFP1_peak_1333
17	21849971	21850238	268	21850094	7.74	2.47643	2.57129	0	H_ZFP1_peak_1334
17	21861260	21861579	320	21861416	16.26	3.01855	2.15738	0	H_ZFP1_peak_1335
17	21972919	21973218	300	21973087	37.94	7.05584	2.59584	1.8128	H_ZFP1_peak_1336
17	21976763	21977129	367	21976869	12.39	4.79185	3.34695	0.3381	H_ZFP1_peak_1337
17	22052786	22053050	265	22052947	8.52	3.62443	3.17221	0	H_ZFP1_peak_1338
17	22119375	22119576	202	22119428	8.52	3.62443	3.17221	0	H_ZFP1_peak_1339
17	22154552	22154751	200	22154609	7.74	5.11588	4.4604	0.51034	H_ZFP1_peak_1340
17	22213235	22213496	262	22213356	6.97	4.07966	3.98407	0.01261	H_ZFP1_peak_1341
17	22272109	22272526	418	22272126	5.42	2.82384	2.91803	0	H_ZFP1_peak_1342
17	22485048	22485333	286	22485204	8.52	3.62443	3.17221	0	H_ZFP1_peak_1343
17	22527639	22527987	349	22527677	6.19	3.9754	3.52642	0.01261	H_ZFP1_peak_1344
17	22746383	22746639	257	22746536	13.94	4.11731	2.98726	0.03739	H_ZFP1_peak_1345
17	22758761	22758966	206	22758856	14.71	4.70046	3.14211	0.28371	H_ZFP1_peak_1346
17	22759123	22759340	218	22759260	16.26	7.66459	4.31475	2.25488	H_ZFP1_peak_1347
17	22824469	22824877	409	22824590	20.13	7.09102	3.5217	1.83772	H_ZFP1_peak_1348
17	22826437	22826664	228	22826583	13.16	5.46828	3.54051	0.73095	H_ZFP1_peak_1349
17	22836752	22836969	218	22836901	13.94	5.46828	3.73407	0.73095	H_ZFP1_peak_1350
17	22838682	22839006	325	22838854	17.81	5.2663	3.13458	0.62832	H_ZFP1_peak_1351
17	22864691	22864915	225	22864753	13.16	3.15615	2.36034	0	H_ZFP1_peak_1352
17	22913488	22913836	349	22913634	23.23	5.42882	2.69191	0.7265	H_ZFP1_peak_1353
17	22936116	22936363	248	22936270	10.07	5.08049	3.68837	0.4817	H_ZFP1_peak_1354
17	23008198	23008397	200	23008340	10.07	3.53412	2.76627	0	H_ZFP1_peak_1355
17	23016236	23016443	208	23016384	78.2	5.20851	1.68507	0.58463	H_ZFP1_peak_1356
17	23020752	23020981	230	23020846	15.48	5.31046	3.29695	0.65192	H_ZFP1_peak_1357
17	23055653	23055852	200	23055703	12.39	4.79185	3.34695	0.3381	H_ZFP1_peak_1358
17	23068685	23068888	204	23068793	43.36	6.17744	2.21787	1.21849	H_ZFP1_peak_1359
17	23082624	23082849	226	23082718	13.16	5.46828	3.54051	0.73095	H_ZFP1_peak_1360
17	23131592	23131791	200	23131689	8.52	6.38222	5.04893	1.36131	H_ZFP1_peak_1361
17	23144282	23144483	202	23144353	10.84	2.54672	2.36787	0	H_ZFP1_peak_1362
17	23201255	23201493	239	23201354	34.07	4.06226	1.94814	0.01261	H_ZFP1_peak_1363
17	23204216	23204446	231	23204308	17.81	3.44155	2.35093	0	H_ZFP1_peak_1364
17	23211605	23211851	247	23211758	17.81	4.42918	2.76581	0.06929	H_ZFP1_peak_1365
17	23218407	23218819	413	23218673	17.03	5.2663	3.00554	0.62832	H_ZFP1_peak_1366
17	23219254	23219655	402	23219312	10.07	2.54672	2.21302	0	H_ZFP1_peak_1367
17	23227553	23227780	228	23227713	13.94	4.11731	2.98726	0.03739	H_ZFP1_peak_1368
17	23239434	23239793	360	23239511	17.03	4.24476	2.57618	0.05819	H_ZFP1_peak_1369
17	23242326	23242527	202	23242401	27.87	6.51537	2.88726	1.46554	H_ZFP1_peak_1370
17	23247404	23247633	230	23247474	41.81	2.09636	1.47617	0	H_ZFP1_peak_1371
17	23286270	23286514	245	23286405	11.61	8.71087	6.06422	2.98166	H_ZFP1_peak_1372
17	23292258	23292457	200	23292302	14.71	4.70046	3.14211	0.28371	H_ZFP1_peak_1373
17	23292662	23292920	259	23292782	29.42	5.77257	2.53509	0.97912	H_ZFP1_peak_1374
17	23332726	23332975	250	23332824	9.29	4.33257	3.43029	0.05819	H_ZFP1_peak_1375
17	23345524	23345776	253	23345666	17.03	8.44714	4.50831	2.79266	H_ZFP1_peak_1376
17	23351396	23351725	330	23351559	7.74	5.37029	4.63816	0.67657	H_ZFP1_peak_1377
17	23362160	23362372	213	23362192	14.71	4.70046	3.14211	0.28371	H_ZFP1_peak_1378
17	23541516	23542023	508	23541903	26.32	4.48554	2.27701	0.11437	H_ZFP1_peak_1379
17	23588344	23588664	321	23588429	16.26	3.01855	2.15738	0	H_ZFP1_peak_1380
17	23627107	23627349	243	23627189	9.29	4.33257	3.43029	0.05819	H_ZFP1_peak_1381
17	23723092	23723315	224	23723240	17.81	5.2663	3.13458	0.62832	H_ZFP1_peak_1382
17	23878757	23879015	259	23878909	23.23	6.41011	3.02839	1.38152	H_ZFP1_peak_1383
17	23944698	23944915	218	23944763	10.84	5.08049	3.94645	0.4817	H_ZFP1_peak_1384
17	24017699	24017899	201	24017785	9.29	4.33257	3.43029	0.05819	H_ZFP1_peak_1385
17	24021043	24021256	214	24021141	25.55	5.53144	2.65499	0.7795	H_ZFP1_peak_1386
17	24033293	24033564	272	24033417	7.74	5.37029	4.63816	0.67657	H_ZFP1_peak_1387
17	24067245	24067444	200	24067372	14.71	6.17367	3.92763	1.21728	H_ZFP1_peak_1388
17	24336481	24336690	210	24336586	15.48	5.31046	3.29695	0.65192	H_ZFP1_peak_1389
17	24402477	24402676	200	24402563	7.74	4.98931	4.37119	0.45557	H_ZFP1_peak_1390
17	24438080	24438348	269	24438186	11.61	9.08008	6.30679	3.21729	H_ZFP1_peak_1391
17	24494397	24494616	220	24494537	15.48	5.31046	3.29695	0.65192	H_ZFP1_peak_1392
17	24639091	24639303	213	24639243	7.74	4.98931	4.37119	0.45557	H_ZFP1_peak_1393
17	24790488	24790801	314	24790643	5.42	3.5027	3.40588	0	H_ZFP1_peak_1394
17	25143815	25144023	209	25143997	6.19	4.07966	3.59695	0.01261	H_ZFP1_peak_1395
17	25150088	25150353	266	25150191	12.39	6.6833	4.4626	1.56728	H_ZFP1_peak_1396
17	25178081	25178298	218	25178171	13.94	3.15615	2.48938	0	H_ZFP1_peak_1397
17	25241354	25241576	223	25241503	17.03	4.24476	2.57618	0.05819	H_ZFP1_peak_1398
17	25425808	25426007	200	25425898	8.52	5.94877	4.75831	1.04101	H_ZFP1_peak_1399
17	25535591	25535790	200	25535622	8.52	2.41987	2.37916	0	H_ZFP1_peak_1400
17	25540249	25540453	205	25540342	9.29	7.43906	5.45969	2.10903	H_ZFP1_peak_1401
17	25662261	25662564	304	25662374	13.16	3.15615	2.36034	0	H_ZFP1_peak_1402
17	25845451	25845696	246	25845590	8.52	5.94877	4.75831	1.04101	H_ZFP1_peak_1403
17	25888169	25888371	203	25888276	10.07	7.99793	5.53255	2.44931	H_ZFP1_peak_1404
17	26012988	26013187	200	26013121	8.52	6.38222	5.04893	1.36131	H_ZFP1_peak_1405
17	26245869	26246171	303	26246021	17.81	11.2084	6.26916	4.75905	H_ZFP1_peak_1406
17	26266772	26267045	274	26266877	11.61	2.26336	2.10226	0	H_ZFP1_peak_1407
17	26334157	26334366	210	26334259	8.52	3.62443	3.17221	0	H_ZFP1_peak_1408
17	26522140	26522377	238	26522254	12.39	6.6833	4.4626	1.56728	H_ZFP1_peak_1409
17	26535851	26536098	248	26535945	11.61	9.08008	6.30679	3.21729	H_ZFP1_peak_1410
17	26580237	26580436	200	26580356	10.84	7.20596	5.38152	1.92195	H_ZFP1_peak_1411
17	26751730	26751930	201	26751779	7.74	4.10187	3.73606	0.03186	H_ZFP1_peak_1412
17	26781523	26781722	200	26781574	8.52	3.62443	3.17221	0	H_ZFP1_peak_1413
17	26797743	26798034	292	26797888	21.68	11.7967	5.66967	5.14662	H_ZFP1_peak_1414
17	26958045	26958358	314	26958120	6.19	2.34354	2.39797	0	H_ZFP1_peak_1415
17	26965175	26965406	232	26965247	6.97	2.34354	2.65605	0	H_ZFP1_peak_1416
17	26972892	26973133	242	26972966	13.16	5.46828	3.54051	0.73095	H_ZFP1_peak_1417
17	32833687	32833886	200	32833793	7.74	5.37029	4.63816	0.67657	H_ZFP1_peak_1418
17	33105961	33106178	218	33106086	6.97	3.60013	3.62188	0	H_ZFP1_peak_1419
17	33108033	33108460	428	33108341	6.97	4.02695	3.94463	0.01261	H_ZFP1_peak_1420
17	33294902	33295121	220	33294995	7.74	4.01486	3.67327	0.01261	H_ZFP1_peak_1421
17	33660846	33661091	246	33660978	6.19	3.78001	3.39335	0	H_ZFP1_peak_1422
17	33806945	33807207	263	33807079	4.65	2.23268	2.66294	0	H_ZFP1_peak_1423
17	34022917	34023116	200	34022968	6.19	3.82731	3.42567	0	H_ZFP1_peak_1424
17	55335966	55336165	200	55336047	6.97	4.07966	3.98407	0.01261	H_ZFP1_peak_1425
17	55834124	55834375	252	55834309	6.19	4.40834	3.81664	0.05819	H_ZFP1_peak_1426
18	86675	86967	293	86808	6.19	3.68827	3.33051	0	H_ZFP1_peak_1427
18	108779	109259	481	108882	170.33	3.47565	1.30788	0	H_ZFP1_peak_1428
18	110278	110658	381	110365	154.07	3.19403	1.30314	0	H_ZFP1_peak_1429
18	4500574	4500789	216	4500684	6.19	4.40834	3.81664	0.05819	H_ZFP1_peak_1430
18	5667915	5668114	200	5668002	6.97	3.20599	3.32006	0	H_ZFP1_peak_1431
18	15169009	15169342	334	15169163	6.19	4.30318	3.74683	0.05819	H_ZFP1_peak_1432
18	15391400	15391599	200	15391461	6.97	4.40834	4.2274	0.05819	H_ZFP1_peak_1433
18	15462561	15462866	306	15462752	30.2	4.22237	2.07969	0.05819	H_ZFP1_peak_1434
18	15482737	15482953	217	15482842	35.61	6.18749	2.441	1.22605	H_ZFP1_peak_1435
18	15517539	15517913	375	15517809	7.74	2.9599	2.91413	0	H_ZFP1_peak_1436
18	15528138	15528376	239	15528269	6.97	4.07966	3.98407	0.01261	H_ZFP1_peak_1437
18	15655717	15655940	224	15655887	14.71	2.85376	2.24436	0	H_ZFP1_peak_1438
18	15697696	15697896	201	15697812	7.74	5.37029	4.63816	0.67657	H_ZFP1_peak_1439
18	16110643	16110880	238	16110760	17.03	6.60524	3.60665	1.52076	H_ZFP1_peak_1440
18	16311688	16311887	200	16311774	10.84	3.53412	2.95983	0	H_ZFP1_peak_1441
18	16430961	16431248	288	16431097	17.03	6.60524	3.60665	1.52076	H_ZFP1_peak_1442
18	16723783	16723982	200	16723855	8.52	3.62443	3.17221	0	H_ZFP1_peak_1443
18	18486003	18486283	281	18486143	10.84	3.53412	2.95983	0	H_ZFP1_peak_1444
18	18993495	18993739	245	18993647	17.03	6.60524	3.60665	1.52076	H_ZFP1_peak_1445
18	19062903	19063153	251	19063060	20.9	4.83877	2.73805	0.37582	H_ZFP1_peak_1446
18	19073990	19074189	200	19074039	23.23	3.92038	2.20247	0.01261	H_ZFP1_peak_1447
18	19473183	19473424	242	19473309	10.84	3.53412	2.95983	0	H_ZFP1_peak_1448
18	20253437	20253636	200	20253534	8.52	5.94877	4.75831	1.04101	H_ZFP1_peak_1449
18	20410864	20411063	200	20410973	5.42	3.5027	3.40588	0	H_ZFP1_peak_1450
18	20561662	20562045	384	20561953	26.32	3.34496	1.95172	0	H_ZFP1_peak_1451
18	20563444	20563849	406	20563770	6.97	3.2423	3.34796	0	H_ZFP1_peak_1452
18	20939232	20939438	207	20939389	14.71	4.70046	3.14211	0.28371	H_ZFP1_peak_1453
18	23286749	23286949	201	23286887	7.74	3.97245	3.64266	0.01261	H_ZFP1_peak_1454
18	27031228	27031439	212	27031264	6.97	4.07966	3.98407	0.01261	H_ZFP1_peak_1455
18	36534902	36535125	224	36535051	6.19	4.18879	3.67036	0.05819	H_ZFP1_peak_1456
18	41341670	41341869	200	41341725	7.74	4.98931	4.37119	0.45557	H_ZFP1_peak_1457
18	42799525	42799724	200	42799591	5.42	3.5027	3.40588	0	H_ZFP1_peak_1458
18	52447632	52447831	200	52447741	7.74	5.37029	4.63816	0.67657	H_ZFP1_peak_1459
18	64110052	64110262	211	64110090	6.19	4.40834	3.81664	0.05819	H_ZFP1_peak_1460
18	65012431	65012630	200	65012462	5.42	3.5027	3.40588	0	H_ZFP1_peak_1461
18	70726428	70726723	296	70726598	10.07	7.99793	5.53255	2.44931	H_ZFP1_peak_1462
18	70995898	70996097	200	70995942	5.42	3.22608	3.20983	0	H_ZFP1_peak_1463
18	74526100	74526299	200	74526138	6.19	4.2453	3.7082	0.05819	H_ZFP1_peak_1464
18	77507625	77507859	235	77507729	6.19	4.07966	3.59695	0.01261	H_ZFP1_peak_1465
19	17184068	17184267	200	17184194	6.97	2.87427	3.06467	0	H_ZFP1_peak_1466
19	19978490	19978689	200	19978589	6.19	4.07966	3.59695	0.01261	H_ZFP1_peak_1467
19	20432206	20432420	215	20432341	7.74	4.92814	4.32791	0.44944	H_ZFP1_peak_1468
19	20477487	20477999	513	20477659	8.52	5.81095	4.66501	1.00986	H_ZFP1_peak_1469
19	20479379	20479640	262	20479471	6.19	3.60013	3.26996	0	H_ZFP1_peak_1470
19	20490464	20490831	368	20490733	6.19	3.60013	3.26996	0	H_ZFP1_peak_1471
19	20544801	20545113	313	20544916	6.19	4.40834	3.81664	0.05819	H_ZFP1_peak_1472
19	20574327	20574558	232	20574370	5.42	3.22608	3.20983	0	H_ZFP1_peak_1473
19	20882346	20882545	200	20882381	5.42	3.22608	3.20983	0	H_ZFP1_peak_1474
19	20967969	20968346	378	20968006	5.42	3.22608	3.20983	0	H_ZFP1_peak_1475
19	21286143	21286342	200	21286219	5.42	3.22608	3.20983	0	H_ZFP1_peak_1476
19	21861018	21861244	227	21861185	9.29	4.71246	3.67531	0.28872	H_ZFP1_peak_1477
19	21924396	21924777	382	21924680	6.19	4.40834	3.81664	0.05819	H_ZFP1_peak_1478
19	22184867	22185078	212	22185034	7.74	3.97245	3.64266	0.01261	H_ZFP1_peak_1479
19	22290271	22290517	247	22290455	6.97	4.07966	3.98407	0.01261	H_ZFP1_peak_1480
19	22487075	22487292	218	22487152	6.19	3.92497	3.49219	0.01261	H_ZFP1_peak_1481
19	22541721	22541920	200	22541738	6.97	2.34354	2.65605	0	H_ZFP1_peak_1482
19	24410347	24410600	254	24410526	9.29	3.99616	3.21589	0.01261	H_ZFP1_peak_1483
19	24659164	24659363	200	24659248	10.07	8.53666	5.87045	2.83753	H_ZFP1_peak_1484
19	24832437	24832636	200	24832538	8.52	5.94877	4.75831	1.04101	H_ZFP1_peak_1485
19	24891546	24891768	223	24891630	13.16	5.46828	3.54051	0.73095	H_ZFP1_peak_1486
19	25021314	25021544	231	25021370	10.84	2.71469	2.46653	0	H_ZFP1_peak_1487
19	25042600	25042871	272	25042741	10.84	5.73904	4.38494	0.95238	H_ZFP1_peak_1488
19	25146932	25147188	257	25147091	8.52	3.62443	3.17221	0	H_ZFP1_peak_1489
19	25374183	25374435	253	25374277	10.84	6.54844	4.93306	1.48522	H_ZFP1_peak_1490
19	25406246	25406473	228	25406364	11.61	5.86499	4.20452	1.0273	H_ZFP1_peak_1491
19	25575093	25575295	203	25575188	8.52	4.22235	3.57768	0.05819	H_ZFP1_peak_1492
19	25733788	25733999	212	25733882	13.94	7.53305	4.97876	2.15839	H_ZFP1_peak_1493
19	25815546	25815745	200	25815576	13.16	4.11731	2.83241	0.03739	H_ZFP1_peak_1494
19	25982917	25983159	243	25983025	9.29	4.33257	3.43029	0.05819	H_ZFP1_peak_1495
19	26034746	26035020	275	26034887	12.39	4.79185	3.34695	0.3381	H_ZFP1_peak_1496
19	26479353	26479552	200	26479443	8.52	5.87911	4.7112	1.03681	H_ZFP1_peak_1497
19	26535901	26536100	200	26535974	9.29	4.63256	3.62354	0.2385	H_ZFP1_peak_1498
19	26954140	26954492	353	26954209	7.74	2.70387	2.73199	0	H_ZFP1_peak_1499
19	26995727	26995938	212	26995743	13.94	3.15615	2.48938	0	H_ZFP1_peak_1500
19	27035012	27035245	234	27035117	7.74	4.10187	3.73606	0.03186	H_ZFP1_peak_1501
19	27132673	27132874	202	27132782	10.07	5.08049	3.68837	0.4817	H_ZFP1_peak_1502
19	27174118	27174330	213	27174212	13.16	4.11731	2.83241	0.03739	H_ZFP1_peak_1503
19	27375502	27375704	203	27375608	9.29	4.33257	3.43029	0.05819	H_ZFP1_peak_1504
19	27385695	27386271	577	27385960	7.74	2.9599	2.91413	0	H_ZFP1_peak_1505
19	27395078	27395277	200	27395140	6.97	2.59016	2.84577	0	H_ZFP1_peak_1506
19	28202412	28202726	315	28202592	7.74	2.9599	2.91413	0	H_ZFP1_peak_1507
19	28356198	28356397	200	28356281	8.52	3.62443	3.17221	0	H_ZFP1_peak_1508
19	29655859	29656087	229	29656040	6.19	4.40834	3.81664	0.05819	H_ZFP1_peak_1509
19	31920076	31920302	227	31920116	6.97	4.07966	3.98407	0.01261	H_ZFP1_peak_1510
19	36284409	36284667	259	36284665	12.39	2.05416	1.91254	0	H_ZFP1_peak_1511
19	36289644	36289859	216	36289754	12.39	2.6949	2.2313	0	H_ZFP1_peak_1512
19	36302912	36303120	209	36303039	13.16	2.44027	2.02315	0	H_ZFP1_peak_1513
19	36915223	36915422	200	36915338	4.65	2.43654	2.82271	0	H_ZFP1_peak_1514
19	41455730	41456054	325	41456004	5.42	2.93568	2.99985	0	H_ZFP1_peak_1515
2	2384561	2384760	200	2384720	6.97	4.3625	4.19376	0.05819	H_ZFP1_peak_1516
2	2837685	2837943	259	2837774	4.65	2.43654	2.82271	0	H_ZFP1_peak_1517
2	3818099	3818387	289	3818254	6.97	2.34354	2.65605	0	H_ZFP1_peak_1518
2	4018461	4018660	200	4018538	6.97	4.40834	4.2274	0.05819	H_ZFP1_peak_1519
2	5509423	5509698	276	5509515	6.19	3.20599	2.99746	0	H_ZFP1_peak_1520
2	6996100	6996391	292	6996211	6.19	4.07966	3.59695	0.01261	H_ZFP1_peak_1521
2	7631122	7631321	200	7631317	5.42	3.22608	3.20983	0	H_ZFP1_peak_1522
2	7959216	7959415	200	7959386	5.42	3.5027	3.40588	0	H_ZFP1_peak_1523
2	13416174	13416373	200	13416318	5.42	3.5027	3.40588	0	H_ZFP1_peak_1524
2	13417290	13417489	200	13417387	5.42	3.5027	3.40588	0	H_ZFP1_peak_1525
2	18021321	18021520	200	18021447	7.74	5.37029	4.63816	0.67657	H_ZFP1_peak_1526
2	18676491	18676741	251	18676578	5.42	3.22608	3.20983	0	H_ZFP1_peak_1527
2	18793954	18794293	340	18794109	5.42	2.89764	2.97207	0	H_ZFP1_peak_1528
2	19671320	19671531	212	19671354	5.42	3.01419	3.05698	0	H_ZFP1_peak_1529
2	30281115	30281367	253	30281222	6.19	3.51537	3.21157	0	H_ZFP1_peak_1530
2	30551345	30551544	200	30551371	5.42	3.22608	3.20983	0	H_ZFP1_peak_1531
2	34418954	34419153	200	34419008	6.19	4.40834	3.81664	0.05819	H_ZFP1_peak_1532
2	35227495	35227694	200	35227511	6.19	4.07966	3.59695	0.01261	H_ZFP1_peak_1533
2	49530368	49530567	200	49530493	5.42	3.5027	3.40588	0	H_ZFP1_peak_1534
2	53484165	53484369	205	53484189	6.97	3.20599	3.32006	0	H_ZFP1_peak_1535
2	56667338	56667559	222	56667452	6.97	3.60013	3.62188	0	H_ZFP1_peak_1536
2	63286260	63286506	247	63286289	6.19	3.60013	3.26996	0	H_ZFP1_peak_1537
2	66004362	66004561	200	66004451	5.42	3.22608	3.20983	0	H_ZFP1_peak_1538
2	68651330	68651529	200	68651402	6.97	4.07966	3.98407	0.01261	H_ZFP1_peak_1539
2	69439691	69439927	237	69439768	6.19	2.34354	2.39797	0	H_ZFP1_peak_1540
2	69445505	69445724	220	69445530	5.42	2.86037	2.9448	0	H_ZFP1_peak_1541
2	75316906	75317105	200	75316990	6.19	4.07966	3.59695	0.01261	H_ZFP1_peak_1542
2	79101262	79101461	200	79101363	6.97	3.9754	3.90595	0.01261	H_ZFP1_peak_1543
2	79113759	79113958	200	79113934	5.42	3.5027	3.40588	0	H_ZFP1_peak_1544
2	80171426	80171625	200	80171544	5.42	3.5027	3.40588	0	H_ZFP1_peak_1545
2	87662914	87663156	243	87663007	6.19	4.07966	3.59695	0.01261	H_ZFP1_peak_1546
2	89641766	89641965	200	89641938	5.42	2.86037	2.9448	0	H_ZFP1_peak_1547
2	89787732	89788065	334	89787876	5.42	3.5027	3.40588	0	H_ZFP1_peak_1548
2	89830982	89831189	208	89831045	30.97	3.24622	1.88056	0	H_ZFP1_peak_1549
2	89840243	89840507	265	89840374	22.45	4.94366	2.60588	0.45557	H_ZFP1_peak_1550
2	90357075	90357287	213	90357161	9.29	2.08979	2.05817	0	H_ZFP1_peak_1551
2	90357476	90357800	325	90357661	8.52	3.32835	2.97394	0	H_ZFP1_peak_1552
2	90357940	90358167	228	90358003	13.16	5.46828	3.54051	0.73095	H_ZFP1_peak_1553
2	90383485	90383817	333	90383570	23.23	5.42882	2.69191	0.7265	H_ZFP1_peak_1554
2	90387658	90387897	240	90387757	26.32	6.0158	2.73241	1.08974	H_ZFP1_peak_1555
2	90388020	90388362	343	90388259	27.87	4.25308	2.22097	0.05819	H_ZFP1_peak_1556
2	90397496	90397895	400	90397764	33.29	5.36498	2.28615	0.67657	H_ZFP1_peak_1557
2	91445521	91445789	269	91445671	10.84	4.63316	3.65412	0.2386	H_ZFP1_peak_1558
2	91455293	91455578	286	91455426	8.52	3.62443	3.17221	0	H_ZFP1_peak_1559
2	92125008	92125266	259	92125011	11.61	2.26336	2.10226	0	H_ZFP1_peak_1560
2	92195322	92195521	200	92195383	25.55	4.08592	2.21249	0.01772	H_ZFP1_peak_1561
2	92241436	92241654	219	92241543	9.29	4.71246	3.67531	0.28872	H_ZFP1_peak_1562
2	92265044	92265276	233	92265153	22.45	6.99766	3.35042	1.77022	H_ZFP1_peak_1563
2	92270790	92271002	213	92270915	14.71	4.70046	3.14211	0.28371	H_ZFP1_peak_1564
2	92284391	92284639	249	92284507	11.61	4.14638	3.15339	0.04971	H_ZFP1_peak_1565
2	92367220	92367433	214	92367285	9.29	6.37105	4.76429	1.36131	H_ZFP1_peak_1566
2	92503526	92503818	293	92503644	9.29	6.95301	5.14543	1.74294	H_ZFP1_peak_1567
2	92599053	92599329	277	92599145	17.81	4.24476	2.68678	0.05819	H_ZFP1_peak_1568
2	92616640	92616875	236	92616722	12.39	10.1966	6.69391	4.03875	H_ZFP1_peak_1569
2	92700227	92700432	206	92700305	13.16	3.15615	2.36034	0	H_ZFP1_peak_1570
2	92711184	92711448	265	92711297	6.97	4.07966	3.98407	0.01261	H_ZFP1_peak_1571
2	92930613	92931084	472	92930739	17.81	10.5451	5.87734	4.28499	H_ZFP1_peak_1572
2	93324872	93325124	253	93325062	8.52	5.94877	4.75831	1.04101	H_ZFP1_peak_1573
2	93663252	93663549	298	93663420	6.97	4.07966	3.98407	0.01261	H_ZFP1_peak_1574
2	93770674	93770873	200	93770838	9.29	2.95763	2.57271	0	H_ZFP1_peak_1575
2	93961984	93962183	200	93962082	6.19	2.34354	2.39797	0	H_ZFP1_peak_1576
2	105860292	105860535	244	105860400	8.52	4.78811	3.96526	0.3381	H_ZFP1_peak_1577
2	106733332	106733531	200	106733381	6.19	4.07966	3.59695	0.01261	H_ZFP1_peak_1578
2	106944916	106945158	243	106944965	4.65	2.43654	2.82271	0	H_ZFP1_peak_1579
2	108111650	108111849	200	108111706	7.74	4.98931	4.37119	0.45557	H_ZFP1_peak_1580
2	112059498	112059781	284	112059604	6.97	3.60013	3.62188	0	H_ZFP1_peak_1581
2	116740814	116741013	200	116740934	6.97	2.34354	2.65605	0	H_ZFP1_peak_1582
2	116993706	116993905	200	116993794	7.74	5.37029	4.63816	0.67657	H_ZFP1_peak_1583
2	122333404	122333603	200	122333477	5.42	3.5027	3.40588	0	H_ZFP1_peak_1584
2	124690476	124690690	215	124690587	7.74	5.37029	4.63816	0.67657	H_ZFP1_peak_1585
2	125241216	125241415	200	125241259	6.19	4.40834	3.81664	0.05819	H_ZFP1_peak_1586
2	132041186	132041385	200	132041319	6.97	4.07966	3.98407	0.01261	H_ZFP1_peak_1587
2	132056663	132056965	303	132056777	10.07	3.53412	2.76627	0	H_ZFP1_peak_1588
2	132633516	132633790	275	132633678	6.19	4.07966	3.59695	0.01261	H_ZFP1_peak_1589
2	133709390	133709635	246	133709482	6.19	4.07966	3.59695	0.01261	H_ZFP1_peak_1590
2	133741807	133742006	200	133741853	5.42	3.36539	3.30911	0	H_ZFP1_peak_1591
2	138607149	138607348	200	138607247	5.42	2.82384	2.91803	0	H_ZFP1_peak_1592
2	151577235	151577434	200	151577384	6.97	4.07966	3.98407	0.01261	H_ZFP1_peak_1593
2	157343534	157343757	224	157343578	6.97	3.60013	3.62188	0	H_ZFP1_peak_1594
2	157559816	157560017	202	157559901	6.19	4.3625	3.78627	0.05819	H_ZFP1_peak_1595
2	161279209	161279486	278	161279308	46.45	3.87253	1.75757	0.01261	H_ZFP1_peak_1596
2	161280084	161280294	211	161280153	37.94	3.66338	1.85417	0	H_ZFP1_peak_1597
2	161281610	161281889	280	161281801	46.45	2.3543	1.48295	0	H_ZFP1_peak_1598
2	163759647	163759846	200	163759707	6.97	4.07966	3.98407	0.01261	H_ZFP1_peak_1599
2	169409880	169410162	283	169410036	5.42	3.5027	3.40588	0	H_ZFP1_peak_1600
2	170917538	170917807	270	170917684	6.97	2.87427	3.06467	0	H_ZFP1_peak_1601
2	181646840	181647159	320	181646986	8.52	3.62443	3.17221	0	H_ZFP1_peak_1602
2	186412731	186413025	295	186412849	7.74	5.37029	4.63816	0.67657	H_ZFP1_peak_1603
2	187506809	187507015	207	187506953	6.19	4.07966	3.59695	0.01261	H_ZFP1_peak_1604
2	192289990	192290189	200	192290060	6.97	4.40834	4.2274	0.05819	H_ZFP1_peak_1605
2	192920818	192921050	233	192920925	8.52	6.38222	5.04893	1.36131	H_ZFP1_peak_1606
2	198853129	198853354	226	198853225	6.97	4.40834	4.2274	0.05819	H_ZFP1_peak_1607
2	202404756	202404955	200	202404898	6.19	4.40834	3.81664	0.05819	H_ZFP1_peak_1608
2	204076696	204076895	200	204076794	6.97	4.07966	3.98407	0.01261	H_ZFP1_peak_1609
2	205270661	205270914	254	205270795	6.97	4.07966	3.98407	0.01261	H_ZFP1_peak_1610
2	208138391	208138590	200	208138503	6.19	3.64376	3.29996	0	H_ZFP1_peak_1611
2	208646449	208646648	200	208646591	7.74	5.37029	4.63816	0.67657	H_ZFP1_peak_1612
2	208751429	208751628	200	208751588	6.97	4.07966	3.98407	0.01261	H_ZFP1_peak_1613
2	209354577	209354776	200	209354681	7.74	4.98931	4.37119	0.45557	H_ZFP1_peak_1614
2	209533811	209534010	200	209533858	4.65	2.43654	2.82271	0	H_ZFP1_peak_1615
2	210324196	210324395	200	210324225	6.19	4.07966	3.59695	0.01261	H_ZFP1_peak_1616
2	215604219	215604543	325	215604263	5.42	3.5027	3.40588	0	H_ZFP1_peak_1617
2	219875678	219875877	200	219875774	6.97	4.40834	4.2274	0.05819	H_ZFP1_peak_1618
2	221570624	221570952	329	221570706	5.42	3.5027	3.40588	0	H_ZFP1_peak_1619
2	228479011	228479262	252	228479101	6.19	4.40834	3.81664	0.05819	H_ZFP1_peak_1620
2	228897499	228897698	200	228897633	6.97	4.07966	3.98407	0.01261	H_ZFP1_peak_1621
2	228898652	228898928	277	228898798	6.97	4.3625	4.19376	0.05819	H_ZFP1_peak_1622
20	9142877	9143084	208	9142999	7.74	4.98931	4.37119	0.45557	H_ZFP1_peak_1623
20	19217713	19217912	200	19217792	6.19	4.30318	3.74683	0.05819	H_ZFP1_peak_1624
20	19460810	19461071	262	19460900	6.19	4.3625	3.78627	0.05819	H_ZFP1_peak_1625
20	21663762	21664032	271	21663911	6.97	4.40834	4.2274	0.05819	H_ZFP1_peak_1626
20	26440939	26441242	304	26441063	43.36	3.09781	1.64286	0	H_ZFP1_peak_1627
20	26494911	26495110	200	26495005	7.74	5.37029	4.63816	0.67657	H_ZFP1_peak_1628
20	26601681	26601914	234	26601815	45.68	2.95454	1.60966	0	H_ZFP1_peak_1629
20	26617548	26617755	208	26617624	25.55	4.08592	2.21249	0.01772	H_ZFP1_peak_1630
20	26654723	26654922	200	26654810	13.16	4.11731	2.83241	0.03739	H_ZFP1_peak_1631
20	27612358	27612557	200	27612483	8.52	3.62443	3.17221	0	H_ZFP1_peak_1632
20	27894080	27894280	201	27894225	10.84	3.53412	2.95983	0	H_ZFP1_peak_1633
20	28098494	28098733	240	28098563	17.03	5.2663	3.00554	0.62832	H_ZFP1_peak_1634
20	28217659	28217858	200	28217788	10.84	3.53412	2.95983	0	H_ZFP1_peak_1635
20	28498468	28498797	330	28498551	51.87	8.32135	2.44787	2.71564	H_ZFP1_peak_1636
20	28517908	28518444	537	28517999	26.32	4.48554	2.27701	0.11437	H_ZFP1_peak_1637
20	28524062	28524276	215	28524199	52.65	6.13285	2.06339	1.19022	H_ZFP1_peak_1638
20	28548959	28549158	200	28549054	53.42	4.67157	1.81408	0.27174	H_ZFP1_peak_1639
20	28561462	28561781	320	28561610	6.97	2.51261	2.78606	0	H_ZFP1_peak_1640
20	28617109	28617308	200	28617201	6.19	4.07966	3.59695	0.01261	H_ZFP1_peak_1641
20	28625073	28625377	305	28625200	6.97	4.07966	3.98407	0.01261	H_ZFP1_peak_1642
20	28643818	28644176	359	28644130	58.07	3.57055	1.59643	0	H_ZFP1_peak_1643
20	28644918	28645276	359	28645081	64.26	3.22283	1.51772	0	H_ZFP1_peak_1644
20	28785504	28785736	233	28785668	6.97	3.64376	3.65511	0	H_ZFP1_peak_1645
20	28792264	28792471	208	28792391	7.74	4.38223	3.93801	0.05819	H_ZFP1_peak_1646
20	28796959	28797158	200	28797041	8.52	4.34317	3.66024	0.05819	H_ZFP1_peak_1647
20	28799411	28799733	323	28799547	6.19	4.07966	3.59695	0.01261	H_ZFP1_peak_1648
20	28821855	28822581	727	28822312	6.97	4.07966	3.98407	0.01261	H_ZFP1_peak_1649
20	28824205	28824404	200	28824291	6.19	4.07966	3.59695	0.01261	H_ZFP1_peak_1650
20	28829659	28829910	252	28829764	10.07	5.98931	4.25581	1.06832	H_ZFP1_peak_1651
20	28832974	28833201	228	28833143	9.29	5.14616	3.95802	0.53172	H_ZFP1_peak_1652
20	28870321	28870561	241	28870336	8.52	3.32835	2.97394	0	H_ZFP1_peak_1653
20	28871705	28872014	310	28871893	7.74	4.53461	4.0474	0.15733	H_ZFP1_peak_1654
20	28872264	28872495	232	28872339	6.19	3.60013	3.26996	0	H_ZFP1_peak_1655
20	28903823	28904051	229	28903923	9.29	6.95301	5.14543	1.74294	H_ZFP1_peak_1656
20	28908771	28908983	213	28908850	7.74	5.37029	4.63816	0.67657	H_ZFP1_peak_1657
20	29026802	29027027	226	29026840	10.07	5.08049	3.68837	0.4817	H_ZFP1_peak_1658
20	29027639	29027856	218	29027713	7.74	2.9599	2.91413	0	H_ZFP1_peak_1659
20	29051139	29051432	294	29051284	6.97	4.2453	4.10729	0.05819	H_ZFP1_peak_1660
20	29058929	29059173	245	29059080	11.61	5.86499	4.20452	1.0273	H_ZFP1_peak_1661
20	29078985	29079429	445	29079123	8.52	3.62443	3.17221	0	H_ZFP1_peak_1662
20	29083332	29083591	260	29083522	6.97	2.34354	2.65605	0	H_ZFP1_peak_1663
20	29120632	29120880	249	29120705	15.48	5.31046	3.29695	0.65192	H_ZFP1_peak_1664
20	29121851	29122096	246	29122027	22.45	4.94366	2.60588	0.45557	H_ZFP1_peak_1665
20	29242172	29242371	200	29242213	6.97	3.20599	3.32006	0	H_ZFP1_peak_1666
20	29243351	29243777	427	29243460	6.19	4.07966	3.59695	0.01261	H_ZFP1_peak_1667
20	29261766	29262185	420	29261919	10.07	5.08049	3.68837	0.4817	H_ZFP1_peak_1668
20	29262362	29262613	252	29262450	12.39	4.50672	3.18757	0.1327	H_ZFP1_peak_1669
20	29328540	29328805	266	29328695	8.52	5.0921	4.17396	0.49151	H_ZFP1_peak_1670
20	29331720	29332119	400	29331843	8.52	5.0921	4.17396	0.49151	H_ZFP1_peak_1671
20	29387960	29388184	225	29388049	10.84	2.54672	2.36787	0	H_ZFP1_peak_1672
20	29394731	29394977	247	29394846	10.84	5.08049	3.94645	0.4817	H_ZFP1_peak_1673
20	29398782	29398997	216	29398844	9.29	5.48927	4.18328	0.74733	H_ZFP1_peak_1674
20	29442050	29442250	201	29442155	7.74	2.9599	2.91413	0	H_ZFP1_peak_1675
20	29454172	29454381	210	29454272	9.29	6.95301	5.14543	1.74294	H_ZFP1_peak_1676
20	29477907	29478216	310	29478053	8.52	5.94877	4.75831	1.04101	H_ZFP1_peak_1677
20	29485206	29485410	205	29485321	10.84	3.53412	2.95983	0	H_ZFP1_peak_1678
20	29497748	29497947	200	29497873	13.94	2.44027	2.13376	0	H_ZFP1_peak_1679
20	29775546	29775872	327	29775696	12.39	6.6833	4.4626	1.56728	H_ZFP1_peak_1680
20	29796775	29797021	247	29796866	12.39	6.6833	4.4626	1.56728	H_ZFP1_peak_1681
20	29803388	29803646	259	29803558	6.97	2.34354	2.65605	0	H_ZFP1_peak_1682
20	29812318	29812782	465	29812474	6.97	4.40834	4.2274	0.05819	H_ZFP1_peak_1683
20	29867066	29867324	259	29867149	8.52	4.88599	4.03247	0.41622	H_ZFP1_peak_1684
20	29868036	29868300	265	29868225	8.52	3.62443	3.17221	0	H_ZFP1_peak_1685
20	29880414	29880664	251	29880527	17.03	6.02254	3.33949	1.09556	H_ZFP1_peak_1686
20	29882161	29882506	346	29882255	13.94	4.86684	3.39461	0.40053	H_ZFP1_peak_1687
20	29884460	29884698	239	29884576	13.16	5.46828	3.54051	0.73095	H_ZFP1_peak_1688
20	29885859	29886239	381	29886010	14.71	6.17367	3.92763	1.21728	H_ZFP1_peak_1689
20	29904107	29904306	200	29904182	5.42	3.5027	3.40588	0	H_ZFP1_peak_1690
20	29908125	29908324	200	29908218	5.42	3.5027	3.40588	0	H_ZFP1_peak_1691
20	30173218	30173532	315	30173405	7.74	5.37029	4.63816	0.67657	H_ZFP1_peak_1692
20	30391873	30392125	253	30392037	7.74	4.98931	4.37119	0.45557	H_ZFP1_peak_1693
20	30412011	30412223	213	30412176	8.52	5.31347	4.32574	0.65192	H_ZFP1_peak_1694
20	30421312	30421828	517	30421396	9.29	6.11269	4.59413	1.17427	H_ZFP1_peak_1695
20	30423325	30423605	281	30423348	10.07	3.53412	2.76627	0	H_ZFP1_peak_1696
20	30641886	30642156	271	30642002	6.97	2.87427	3.06467	0	H_ZFP1_peak_1697
20	30729849	30730089	241	30730072	6.19	2.34354	2.39797	0	H_ZFP1_peak_1698
20	30738096	30738297	202	30738224	6.97	4.02695	3.94463	0.01261	H_ZFP1_peak_1699
20	30818882	30819123	242	30819013	13.16	3.15615	2.36034	0	H_ZFP1_peak_1700
20	30828523	30828825	303	30828737	13.16	4.11731	2.83241	0.03739	H_ZFP1_peak_1701
20	30831357	30831556	200	30831463	7.74	2.9599	2.91413	0	H_ZFP1_peak_1702
20	30836434	30836741	308	30836445	9.29	2.08979	2.05817	0	H_ZFP1_peak_1703
20	30839074	30839384	311	30839216	12.39	7.19831	4.78136	1.92195	H_ZFP1_peak_1704
20	30849020	30849219	200	30849097	10.84	3.53412	2.95983	0	H_ZFP1_peak_1705
20	30862119	30862318	200	30862241	6.97	3.51537	3.55721	0	H_ZFP1_peak_1706
20	30872396	30872595	200	30872525	7.74	4.6413	4.12377	0.24395	H_ZFP1_peak_1707
20	30925975	30926174	200	30926062	7.74	2.9599	2.91413	0	H_ZFP1_peak_1708
20	31057864	31058227	364	31058107	43.36	5.10066	2.01624	0.49821	H_ZFP1_peak_1709
20	31060323	31060792	470	31060706	48	5.29939	1.96011	0.65192	H_ZFP1_peak_1710
20	31061571	31062001	431	31061697	45.68	8.48304	2.62247	2.81815	H_ZFP1_peak_1711
20	31064021	31064601	581	31064200	41.81	3.62271	1.7837	0	H_ZFP1_peak_1712
20	31065612	31065851	240	31065679	26.32	5.04232	2.43965	0.4817	H_ZFP1_peak_1713
20	31068000	31068473	474	31068444	30.97	4.22237	2.1313	0.05819	H_ZFP1_peak_1714
20	31068678	31069040	363	31068842	37.94	5.44514	2.2378	0.73095	H_ZFP1_peak_1715
20	31070794	31071093	300	31070915	31.74	2.09196	1.55923	0	H_ZFP1_peak_1716
20	31071343	31071666	324	31071393	27.87	3.19714	1.92484	0	H_ZFP1_peak_1717
20	31071868	31072161	294	31071993	29.42	10.2951	3.90014	4.08589	H_ZFP1_peak_1718
20	31075380	31075594	215	31075440	11.61	3.03847	2.52271	0	H_ZFP1_peak_1719
20	39312640	39312839	200	39312737	6.19	4.40834	3.81664	0.05819	H_ZFP1_peak_1720
20	39443044	39443243	200	39443190	5.42	3.5027	3.40588	0	H_ZFP1_peak_1721
20	40884648	40884874	227	40884699	6.97	3.60013	3.62188	0	H_ZFP1_peak_1722
20	41877072	41877271	200	41877209	5.42	3.22608	3.20983	0	H_ZFP1_peak_1723
20	43210239	43210438	200	43210324	6.97	3.78001	3.75856	0	H_ZFP1_peak_1724
20	46649419	46649618	200	46649519	5.42	3.22608	3.20983	0	H_ZFP1_peak_1725
20	52347618	52347817	200	52347681	6.97	3.20599	3.32006	0	H_ZFP1_peak_1726
20	53975783	53975982	200	53975803	6.19	3.82731	3.42567	0	H_ZFP1_peak_1727
20	54963082	54963281	200	54963255	5.42	3.13847	3.1469	0	H_ZFP1_peak_1728
20	55735448	55735677	230	55735526	6.19	4.40834	3.81664	0.05819	H_ZFP1_peak_1729
20	55949871	55950070	200	55949961	6.97	4.07966	3.98407	0.01261	H_ZFP1_peak_1730
20	56021852	56022160	309	56022029	6.97	4.18879	4.06538	0.05819	H_ZFP1_peak_1731
20	56324540	56324739	200	56324628	7.74	4.80974	4.24388	0.35191	H_ZFP1_peak_1732
20	59701663	59701906	244	59701848	5.42	2.82384	2.91803	0	H_ZFP1_peak_1733
20	59737152	59737444	293	59737178	5.42	2.78804	2.89174	0	H_ZFP1_peak_1734
20	59803068	59803267	200	59803105	6.97	3.87562	3.83084	0.01261	H_ZFP1_peak_1735
20	59824972	59825171	200	59825138	6.19	3.60013	3.26996	0	H_ZFP1_peak_1736
20	61038931	61039161	231	61039067	5.42	3.09613	3.11634	0	H_ZFP1_peak_1737
21	5221382	5221685	304	5221526	8.52	4.34317	3.66024	0.05819	H_ZFP1_peak_1738
21	5221855	5222170	316	5221982	7.74	3.41147	3.23792	0	H_ZFP1_peak_1739
21	5236102	5236407	306	5236277	13.94	5.46828	3.73407	0.73095	H_ZFP1_peak_1740
21	5244833	5245272	440	5244964	9.29	6.23946	4.67766	1.26069	H_ZFP1_peak_1741
21	5248374	5248673	300	5248527	10.07	7.0651	4.93978	1.82068	H_ZFP1_peak_1742
21	5258934	5259163	230	5259053	10.84	5.08049	3.94645	0.4817	H_ZFP1_peak_1743
21	5327201	5327400	200	5327266	7.74	4.98931	4.37119	0.45557	H_ZFP1_peak_1744
21	5343226	5343441	216	5343406	6.19	4.07966	3.59695	0.01261	H_ZFP1_peak_1745
21	5358184	5358441	258	5358313	6.19	4.07966	3.59695	0.01261	H_ZFP1_peak_1746
21	5385023	5385294	272	5385170	6.97	4.40834	4.2274	0.05819	H_ZFP1_peak_1747
21	6211577	6211776	200	6211727	8.52	4.34317	3.66024	0.05819	H_ZFP1_peak_1748
21	6361097	6361296	200	6361221	7.74	2.7281	2.74918	0	H_ZFP1_peak_1749
21	7256642	7256841	200	7256788	6.19	3.73367	3.36164	0	H_ZFP1_peak_1750
21	7260986	7261197	212	7261111	6.97	2.87427	3.06467	0	H_ZFP1_peak_1751
21	7490174	7490399	226	7490292	7.74	4.58742	4.08523	0.20222	H_ZFP1_peak_1752
21	7924829	7925133	305	7925040	13.94	3.71616	2.77626	0	H_ZFP1_peak_1753
21	7926293	7926493	201	7926369	124.65	4.53779	1.46107	0.1602	H_ZFP1_peak_1754
21	7957962	7958194	233	7958065	9.29	5.43798	4.14954	0.73095	H_ZFP1_peak_1755
21	7961039	7961252	214	7961178	8.52	2.41987	2.37916	0	H_ZFP1_peak_1756
21	7967480	7967679	200	7967548	5.42	3.22608	3.20983	0	H_ZFP1_peak_1757
21	8202173	8202468	296	8202330	59.62	12.3733	2.88649	5.58963	H_ZFP1_peak_1758
21	8202988	8203628	641	8203457	96.01	16.459	2.62177	8.65069	H_ZFP1_peak_1759
21	8203862	8204627	766	8204444	97.55	8.07078	1.85951	2.51301	H_ZFP1_peak_1760
21	8209666	8210276	611	8210123	67.36	5.88688	1.84753	1.04101	H_ZFP1_peak_1761
21	8210731	8211418	688	8211163	78.97	4.30659	1.59945	0.05819	H_ZFP1_peak_1762
21	8215279	8215710	432	8215710	52.65	2.11186	1.41179	0	H_ZFP1_peak_1763
21	8216467	8216744	278	8216581	48.78	3.3582	1.65923	0	H_ZFP1_peak_1764
21	8217519	8217818	300	8217664	65.81	3.70076	1.59072	0	H_ZFP1_peak_1765
21	8218127	8218446	320	8218271	74.33	5.9122	1.7935	1.04101	H_ZFP1_peak_1766
21	8219733	8220088	356	8219847	80.52	3.92718	1.53813	0.01261	H_ZFP1_peak_1767
21	8220455	8220654	200	8220612	53.42	5.07553	1.87664	0.4817	H_ZFP1_peak_1768
21	8221931	8222537	607	8222390	74.33	5.54973	1.75179	0.79464	H_ZFP1_peak_1769
21	8222673	8223392	720	8222778	68.91	4.70463	1.70505	0.28408	H_ZFP1_peak_1770
21	8223611	8223895	285	8223736	68.91	6.17568	1.88938	1.2181	H_ZFP1_peak_1771
21	8224253	8225459	1207	8225160	82.07	4.34385	1.56734	0.05819	H_ZFP1_peak_1772
21	8225952	8226477	526	8226339	85.94	5.95559	1.73881	1.04631	H_ZFP1_peak_1773
21	8227032	8227680	649	8227106	78.2	4.0347	1.5529	0.01261	H_ZFP1_peak_1774
21	8228018	8228476	459	8228171	90.59	3.93245	1.50141	0.01261	H_ZFP1_peak_1775
21	8228826	8229142	317	8228968	106.84	3.7329	1.43793	0	H_ZFP1_peak_1776
21	8230029	8230541	513	8230065	81.3	3.63127	1.49627	0	H_ZFP1_peak_1777
21	8232646	8232887	242	8232667	96.78	3.07286	1.39685	0	H_ZFP1_peak_1778
21	8233143	8233553	411	8233410	89.04	3.97863	1.50062	0.01261	H_ZFP1_peak_1779
21	8234427	8234651	225	8234504	145.56	8.60599	1.68456	2.89821	H_ZFP1_peak_1780
21	8235597	8236069	473	8235990	78.97	5.88833	1.77716	1.04101	H_ZFP1_peak_1781
21	8236505	8237402	898	8237000	106.84	10.3192	1.99713	4.09637	H_ZFP1_peak_1782
21	8237967	8238281	315	8238031	74.33	5.28647	1.72136	0.64322	H_ZFP1_peak_1783
21	8239715	8240051	337	8239810	74.33	5.9122	1.7935	1.04101	H_ZFP1_peak_1784
21	8240306	8242965	2660	8240770	90.59	8.94423	1.991	3.1547	H_ZFP1_peak_1785
21	8243256	8243883	628	8243754	74.33	3.72824	1.53728	0	H_ZFP1_peak_1786
21	8244853	8245369	517	8245109	85.94	3.68672	1.49897	0	H_ZFP1_peak_1787
21	8245666	8245875	210	8245786	85.17	3.2404	1.4361	0	H_ZFP1_peak_1788
21	8246566	8246977	412	8246573	92.91	2.15297	1.30429	0	H_ZFP1_peak_1789
21	8247280	8247838	559	8247731	117.68	8.28188	1.77141	2.68036	H_ZFP1_peak_1790
21	8248311	8248777	467	8248581	100.65	11.7556	2.16279	5.12221	H_ZFP1_peak_1791
21	8254016	8254258	243	8254115	49.55	7.90451	2.4072	2.44931	H_ZFP1_peak_1792
21	8254531	8255180	650	8255048	66.58	6.00216	1.87735	1.07889	H_ZFP1_peak_1793
21	8385259	8385533	275	8385390	61.16	14.3121	3.10824	7.05045	H_ZFP1_peak_1794
21	8386026	8386652	627	8386449	96.01	8.59225	1.90207	2.88682	H_ZFP1_peak_1795
21	8386920	8387670	751	8387473	97.55	5.66921	1.64257	0.89104	H_ZFP1_peak_1796
21	8388068	8388323	256	8388144	37.94	3.66338	1.85417	0	H_ZFP1_peak_1797
21	8392667	8393414	748	8393272	61.94	4.28436	1.70106	0.05819	H_ZFP1_peak_1798
21	8394018	8394352	335	8394195	70.46	5.94914	1.8322	1.04101	H_ZFP1_peak_1799
21	8397014	8397287	274	8397134	44.13	5.43924	2.05144	0.73095	H_ZFP1_peak_1800
21	8398373	8398897	525	8398471	52.65	2.56354	1.49023	0	H_ZFP1_peak_1801
21	8400527	8400934	408	8400682	80.52	10.0893	2.20326	3.99837	H_ZFP1_peak_1802
21	8401181	8401537	357	8401398	68.91	7.04352	1.99735	1.80427	H_ZFP1_peak_1803
21	8402646	8402918	273	8402762	51.87	2.14747	1.42903	0	H_ZFP1_peak_1804
21	8404250	8405134	885	8404971	61.16	7.05982	2.05844	1.81644	H_ZFP1_peak_1805
21	8405313	8405546	234	8405386	72	3.32823	1.48988	0	H_ZFP1_peak_1806
21	8405655	8406383	729	8406017	77.42	5.98386	1.78236	1.06832	H_ZFP1_peak_1807
21	8407158	8407882	725	8407726	78.97	7.46463	1.95054	2.13109	H_ZFP1_peak_1808
21	8408015	8409097	1083	8408195	87.49	5.78941	1.70171	0.99229	H_ZFP1_peak_1809
21	8409273	8409474	202	8409322	68.91	2.39356	1.39814	0	H_ZFP1_peak_1810
21	8411018	8411475	458	8411160	91.36	3.44188	1.44313	0	H_ZFP1_peak_1811
21	8411994	8412264	271	8412132	92.13	7.07452	1.79105	1.82901	H_ZFP1_peak_1812
21	8412667	8412906	240	8412759	67.36	3.65944	1.56356	0	H_ZFP1_peak_1813
21	8413412	8413832	421	8413513	80.52	6.84165	1.85612	1.70675	H_ZFP1_peak_1814
21	8415082	8416287	1206	8415186	99.88	3.78086	1.46198	0	H_ZFP1_peak_1815
21	8417029	8417378	350	8417116	94.46	7.24407	1.80108	1.95634	H_ZFP1_peak_1816
21	8418889	8419516	628	8419451	102.97	4.82	1.55185	0.36123	H_ZFP1_peak_1817
21	8419846	8420704	859	8420299	126.98	5.35877	1.52351	0.67657	H_ZFP1_peak_1818
21	8420938	8421474	537	8421053	81.3	8.01492	1.9669	2.4641	H_ZFP1_peak_1819
21	8422700	8422940	241	8422839	73.55	5.29125	1.73378	0.6473	H_ZFP1_peak_1820
21	8423342	8425958	2617	8424656	81.3	6.70089	1.82878	1.58231	H_ZFP1_peak_1821
21	8426222	8426969	748	8426884	71.23	2.30504	1.36283	0	H_ZFP1_peak_1822
21	8427871	8428303	433	8428134	81.3	2.57665	1.37158	0	H_ZFP1_peak_1823
21	8428667	8428920	254	8428829	89.04	5.9546	1.69882	1.0456	H_ZFP1_peak_1824
21	8429558	8429978	421	8429596	99.1	3.17175	1.39031	0	H_ZFP1_peak_1825
21	8430373	8431109	737	8430697	122.33	10.4076	1.89738	4.16923	H_ZFP1_peak_1826
21	8431351	8431820	470	8431628	99.1	5.53566	1.61456	0.78343	H_ZFP1_peak_1827
21	8437111	8437378	268	8437375	59.62	2.49841	1.44325	0	H_ZFP1_peak_1828
21	8437917	8438582	666	8438398	79.75	8.70409	2.07042	2.98166	H_ZFP1_peak_1829
21	8442896	8443135	240	8443063	54.2	4.9574	1.83989	0.45557	H_ZFP1_peak_1830
21	8443526	8443831	306	8443626	54.2	4.20196	1.7249	0.05819	H_ZFP1_peak_1831
21	8444843	8445081	239	8444949	75.88	6.18634	1.83037	1.22548	H_ZFP1_peak_1832
21	8445401	8445739	339	8445574	70.46	10.22	2.35052	4.04563	H_ZFP1_peak_1833
21	8449121	8449362	242	8449251	66.58	6.86996	1.98778	1.72789	H_ZFP1_peak_1834
21	8449480	8450343	864	8450025	85.17	8.93034	2.02268	3.14418	H_ZFP1_peak_1835
21	8451416	8452060	645	8451589	78.97	9.25605	2.14748	3.35028	H_ZFP1_peak_1836
21	8452503	8452791	289	8452601	75.88	4.74095	1.66397	0.31299	H_ZFP1_peak_1837
21	8452925	8453174	250	8453085	70.46	3.95605	1.5879	0.01261	H_ZFP1_peak_1838
21	8453365	8453596	232	8453501	78.97	5.54009	1.73853	0.78695	H_ZFP1_peak_1839
21	8453832	8454334	503	8453917	94.46	3.7601	1.46857	0	H_ZFP1_peak_1840
21	8454580	8455358	779	8455305	92.13	3.40493	1.43284	0	H_ZFP1_peak_1841
21	8456147	8456364	218	8456147	98.33	2.18911	1.28998	0	H_ZFP1_peak_1842
21	8456818	8457363	546	8457076	101.43	3.49922	1.42257	0	H_ZFP1_peak_1843
21	8457976	8458389	414	8458317	78.97	4.89286	1.66609	0.42185	H_ZFP1_peak_1844
21	8458679	8459032	354	8458799	76.65	4.60339	1.63749	0.21373	H_ZFP1_peak_1845
21	8459653	8460086	434	8459821	101.43	4.144	1.48442	0.04971	H_ZFP1_peak_1846
21	8460376	8461136	761	8460508	92.91	3.8439	1.49061	0	H_ZFP1_peak_1847
21	8461683	8462044	362	8461913	77.42	3.11424	1.45229	0	H_ZFP1_peak_1848
21	8463553	8464072	520	8463967	109.17	6.33001	1.64429	1.34079	H_ZFP1_peak_1849
21	8465343	8466115	773	8465371	93.68	4.52589	1.55218	0.15026	H_ZFP1_peak_1850
21	8466581	8467062	482	8466674	70.46	5.21136	1.74282	0.58708	H_ZFP1_peak_1851
21	8467218	8470052	2835	8468334	86.71	9.06359	2.03988	3.21729	H_ZFP1_peak_1852
21	8470228	8470581	354	8470400	83.62	10.615	2.22678	4.34478	H_ZFP1_peak_1853
21	8470773	8471518	746	8471321	82.07	4.0789	1.53832	0.01261	H_ZFP1_peak_1854
21	8763863	8764062	200	8764036	9.29	2.95763	2.57271	0	H_ZFP1_peak_1855
21	8775022	8775221	200	8775094	8.52	3.65606	3.1935	0	H_ZFP1_peak_1856
21	8796227	8796498	272	8796261	10.07	3.53412	2.76627	0	H_ZFP1_peak_1857
21	8798387	8798800	414	8798657	8.52	3.50173	3.08981	0	H_ZFP1_peak_1858
21	8807026	8807321	296	8807128	72.78	5.03834	1.71578	0.4817	H_ZFP1_peak_1859
21	8827892	8828171	280	8828060	10.07	3.53412	2.76627	0	H_ZFP1_peak_1860
21	8833569	8833803	235	8833739	10.07	2.54672	2.21302	0	H_ZFP1_peak_1861
21	8846794	8847000	207	8846920	13.94	2.44027	2.13376	0	H_ZFP1_peak_1862
21	8853533	8853745	213	8853596	15.48	3.2932	2.35497	0	H_ZFP1_peak_1863
21	8866104	8866575	472	8866275	18.58	3.18684	2.17575	0	H_ZFP1_peak_1864
21	8867460	8867884	425	8867651	14.71	2.85376	2.24436	0	H_ZFP1_peak_1865
21	8987111	8987327	217	8987269	27.1	3.68963	2.00702	0	H_ZFP1_peak_1866
21	8988540	8988803	264	8988668	33.29	4.76055	2.14327	0.32597	H_ZFP1_peak_1867
21	8991258	8991790	533	8991372	13.94	3.15615	2.48938	0	H_ZFP1_peak_1868
21	8992026	8992410	385	8992336	10.84	2.71469	2.46653	0	H_ZFP1_peak_1869
21	8992942	8993248	307	8993225	10.07	3.09142	2.51479	0	H_ZFP1_peak_1870
21	8993899	8994296	398	8994248	8.52	3.35641	2.99265	0	H_ZFP1_peak_1871
21	9004607	9004810	204	9004789	8.52	3.95962	3.39879	0.01261	H_ZFP1_peak_1872
21	9017464	9017753	290	9017557	8.52	2.6139	2.50437	0	H_ZFP1_peak_1873
21	9019407	9019606	200	9019554	7.74	2.5869	2.64921	0	H_ZFP1_peak_1874
21	9025439	9025898	460	9025709	9.29	4.71246	3.67531	0.28872	H_ZFP1_peak_1875
21	9030736	9031007	272	9030874	10.84	4.9245	3.84394	0.44827	H_ZFP1_peak_1876
21	9032025	9032348	324	9032029	11.61	3.03847	2.52271	0	H_ZFP1_peak_1877
21	9033322	9033895	574	9033747	13.16	3.15615	2.36034	0	H_ZFP1_peak_1878
21	9046373	9046676	304	9046559	6.97	2.61674	2.86624	0	H_ZFP1_peak_1879
21	9048810	9049117	308	9048938	6.97	2.34354	2.65605	0	H_ZFP1_peak_1880
21	9056338	9057050	713	9056469	13.16	8.72899	5.44694	2.98764	H_ZFP1_peak_1881
21	9057404	9057603	200	9057509	6.97	2.34354	2.65605	0	H_ZFP1_peak_1882
21	9065622	9065851	230	9065688	11.61	4.14638	3.15339	0.04971	H_ZFP1_peak_1883
21	9072195	9072447	253	9072288	10.07	3.53412	2.76627	0	H_ZFP1_peak_1884
21	9091457	9091657	201	9091649	13.16	3.15615	2.36034	0	H_ZFP1_peak_1885
21	9092953	9093307	355	9093146	11.61	4.14638	3.15339	0.04971	H_ZFP1_peak_1886
21	9098513	9098712	200	9098625	11.61	5.86499	4.20452	1.0273	H_ZFP1_peak_1887
21	9124422	9124635	214	9124564	10.84	3.53412	2.95983	0	H_ZFP1_peak_1888
21	9137292	9137491	200	9137400	13.16	3.15615	2.36034	0	H_ZFP1_peak_1889
21	9149242	9149470	229	9149285	13.16	3.15615	2.36034	0	H_ZFP1_peak_1890
21	9153360	9153848	489	9153443	13.94	2.44027	2.13376	0	H_ZFP1_peak_1891
21	9158757	9159137	381	9158954	17.81	6.60524	3.7615	1.52076	H_ZFP1_peak_1892
21	9167898	9168143	246	9167979	15.48	2.6186	2.0606	0	H_ZFP1_peak_1893
21	9171206	9171517	312	9171337	9.29	2.95763	2.57271	0	H_ZFP1_peak_1894
21	9172375	9172858	484	9172487	10.84	4.84918	3.79466	0.38454	H_ZFP1_peak_1895
21	9176482	9176687	206	9176535	8.52	3.85446	3.32749	0.00464	H_ZFP1_peak_1896
21	9191798	9191997	200	9191887	11.61	3.88857	3.00323	0.01261	H_ZFP1_peak_1897
21	9192711	9192954	244	9192791	10.84	2.54672	2.36787	0	H_ZFP1_peak_1898
21	9193103	9193416	314	9193287	8.52	3.88905	3.35092	0.01261	H_ZFP1_peak_1899
21	9193792	9194489	698	9194393	9.29	4.33257	3.43029	0.05819	H_ZFP1_peak_1900
21	9195466	9195685	220	9195580	11.61	3.03847	2.52271	0	H_ZFP1_peak_1901
21	9195802	9196034	233	9195927	10.07	5.50529	3.95182	0.75718	H_ZFP1_peak_1902
21	9249441	9249694	254	9249517	19.36	6.05359	3.22088	1.12177	H_ZFP1_peak_1903
21	9249944	9250295	352	9250198	16.26	3.75727	2.46557	0	H_ZFP1_peak_1904
21	9252093	9252647	555	9252508	23.23	5.42882	2.69191	0.7265	H_ZFP1_peak_1905
21	9256945	9257241	297	9257107	23.23	4.6105	2.42271	0.219	H_ZFP1_peak_1906
21	9257378	9257696	319	9257507	20.9	6.55283	3.42257	1.4894	H_ZFP1_peak_1907
21	9259449	9259793	345	9259532	13.16	3.52381	2.538	0	H_ZFP1_peak_1908
21	9263992	9264395	404	9264076	16.26	3.01855	2.15738	0	H_ZFP1_peak_1909
21	9265976	9266249	274	9266089	16.26	5.94583	3.4518	1.04101	H_ZFP1_peak_1910
21	9268197	9268461	265	9268297	8.52	3.21926	2.90141	0	H_ZFP1_peak_1911
21	9270658	9270901	244	9270791	10.84	3.53412	2.95983	0	H_ZFP1_peak_1912
21	9274133	9274368	236	9274270	10.07	3.53412	2.76627	0	H_ZFP1_peak_1913
21	9275499	9276056	558	9275907	10.84	3.53412	2.95983	0	H_ZFP1_peak_1914
21	9276621	9276982	362	9276758	10.07	4.9245	3.59256	0.44827	H_ZFP1_peak_1915
21	9295635	9296078	444	9295776	13.94	4.11731	2.98726	0.03739	H_ZFP1_peak_1916
21	9300221	9300577	357	9300457	15.48	6.19807	3.74654	1.23602	H_ZFP1_peak_1917
21	9301962	9302219	258	9302195	17.03	2.79744	2.00369	0	H_ZFP1_peak_1918
21	9303746	9303945	200	9303838	15.48	5.31046	3.29695	0.65192	H_ZFP1_peak_1919
21	9305051	9305320	270	9305173	15.48	5.31046	3.29695	0.65192	H_ZFP1_peak_1920
21	9312207	9312482	276	9312382	10.84	3.09142	2.69076	0	H_ZFP1_peak_1921
21	9313006	9313205	200	9313058	13.16	4.59894	3.07871	0.21024	H_ZFP1_peak_1922
21	9313314	9313530	217	9313369	14.71	2.85376	2.24436	0	H_ZFP1_peak_1923
21	9327529	9327862	334	9327600	17.03	4.82637	2.81769	0.36733	H_ZFP1_peak_1924
21	9329893	9330617	725	9330319	20.9	5.41169	2.96006	0.71246	H_ZFP1_peak_1925
21	9344644	9344982	339	9344714	15.48	3.7862	2.57574	0	H_ZFP1_peak_1926
21	9345898	9346309	412	9346300	16.26	2.42969	1.91767	0	H_ZFP1_peak_1927
21	9347967	9348166	200	9348043	13.16	4.57322	3.06538	0.19026	H_ZFP1_peak_1928
21	9349117	9349413	297	9349283	11.61	3.51725	2.79061	0	H_ZFP1_peak_1929
21	9359828	9360163	336	9359975	10.84	2.49868	2.33979	0	H_ZFP1_peak_1930
21	9364589	9364999	411	9364900	13.94	3.32546	2.57522	0	H_ZFP1_peak_1931
21	9365994	9366237	244	9366156	13.94	2.44027	2.13376	0	H_ZFP1_peak_1932
21	9369642	9369878	237	9369809	15.48	4.0443	2.69359	0.01261	H_ZFP1_peak_1933
21	9531623	9531882	260	9531811	6.97	3.47418	3.52573	0	H_ZFP1_peak_1934
21	9564914	9565214	301	9565044	6.97	2.9051	3.08843	0	H_ZFP1_peak_1935
21	9566289	9566573	285	9566432	7.74	3.41147	3.23792	0	H_ZFP1_peak_1936
21	9572270	9572474	205	9572342	9.29	4.4788	3.52427	0.10956	H_ZFP1_peak_1937
21	9572744	9572965	222	9572876	8.52	3.62443	3.17221	0	H_ZFP1_peak_1938
21	9576420	9576678	259	9576539	9.29	2.08979	2.05817	0	H_ZFP1_peak_1939
21	9590109	9590420	312	9590263	10.07	5.08049	3.68837	0.4817	H_ZFP1_peak_1940
21	9596700	9597010	311	9596822	8.52	5.43053	4.40584	0.72731	H_ZFP1_peak_1941
21	9624235	9624711	477	9624638	6.97	3.82731	3.79435	0	H_ZFP1_peak_1942
21	9629645	9629852	208	9629760	7.74	5.24848	4.55332	0.62026	H_ZFP1_peak_1943
21	9648422	9648621	200	9648521	5.42	3.5027	3.40588	0	H_ZFP1_peak_1944
21	9648743	9648942	200	9648850	7.74	4.98931	4.37119	0.45557	H_ZFP1_peak_1945
21	9665909	9666321	413	9666030	5.42	3.09613	3.11634	0	H_ZFP1_peak_1946
21	9667014	9667264	251	9667212	6.97	4.02695	3.94463	0.01261	H_ZFP1_peak_1947
21	9668222	9668460	239	9668339	10.84	7.20596	5.38152	1.92195	H_ZFP1_peak_1948
21	9669280	9669768	489	9669658	7.74	4.98931	4.37119	0.45557	H_ZFP1_peak_1949
21	9676165	9676674	510	9676357	9.29	4.71246	3.67531	0.28872	H_ZFP1_peak_1950
21	9682213	9682412	200	9682272	7.74	4.98931	4.37119	0.45557	H_ZFP1_peak_1951
21	9684611	9684822	212	9684777	6.97	3.92497	3.86803	0.01261	H_ZFP1_peak_1952
21	9700982	9701183	202	9701146	5.42	2.82384	2.91803	0	H_ZFP1_peak_1953
21	9712629	9712854	226	9712758	8.52	5.94877	4.75831	1.04101	H_ZFP1_peak_1954
21	9715142	9715356	215	9715250	7.74	2.9599	2.91413	0	H_ZFP1_peak_1955
21	9715764	9715963	200	9715772	4.65	2.33114	2.7405	0	H_ZFP1_peak_1956
21	9727103	9727493	391	9727339	6.97	4.07966	3.98407	0.01261	H_ZFP1_peak_1957
21	9734879	9735090	212	9734969	6.97	3.20599	3.32006	0	H_ZFP1_peak_1958
21	9738399	9738657	259	9738534	8.52	3.62443	3.17221	0	H_ZFP1_peak_1959
21	9740239	9740668	430	9740382	7.74	2.9599	2.91413	0	H_ZFP1_peak_1960
21	9763104	9763375	272	9763265	6.97	3.55734	3.58925	0	H_ZFP1_peak_1961
21	9767898	9768150	253	9768078	5.42	2.82384	2.91803	0	H_ZFP1_peak_1962
21	9784744	9784957	214	9784936	6.97	3.9754	3.90595	0.01261	H_ZFP1_peak_1963
21	9791576	9791815	240	9791655	6.97	3.20599	3.32006	0	H_ZFP1_peak_1964
21	9812164	9812399	236	9812299	24.78	5.931	2.86396	1.04101	H_ZFP1_peak_1965
21	9814509	9814749	241	9814613	25.55	5.53144	2.65499	0.7795	H_ZFP1_peak_1966
21	9816734	9817109	376	9816921	38.71	11.5287	3.61017	4.92737	H_ZFP1_peak_1967
21	9819107	9819747	641	9819437	35.61	7.25135	2.69228	1.96255	H_ZFP1_peak_1968
21	9820733	9820939	207	9820934	15.48	2.08455	1.83164	0	H_ZFP1_peak_1969
21	9821578	9821851	274	9821767	24.78	3.70177	2.14797	0	H_ZFP1_peak_1970
21	9822917	9823145	229	9823017	34.07	4.5702	2.06273	0.18759	H_ZFP1_peak_1971
21	9824454	9824704	251	9824619	31.74	13.0386	4.67768	6.11723	H_ZFP1_peak_1972
21	9876315	9876515	201	9876366	7.74	4.69629	4.16304	0.28371	H_ZFP1_peak_1973
21	9882551	9882750	200	9882695	6.19	4.3625	3.78627	0.05819	H_ZFP1_peak_1974
21	9882951	9883154	204	9883122	7.74	3.97245	3.64266	0.01261	H_ZFP1_peak_1975
21	9927945	9928208	264	9928062	6.97	3.20599	3.32006	0	H_ZFP1_peak_1976
21	9949241	9949442	202	9949325	6.97	3.60013	3.62188	0	H_ZFP1_peak_1977
21	9977465	9977664	200	9977508	7.74	4.98931	4.37119	0.45557	H_ZFP1_peak_1978
21	9988364	9988592	229	9988390	5.42	3.22608	3.20983	0	H_ZFP1_peak_1979
21	10039370	10039646	277	10039488	6.19	2.34354	2.39797	0	H_ZFP1_peak_1980
21	10134427	10134776	350	10134589	10.07	3.53412	2.76627	0	H_ZFP1_peak_1981
21	10154788	10155083	296	10154919	6.19	4.07966	3.59695	0.01261	H_ZFP1_peak_1982
21	10158148	10158583	436	10158191	6.97	4.18879	4.06538	0.05819	H_ZFP1_peak_1983
21	10162546	10162804	259	10162684	6.97	4.40834	4.2274	0.05819	H_ZFP1_peak_1984
21	10273982	10274301	320	10274150	17.03	6.60524	3.60665	1.52076	H_ZFP1_peak_1985
21	10344322	10344759	438	10344484	13.94	5.46828	3.73407	0.73095	H_ZFP1_peak_1986
21	10358284	10358499	216	10358383	9.29	2.95763	2.57271	0	H_ZFP1_peak_1987
21	10360684	10360949	266	10360870	13.16	4.11731	2.83241	0.03739	H_ZFP1_peak_1988
21	10367347	10367842	496	10367780	10.07	4.70357	3.45784	0.28371	H_ZFP1_peak_1989
21	10388248	10388449	202	10388381	10.07	4.70357	3.45784	0.28371	H_ZFP1_peak_1990
21	10393980	10394263	284	10394101	10.07	4.84918	3.54651	0.38454	H_ZFP1_peak_1991
21	10410226	10410665	440	10410392	7.74	2.9599	2.91413	0	H_ZFP1_peak_1992
21	10417718	10418021	304	10417880	15.48	6.86821	4.10069	1.72779	H_ZFP1_peak_1993
21	10419286	10419495	210	10419390	14.71	2.99561	2.31037	0	H_ZFP1_peak_1994
21	10427966	10428201	236	10428102	14.71	2.24282	1.96382	0	H_ZFP1_peak_1995
21	10429027	10429252	226	10429157	18.58	7.28745	3.91634	1.98847	H_ZFP1_peak_1996
21	10429466	10429724	259	10429628	13.16	4.78438	3.17535	0.3381	H_ZFP1_peak_1997
21	10432723	10432944	222	10432835	17.81	6.60524	3.7615	1.52076	H_ZFP1_peak_1998
21	10440526	10440986	461	10440903	12.39	4.79185	3.34695	0.3381	H_ZFP1_peak_1999
[truncated: 2,152 more rows]
