# Supplementary material for: KRAB-type zinc-finger proteins PITA and PISA specifically regulate p53-dependent glycolysis and mitochondrial respiration
Source: Cell Res. 2018 Feb 21;28(5):572–92. doi: 10.1038/s41422-018-0008-8 (PMC5951852; doi:10.1038/s41422-018-0008-8)
Supplement: Supplementary file 5 — Supplementary information, Table S2 [file 41422_2018_8_MOESM5_ESM.xls]

## Sheet: Human PITA GO enrichment
GO_accession	Description	Term_type	Corrected_pValue	Genes_item	Genes_list	Bg_item	Bg_list	Gene_names
GO:0004888	transmembrane signaling receptor activity	molecular_function	4.441e-05	18	234	240	17632	ENSG00000154928,ENSG00000274800,ENSG00000226587,ENSG00000189108,ENSG00000275592,ENSG00000224458,ENSG00000280156,ENSG00000044524,ENSG00000184156,ENSG00000273079,ENSG00000225492,ENSG00000227182,ENSG00000117114,ENSG00000179399,ENSG00000123612,ENSG00000171189,ENSG00000144407,ENSG00000204217
GO:0038023	signaling receptor activity	molecular_function	5.758e-05	22	234	359	17632	ENSG00000280156,ENSG00000224458,ENSG00000044524,ENSG00000184156,ENSG00000154928,ENSG00000274800,ENSG00000226587,ENSG00000189108,ENSG00000275592,ENSG00000144810,ENSG00000182256,ENSG00000179399,ENSG00000123612,ENSG00000171189,ENSG00000144407,ENSG00000204217,ENSG00000273079,ENSG00000078295,ENSG00000225492,ENSG00000082175,ENSG00000117114,ENSG00000227182
GO:0006338	receptor activity	molecular_function	0.009563	23	234	477	17632	ENSG00000120594,ENSG00000227182,ENSG00000117114,ENSG00000078295,ENSG00000273079,ENSG00000225492,ENSG00000082175,ENSG00000179399,ENSG00000123612,ENSG00000144407,ENSG00000204217,ENSG00000171189,ENSG00000182256,ENSG00000144810,ENSG00000154928,ENSG00000226587,ENSG00000274800,ENSG00000189108,ENSG00000275592,ENSG00000044524,ENSG00000184156,ENSG00000280156,ENSG00000224458
GO:0016503	pheromone receptor activity	molecular_function	0.00012104	6	234	73	17632	ENSG00000227182,ENSG00000280156,ENSG00000275592,ENSG00000224458,ENSG00000226587,ENSG00000274800
GO:0004871	signal transducer activity	molecular_function	0.00013458	25	234	642	17632	ENSG00000082175,ENSG00000225492,ENSG00000273079,ENSG00000269713,ENSG00000078295,ENSG00000227182,ENSG00000117114,ENSG00000182256,ENSG00000144407,ENSG00000171189,ENSG00000204217,ENSG00000123612,ENSG00000179399,ENSG00000275592,ENSG00000189108,ENSG00000274800,ENSG00000226587,ENSG00000122483,ENSG00000154928,ENSG00000143473,ENSG00000144810,ENSG00000280156,ENSG00000224458,ENSG00000184156,ENSG00000044524
GO:0060089	molecular transducer activity	molecular_function	0.00013458	25	234	642	17632	ENSG00000144810,ENSG00000274800,ENSG00000226587,ENSG00000189108,ENSG00000122483,ENSG00000154928,ENSG00000143473,ENSG00000275592,ENSG00000184156,ENSG00000044524,ENSG00000224458,ENSG00000280156,ENSG00000227182,ENSG00000117114,ENSG00000273079,ENSG00000078295,ENSG00000269713,ENSG00000082175,ENSG00000225492,ENSG00000123612,ENSG00000179399,ENSG00000144407,ENSG00000171189,ENSG00000204217,ENSG00000182256
GO:0004930	G-protein coupled receptor activity	molecular_function	0.00053768	8	234	122	17632	ENSG00000117114,ENSG00000227182,ENSG00000275592,ENSG00000274800,ENSG00000226587,ENSG00000144407,ENSG00000280156,ENSG00000224458
GO:0004553	hydrolase activity, hydrolyzing O-glycosyl compounds	molecular_function	0.0028554	8	234	150	17632	ENSG00000158258,ENSG00000196302,ENSG00000224943,ENSG00000280156,ENSG00000224458,ENSG00000260729,ENSG00000257743,ENSG00000183666
GO:0016798	hydrolase activity, acting on glycosyl bonds	molecular_function	0.0031378	8	234	153	17632	ENSG00000224458,ENSG00000260729,ENSG00000280156,ENSG00000224943,ENSG00000196302,ENSG00000158258,ENSG00000183666,ENSG00000257743
GO:0019199	transmembrane receptor protein kinase activity	molecular_function	0.0031494	4	234	30	17632	ENSG00000123612,ENSG00000044524,ENSG00000204217,ENSG00000154928
GO:0007155	cell adhesion	biological_process	0.0031731	14	234	274	17632	ENSG00000067141,ENSG00000140945,ENSG00000158258,ENSG00000113100,ENSG00000165973,ENSG00000040731,ENSG00000172752,ENSG00000206384,ENSG00000174469,ENSG00000086289,ENSG00000154529,ENSG00000250332,ENSG00000118946,ENSG00000062038
GO:0022610	biological adhesion	biological_process	0.0033731	14	234	274	17632	ENSG00000113100,ENSG00000158258,ENSG00000165973,ENSG00000040731,ENSG00000172752,ENSG00000067141,ENSG00000140945,ENSG00000250332,ENSG00000062038,ENSG00000118946,ENSG00000174469,ENSG00000206384,ENSG00000086289,ENSG00000154529
GO:0005578	proteinaceous extracellular matrix	cellular_component	0.0034004	7	234	99	17632	ENSG00000174469,ENSG00000206384,ENSG00000154529,ENSG00000183098,ENSG00000172752,ENSG00000179399,ENSG00000042781
GO:0031012	extracellular matrix	cellular_component	0.0039004	7	234	99	17632	ENSG00000174469,ENSG00000206384,ENSG00000154529,ENSG00000183098,ENSG00000042781,ENSG00000179399,ENSG00000172752
GO:0016020	membrane	cellular_component	0.0051352	84	234	4366	17632	ENSG00000196329,ENSG00000203661,ENSG00000154917,ENSG00000224458,ENSG00000196539,ENSG00000185352,ENSG00000204442,ENSG00000070018,ENSG00000272168,ENSG00000039560,ENSG00000233867,ENSG00000273872,ENSG00000187416,ENSG00000273840,ENSG00000081800,ENSG00000123612,ENSG00000204217,ENSG00000198865,ENSG00000221888,ENSG00000122420,ENSG00000234864,ENSG00000117114,ENSG00000078295,ENSG00000273079,ENSG00000133019…
GO:0005230	extracellular ligand-gated ion channel activity	molecular_function	0.01016	5	234	65	17632	ENSG00000273079,ENSG00000182256,ENSG00000149305,ENSG00000171189,ENSG00000184156
GO:0006518	peptide metabolic process	biological_process	0.0040639	2	234	8	17632	ENSG00000240567,ENSG00000144619
GO:0006338	lactate metabolic process	biological_process	0.005563	5	234	33	17632	ENSG00000224943,		ENSG00000273696,ENSG00000082482			ENSG00000224943,ENSG00000099331
GO:0007275	multicellular organismal development	biological_process	0.00591082	8	234	155	17632	ENSG00000185737,ENSG00000179399,ENSG00000172752,ENSG00000163833,ENSG00000206384,ENSG00000169933,ENSG00000269713,ENSG00000248150
GO:0044242	cellular lipid catabolic process	biological_process	0.0075584	2	234	13	17632	ENSG00000224943,ENSG00000099331
GO:0007160	ligand-gated ion channel activity	biological_process	0.0095872	3	234	30	17632	ENSG00000172752,ENSG00000086289,ENSG00000206384
GO:0031589	cell-substrate adhesion	biological_process	0.015872	3	234	30	17632	ENSG00000172752,ENSG00000086289,ENSG00000206384
GO:0004448	isocitrate dehydrogenase activity	molecular_function	0.016742	1	234	1	17632	ENSG00000069667
GO:0004450	isocitrate dehydrogenase (NADP+) activity	molecular_function	0.016742	1	234	1	17632	ENSG00000069667
GO:0004970	ionotropic glutamate receptor activity	molecular_function	0.017732	3	234	22	17632	ENSG00000184156,ENSG00000171189,ENSG00000273079
GO:0005231	excitatory extracellular ligand-gated ion channel activity	molecular_function	0.017732	3	234	22	17632	ENSG00000273079,ENSG00000184156,ENSG00000171189
GO:0005234	extracellular-glutamate-gated ion channel activity	molecular_function	0.017732	3	234	22	17632	ENSG00000171189,ENSG00000184156,ENSG00000273079
GO:0008066	glutamate receptor activity	molecular_function	0.017732	3	234	22	17632	ENSG00000184156,ENSG00000171189,ENSG00000273079
GO:0006842	tricarboxylic acid transport	biological_process	0.01789	2	234	13	17632	ENSG00000081800,ENSG00000158296
GO:0015137	citrate transmembrane transporter activity	molecular_function	0.01789	2	234	13	17632	ENSG00000081800,ENSG00000158296
GO:0015142	tricarboxylic acid transmembrane transporter activity	molecular_function	0.01789	2	234	13	17632	ENSG00000081800,ENSG00000158296
GO:0015746	citrate transport	biological_process	0.01789	2	234	13	17632	ENSG00000081800,ENSG00000158296
GO:0004675	transmembrane receptor protein serine/threonine kinase activity	molecular_function	0.018037	2	234	11	17632	ENSG00000123612,ENSG00000204217
GO:0005024	transforming growth factor beta-activated receptor activity	molecular_function	0.018037	2	234	11	17632	ENSG00000123612,ENSG00000204217
GO:0004531	deoxyribonuclease II activity	molecular_function	0.01847	1	234	2	17632	ENSG00000137976
GO:0016889	endodeoxyribonuclease activity, producing 3'-phosphomonoesters	molecular_function	0.01847	1	234	2	17632	ENSG00000137976
GO:0008703	5-amino-6-(5-phosphoribosylamino)uracil reductase activity	molecular_function	0.018826	1	234	1	17632	ENSG00000182601
GO:0008150	biological_process	biological_process	0.021212	187	234	13266	17632	ENSG00000081800,ENSG00000234948,ENSG00000234864,ENSG00000077092,ENSG00000241881,ENSG00000273696,ENSG00000069667,ENSG00000117114,ENSG00000273079,ENSG00000077157,ENSG00000182836,ENSG00000078295,ENSG00000274588,ENSG00000203661,ENSG00000196329,ENSG00000277462,ENSG00000154917,ENSG00000224458,ENSG00000133454,ENSG00000196539,ENSG00000185352,ENSG00000154529,ENSG00000259034,ENSG00000039560,ENSG00000233867…
GO:0005003	ephrin receptor activity	molecular_function	0.022885	2	234	11	17632	ENSG00000044524,ENSG00000154928
GO:0016853	isomerase activity	molecular_function	0.022983	5	234	92	17632	ENSG00000277706,ENSG00000236138,ENSG00000260596,ENSG00000259034,ENSG00000277778
GO:0044421	extracellular region part	cellular_component	0.024497	8	234	175	17632	ENSG00000154529,ENSG00000174469,ENSG00000206384,ENSG00000156218,ENSG00000042781,ENSG00000172752,ENSG00000179399,ENSG00000183098
GO:0015711	organic anion transport	biological_process	0.025862	2	234	17	17632	ENSG00000158296,ENSG00000081800
GO:0004336	galactosylceramidase activity	molecular_function	0.027967	1	234	3	17632	ENSG00000224943
GO:0006672	ceramide metabolic process	biological_process	0.027967	1	234	3	17632	ENSG00000224943
GO:0046521	sphingoid catabolic process	biological_process	0.027967	1	234	3	17632	ENSG00000224943
GO:0005216	ion channel activity	molecular_function	0.028251	13	234	349	17632	ENSG00000151067,ENSG00000234864,ENSG00000182256,ENSG00000171189,ENSG00000149305,ENSG00000164588,ENSG00000184156,ENSG00000273840,ENSG00000136636,ENSG00000143473,ENSG00000273079,ENSG00000198216,ENSG00000135643
GO:0022838	substrate-specific channel activity	molecular_function	0.028251	13	234	349	17632	ENSG00000143473,ENSG00000273079,ENSG00000135643,ENSG00000198216,ENSG00000182256,ENSG00000151067,ENSG00000234864,ENSG00000273840,ENSG00000136636,ENSG00000164588,ENSG00000171189,ENSG00000149305,ENSG00000184156
GO:0071944	cell periphery	cellular_component	0.028972	9	234	238	17632	ENSG00000225492,ENSG00000206384,ENSG00000272168,ENSG00000273079,ENSG00000234864,ENSG00000260477,ENSG00000171189,ENSG00000172752,ENSG00000136636
GO:0015267	channel activity	molecular_function	0.029071	13	234	350	17632	ENSG00000234864,ENSG00000151067,ENSG00000182256,ENSG00000184156,ENSG00000149305,ENSG00000164588,ENSG00000171189,ENSG00000136636,ENSG00000273840,ENSG00000273079,ENSG00000143473,ENSG00000198216,ENSG00000135643
GO:0022803	passive transmembrane transporter activity	molecular_function	0.029071	13	234	350	17632	ENSG00000198216,ENSG00000135643,ENSG00000273079,ENSG00000143473,ENSG00000184156,ENSG00000164588,ENSG00000149305,ENSG00000171189,ENSG00000136636,ENSG00000273840,ENSG00000234864,ENSG00000151067,ENSG00000182256
GO:0055114	oxidation-reduction process	biological_process	0.029786	7	234	228	17632	ENSG00000280156,ENSG00000232922,ENSG00000174469,ENSG00000230531,ENSG00000250389,ENSG00000157214,ENSG00000069667
GO:0030288	outer membrane-bounded periplasmic space	cellular_component	0.03294	3	234	39	17632	ENSG00000273079,ENSG00000225492,ENSG00000171189
GO:0042597	periplasmic space	cellular_component	0.03294	3	234	39	17632	ENSG00000273079,ENSG00000225492,ENSG00000171189
GO:0008172	S-methyltransferase activity	molecular_function	0.03511	2	234	20	17632	ENSG00000170430,ENSG00000224363
GO:0004089	carbonate dehydratase activity	molecular_function	0.035737	2	234	23	17632	ENSG00000133742,ENSG00000106278
GO:0009237	siderophore metabolic process	biological_process	0.035811	1	234	2	17632	ENSG00000240567
GO:0015343	siderophore transmembrane transporter activity	molecular_function	0.035811	1	234	2	17632	ENSG00000240567
GO:0019184	nonribosomal peptide biosynthetic process	biological_process	0.035811	1	234	2	17632	ENSG00000240567
GO:0019290	siderophore biosynthetic process	biological_process	0.035811	1	234	2	17632	ENSG00000240567
GO:0042927	siderophore transporter activity	molecular_function	0.035811	1	234	2	17632	ENSG00000240567
GO:0006289	nucleotide-excision repair	biological_process	0.038022	9	234	227	17632	ENSG00000196539,ENSG00000185869,ENSG00000214652,ENSG00000277462,ENSG00000270106,ENSG00000196109,ENSG00000196350,ENSG00000162946,ENSG00000197123
GO:0005794	Golgi apparatus	cellular_component	0.038951	3	234	40	17632	ENSG00000269713,ENSG00000184005,ENSG00000273136
GO:0032502	developmental process	biological_process	0.043607	8	234	211	17632	ENSG00000185737,ENSG00000179399,ENSG00000172752,ENSG00000206384,ENSG00000163833,ENSG00000169933,ENSG00000269713,ENSG00000248150
GO:0009069	serine family amino acid metabolic process	biological_process	0.046081	3	234	74	17632	ENSG00000082482,ENSG00000157214,ENSG00000273696
GO:0005795	Golgi stack	cellular_component	0.047276	2	234	14	17632	ENSG00000273136,ENSG00000269713
GO:0006891	intra-Golgi vesicle-mediated transport	biological_process	0.047276	2	234	14	17632	ENSG00000273136,ENSG00000269713
GO:0004383	guanylate cyclase activity	molecular_function	0.047787	2	234	17	17632	ENSG00000078295,ENSG00000155897
GO:0004664	prephenate dehydratase activity	molecular_function	0.048507	1	234	3	17632	ENSG00000196109
GO:0009094	L-phenylalanine biosynthetic process	biological_process	0.048507	1	234	3	17632	ENSG00000196109
GO:0016616	oxidoreductase activity, acting on the CH-OH group of donors, NAD or NADP as acceptor	molecular_function	0.049594	5	234	143	17632	ENSG00000069667,ENSG00000157214,ENSG00000182601,ENSG00000174469,ENSG00000279516
GO:0016021	integral to membrane	cellular_component	0.051881	28	234	1573	17632	ENSG00000204442,ENSG00000183840,ENSG00000233867,ENSG00000274800,ENSG00000226587,ENSG00000158296,ENSG00000275592,ENSG00000133019,ENSG00000203661,ENSG00000172752,ENSG00000149972,ENSG00000196539,ENSG00000224458,ENSG00000280156,ENSG00000181072,ENSG00000185052,ENSG00000169618,ENSG00000227182,ENSG00000148680,ENSG00000184022,ENSG00000206384,ENSG00000136636,ENSG00000081800,ENSG00000224668,ENSG00000221888…
GO:0031224	intrinsic to membrane	cellular_component	0.051881	28	234	1573	17632	ENSG00000204442,ENSG00000183840,ENSG00000274800,ENSG00000233867,ENSG00000226587,ENSG00000158296,ENSG00000275592,ENSG00000203661,ENSG00000133019,ENSG00000172752,ENSG00000149972,ENSG00000196539,ENSG00000280156,ENSG00000224458,ENSG00000181072,ENSG00000185052,ENSG00000227182,ENSG00000169618,ENSG00000148680,ENSG00000184022,ENSG00000206384,ENSG00000081800,ENSG00000136636,ENSG00000224668,ENSG00000221888…
GO:0005215	transporter activity	molecular_function	0.052568	32	234	1485	17632	ENSG00000136636,ENSG00000224668,ENSG00000171189,ENSG00000182256,ENSG00000135643,ENSG00000185518,ENSG00000050438,ENSG00000158296,ENSG00000143473,ENSG00000164588,ENSG00000149305,ENSG00000184156,ENSG00000151067,ENSG00000007174,ENSG00000273079,ENSG00000269713,ENSG00000170054,ENSG00000136631,ENSG00000273840,ENSG00000081800,ENSG00000234864,ENSG00000204442,ENSG00000198216,ENSG00000176463,ENSG00000233867…
GO:0044430	cytoskeletal part	cellular_component	0.053395	6	234	141	17632	ENSG00000188681,ENSG00000162849,ENSG00000105877,ENSG00000133454,ENSG00000176658,ENSG00000273079
GO:0004143	diacylglycerol kinase activity	molecular_function	0.054616	2	234	12	17632	ENSG00000280156,ENSG00000274588
GO:0000747	conjugation with cellular fusion	biological_process	0.056024	1	234	6	17632	ENSG00000077157
GO:0016053	organic acid biosynthetic process	biological_process	0.057161	6	234	174	17632	ENSG00000224363,ENSG00000039560,ENSG00000196109,ENSG00000157214,ENSG00000082482,ENSG00000144619
GO:0046394	carboxylic acid biosynthetic process	biological_process	0.057161	6	234	174	17632	ENSG00000196109,ENSG00000224363,ENSG00000039560,ENSG00000082482,ENSG00000157214,ENSG00000144619
GO:0016614	oxidoreductase activity, acting on CH-OH group of donors	molecular_function	0.057221	5	234	147	17632	ENSG00000279516,ENSG00000174469,ENSG00000069667,ENSG00000182601,ENSG00000157214
GO:0005581	collagen	cellular_component	0.058062	2	234	15	17632	ENSG00000174469,ENSG00000154529
GO:0044420	extracellular matrix part	cellular_component	0.058062	2	234	15	17632	ENSG00000174469,ENSG00000154529
GO:0004620	phospholipase activity	molecular_function	0.058126	3	234	61	17632	ENSG00000099331,ENSG00000114805,ENSG00000182836
GO:0044283	small molecule biosynthetic process	biological_process	0.058359	8	234	263	17632	ENSG00000157214,ENSG00000082482,ENSG00000224363,ENSG00000182601,ENSG00000144619,ENSG00000264956,ENSG00000196109,ENSG00000039560
GO:0044431	Golgi apparatus part	cellular_component	0.059748	2	234	17	17632	ENSG00000273136,ENSG00000269713
GO:0032501	multicellular organismal process	biological_process	0.060819	9	234	267	17632	ENSG00000149972,ENSG00000185737,ENSG00000172752,ENSG00000179399,ENSG00000169933,ENSG00000163833,ENSG00000206384,ENSG00000248150,ENSG00000269713
GO:0004714	transmembrane receptor protein tyrosine kinase activity	molecular_function	0.061295	2	234	19	17632	ENSG00000154928,ENSG00000044524
GO:0022892	substrate-specific transporter activity	molecular_function	0.06232	27	234	1228	17632	ENSG00000234864,ENSG00000182256,ENSG00000224668,ENSG00000171189,ENSG00000273840,ENSG00000136636,ENSG00000081800,ENSG00000170054,ENSG00000136631,ENSG00000273079,ENSG00000269713,ENSG00000151067,ENSG00000154917,ENSG00000240567,ENSG00000164588,ENSG00000149305,ENSG00000184156,ENSG00000240103,ENSG00000196329,ENSG00000273136,ENSG00000254101,ENSG00000143473,ENSG00000158296,ENSG00000233867,ENSG00000198216…
GO:0005201	extracellular matrix structural constituent	molecular_function	0.064378	2	234	17	17632	ENSG00000174469,ENSG00000154529
GO:0006665	sphingolipid metabolic process	biological_process	0.065992	1	234	7	17632	ENSG00000224943
GO:0017040	ceramidase activity	molecular_function	0.065992	1	234	7	17632	ENSG00000224943
GO:0030313	cell envelope	cellular_component	0.069082	3	234	53	17632	ENSG00000273079,ENSG00000225492,ENSG00000171189
GO:0044462	external encapsulating structure part	cellular_component	0.069082	3	234	53	17632	ENSG00000171189,ENSG00000273079,ENSG00000225492
GO:0009095	aromatic amino acid family biosynthetic process, prephenate pathway	biological_process	0.069225	1	234	4	17632	ENSG00000196109
GO:0022836	gated channel activity	molecular_function	0.072253	8	234	231	17632	ENSG00000136636,ENSG00000149305,ENSG00000171189,ENSG00000184156,ENSG00000182256,ENSG00000234864,ENSG00000135643,ENSG00000273079
GO:0016849	phosphorus-oxygen lyase activity	molecular_function	0.072652	2	234	21	17632	ENSG00000155897,ENSG00000078295
GO:0006520	cellular amino acid metabolic process	biological_process	0.073386	10	234	393	17632	ENSG00000039560,ENSG00000196109,ENSG00000224063,ENSG00000273696,ENSG00000144619,ENSG00000277778,ENSG00000224363,ENSG00000280156,ENSG00000157214,ENSG00000082482
GO:0009975	cyclase activity	molecular_function	0.07584	2	234	23	17632	ENSG00000078295,ENSG00000155897
GO:0005886	plasma membrane	cellular_component	0.076034	6	234	169	17632	ENSG00000260477,ENSG00000172752,ENSG00000136636,ENSG00000234864,ENSG00000206384,ENSG00000272168
GO:0044459	plasma membrane part	cellular_component	0.076034	6	234	169	17632	ENSG00000272168,ENSG00000234864,ENSG00000206384,ENSG00000172752,ENSG00000136636,ENSG00000260477
GO:0044425	membrane part	cellular_component	0.077228	31	234	1839	17632	ENSG00000169618,ENSG00000227182,ENSG00000181072,ENSG00000185052,ENSG00000206384,ENSG00000148680,ENSG00000184022,ENSG00000224668,ENSG00000081800,ENSG00000136636,ENSG00000234864,ENSG00000122420,ENSG00000221888,ENSG00000198865,ENSG00000183840,ENSG00000204442,ENSG00000275592,ENSG00000226587,ENSG00000274800,ENSG00000233867,ENSG00000189108,ENSG00000272168,ENSG00000158296,ENSG00000149972,ENSG00000260477…
GO:0016836	hydro-lyase activity	molecular_function	0.077294	3	234	63	17632	ENSG00000106278,ENSG00000133742,ENSG00000196109
GO:0004713	protein tyrosine kinase activity	molecular_function	0.077911	2	234	23	17632	ENSG00000154928,ENSG00000044524
GO:0008652	cellular amino acid biosynthetic process	biological_process	0.078557	5	234	150	17632	ENSG00000196109,ENSG00000224363,ENSG00000157214,ENSG00000144619,ENSG00000082482
GO:0048193	Golgi vesicle transport	biological_process	0.080255	2	234	32	17632	ENSG00000273136,ENSG00000269713
GO:0016999	antibiotic metabolic process	biological_process	0.082186	1	234	7	17632	ENSG00000114757
GO:0017000	antibiotic biosynthetic process	biological_process	0.082186	1	234	7	17632	ENSG00000114757
GO:0017144	drug metabolic process	biological_process	0.082186	1	234	7	17632	ENSG00000114757
GO:0016298	lipase activity	molecular_function	0.082618	3	234	72	17632	ENSG00000099331,ENSG00000114805,ENSG00000182836
GO:0003908	methylated-DNA-[protein]-cysteine S-methyltransferase activity	molecular_function	0.08269	1	234	6	17632	ENSG00000170430
GO:0003989	acetyl-CoA carboxylase activity	molecular_function	0.082858	1	234	6	17632	ENSG00000039560
GO:0016421	CoA carboxylase activity	molecular_function	0.082858	1	234	6	17632	ENSG00000039560
GO:0016885	ligase activity, forming carbon-carbon bonds	molecular_function	0.082858	1	234	6	17632	ENSG00000039560
GO:0008705	methionine synthase activity	molecular_function	0.083035	1	234	4	17632	ENSG00000224363
GO:0042084	5-methyltetrahydrofolate-dependent methyltransferase activity	molecular_function	0.083035	1	234	4	17632	ENSG00000224363
GO:0044255	cellular lipid metabolic process	biological_process	0.086027	4	234	107	17632	ENSG00000224943,ENSG00000099331,ENSG00000280156,ENSG00000039560
GO:0004895	cell adhesion receptor activity	molecular_function	0.087051	2	234	27	17632	ENSG00000172752,ENSG00000206384
GO:0008305	integrin complex	cellular_component	0.087051	2	234	27	17632	ENSG00000206384,ENSG00000172752
GO:0043235	receptor complex	cellular_component	0.087051	2	234	27	17632	ENSG00000172752,ENSG00000206384
GO:0006270	DNA-dependent DNA replication initiation	biological_process	0.087097	4	234	95	17632	ENSG00000278996,ENSG00000185052,ENSG00000182836,ENSG00000280441
GO:0004733	pyridoxamine-phosphate oxidase activity	molecular_function	0.087354	1	234	4	17632	ENSG00000264956
GO:0005672	transcription factor TFIIA complex	cellular_component	0.087436	1	234	9	17632	ENSG00000170624
GO:0016485	protein processing	biological_process	0.087853	1	234	7	17632	ENSG00000148219
GO:0019082	viral protein processing	biological_process	0.087853	1	234	7	17632	ENSG00000148219
GO:0051604	protein maturation	biological_process	0.087853	1	234	7	17632	ENSG00000148219
GO:0016835	carbon-oxygen lyase activity	molecular_function	0.090995	3	234	67	17632	ENSG00000196109,ENSG00000133742,ENSG00000106278
GO:0008614	pyridoxine metabolic process	biological_process	0.091121	1	234	5	17632	ENSG00000264956
GO:0008615	pyridoxine biosynthetic process	biological_process	0.091121	1	234	5	17632	ENSG00000264956
GO:0042816	vitamin B6 metabolic process	biological_process	0.091121	1	234	5	17632	ENSG00000264956
GO:0042819	vitamin B6 biosynthetic process	biological_process	0.091121	1	234	5	17632	ENSG00000264956
GO:0044106	cellular amine metabolic process	biological_process	0.092331	10	234	410	17632	ENSG00000144619,ENSG00000273696,ENSG00000224063,ENSG00000196109,ENSG00000039560,ENSG00000157214,ENSG00000082482,ENSG00000280156,ENSG00000277778,ENSG00000224363
GO:0005342	organic acid transmembrane transporter activity	molecular_function	0.092741	2	234	32	17632	ENSG00000081800,ENSG00000158296
GO:0046943	carboxylic acid transmembrane transporter activity	molecular_function	0.092741	2	234	32	17632	ENSG00000158296,ENSG00000081800
GO:0004146	dihydrofolate reductase activity	molecular_function	0.093808	1	234	8	17632	ENSG00000082482
GO:0006545	glycine biosynthetic process	biological_process	0.093808	1	234	8	17632	ENSG00000082482
GO:0009309	amine biosynthetic process	biological_process	0.094203	5	234	161	17632	ENSG00000082482,ENSG00000157214,ENSG00000144619,ENSG00000196109,ENSG00000224363
GO:0006558	L-phenylalanine metabolic process	biological_process	0.095042	1	234	8	17632	ENSG00000196109
GO:0006281	DNA repair	biological_process	0.095683	11	234	391	17632	ENSG00000196539,ENSG00000277462,ENSG00000214652,ENSG00000185869,ENSG00000179399,ENSG00000270106,ENSG00000170430,ENSG00000196109,ENSG00000162946,ENSG00000196350,ENSG00000197123
GO:0006974	response to DNA damage stimulus	biological_process	0.095683	11	234	391	17632	ENSG00000196350,ENSG00000162946,ENSG00000170430,ENSG00000196109,ENSG00000197123,ENSG00000196539,ENSG00000270106,ENSG00000179399,ENSG00000185869,ENSG00000277462,ENSG00000214652
GO:0005381	iron ion transmembrane transporter activity	molecular_function	0.095689	3	234	67	17632	ENSG00000196329,ENSG00000240567,ENSG00000154917
GO:0005882	intermediate filament	cellular_component	0.10067	1	234	2	17632	ENSG00000273079
GO:0045111	intermediate filament cytoskeleton	cellular_component	0.10067	1	234	2	17632	ENSG00000273079
GO:0000097	sulfur amino acid biosynthetic process	biological_process	0.10117	1	234	5	17632	ENSG00000224363
GO:0009086	methionine biosynthetic process	biological_process	0.10117	1	234	5	17632	ENSG00000224363
GO:0007156	homophilic cell adhesion	biological_process	0.10131	6	234	127	17632	ENSG00000113100,ENSG00000158258,ENSG00000118946,ENSG00000062038,ENSG00000040731,ENSG00000140945
GO:0019835	cytolysis	biological_process	0.10326	1	234	7	17632	ENSG00000278931
GO:0006771	riboflavin metabolic process	biological_process	0.10334	1	234	13	17632	ENSG00000182601
GO:0009231	riboflavin biosynthetic process	biological_process	0.10334	1	234	13	17632	ENSG00000182601
GO:0042726	flavin-containing compound metabolic process	biological_process	0.10334	1	234	13	17632	ENSG00000182601
GO:0042727	flavin-containing compound biosynthetic process	biological_process	0.10334	1	234	13	17632	ENSG00000182601
GO:0004372	glycine hydroxymethyltransferase activity	molecular_function	0.10366	1	234	13	17632	ENSG00000273696
GO:0006790	sulfur compound metabolic process	biological_process	0.10368	3	234	69	17632	ENSG00000224363,ENSG00000148680,ENSG00000144619
GO:0004629	phospholipase C activity	molecular_function	0.10464	2	234	27	17632	ENSG00000182836,ENSG00000114805
GO:0050794	regulation of cellular process	biological_process	0.10491	64	234	3872	17632	ENSG00000197123,ENSG00000236138,ENSG00000135747,ENSG00000189337,ENSG00000122483,ENSG00000274800,ENSG00000143473,ENSG00000116147,ENSG00000181072,ENSG00000272602,ENSG00000149256,ENSG00000187172,ENSG00000185869,ENSG00000214652,ENSG00000143344,ENSG00000118322,ENSG00000172348,ENSG00000196109,ENSG00000176463,ENSG00000156299,ENSG00000270106,ENSG00000066827,ENSG00000179172,ENSG00000280156,ENSG00000227182…
GO:0005911	cell-cell junction	cellular_component	0.10571	2	234	34	17632	ENSG00000260477,ENSG00000272168
GO:0005921	gap junction	cellular_component	0.10571	2	234	34	17632	ENSG00000260477,ENSG00000272168
GO:0005922	connexon complex	cellular_component	0.10571	2	234	34	17632	ENSG00000272168,ENSG00000260477
GO:0030054	cell junction	cellular_component	0.10571	2	234	34	17632	ENSG00000272168,ENSG00000260477
GO:0015980	energy derivation by oxidation of organic compounds	biological_process	0.10686	5	234	201	17632	ENSG00000250389,ENSG00000069667,ENSG00000232922,ENSG00000280156,ENSG00000230531
GO:0045333	cellular respiration	biological_process	0.10686	5	234	201	17632	ENSG00000230531,ENSG00000280156,ENSG00000232922,ENSG00000069667,ENSG00000250389
GO:0004295	trypsin activity	molecular_function	0.10845	3	234	110	17632	ENSG00000241881,ENSG00000277083,ENSG00000186163
GO:0008061	chitin binding	molecular_function	0.10867	1	234	8	17632	ENSG00000114757
GO:0065007	biological regulation	biological_process	0.1102	66	234	4029	17632	ENSG00000154917,ENSG00000224458,ENSG00000114805,ENSG00000196539,ENSG00000274588,ENSG00000203661,ENSG00000277462,ENSG00000039560,ENSG00000259034,ENSG00000233867,ENSG00000196350,ENSG00000278931,ENSG00000221888,ENSG00000122420,ENSG00000077092,ENSG00000273840,ENSG00000234948,ENSG00000077157,ENSG00000162599,ENSG00000117114,ENSG00000133019,ENSG00000154237,ENSG00000226587,ENSG00000275592,ENSG00000170165…
GO:0008138	protein tyrosine/serine/threonine phosphatase activity	molecular_function	0.11353	3	234	66	17632	ENSG00000106278,ENSG00000250332,ENSG00000273840
GO:0022891	substrate-specific transmembrane transporter activity	molecular_function	0.11474	23	234	1094	17632	ENSG00000196329,ENSG00000184156,ENSG00000240103,ENSG00000149305,ENSG00000164588,ENSG00000240567,ENSG00000154917,ENSG00000151067,ENSG00000135643,ENSG00000050438,ENSG00000198216,ENSG00000233867,ENSG00000158296,ENSG00000143473,ENSG00000254101,ENSG00000136636,ENSG00000081800,ENSG00000273840,ENSG00000171189,ENSG00000182256,ENSG00000234864,ENSG00000273079,ENSG00000170054
GO:0009070	serine family amino acid biosynthetic process	biological_process	0.11477	2	234	45	17632	ENSG00000082482,ENSG00000157214
GO:0000746	conjugation	biological_process	0.11567	1	234	9	17632	ENSG00000077157
GO:0015945	methanol metabolic process	biological_process	0.11597	1	234	4	17632	ENSG00000174469
GO:0015946	methanol oxidation	biological_process	0.11597	1	234	4	17632	ENSG00000174469
GO:0034308	primary alcohol metabolic process	biological_process	0.11597	1	234	4	17632	ENSG00000174469
GO:0050789	regulation of biological process	biological_process	0.1167	64	234	3905	17632	ENSG00000154237,ENSG00000133019,ENSG00000183840,ENSG00000144810,ENSG00000170165,ENSG00000275592,ENSG00000226587,ENSG00000277706,ENSG00000269110,ENSG00000260596,ENSG00000048471,ENSG00000148680,ENSG00000184022,ENSG00000162946,ENSG00000277462,ENSG00000203661,ENSG00000274588,ENSG00000114805,ENSG00000196539,ENSG00000224458,ENSG00000154917,ENSG00000278931,ENSG00000196350,ENSG00000259034,ENSG00000039560…
GO:0016042	lipid catabolic process	biological_process	0.11763	2	234	57	17632	ENSG00000224943,ENSG00000099331
GO:0042578	phosphoric ester hydrolase activity	molecular_function	0.11821	5	234	154	17632	ENSG00000114805,ENSG00000182836,ENSG00000106278,ENSG00000250332,ENSG00000273840
GO:0016337	cell-cell adhesion	biological_process	0.11826	6	234	137	17632	ENSG00000140945,ENSG00000062038,ENSG00000118946,ENSG00000040731,ENSG00000158258,ENSG00000113100
GO:0006563	L-serine metabolic process	biological_process	0.11851	2	234	50	17632	ENSG00000273696,ENSG00000157214
GO:0004550	nucleoside diphosphate kinase activity	molecular_function	0.11984	1	234	18	17632	ENSG00000086288
GO:0006183	GTP biosynthetic process	biological_process	0.11984	1	234	18	17632	ENSG00000086288
GO:0006213	pyrimidine nucleoside metabolic process	biological_process	0.11984	1	234	18	17632	ENSG00000086288
GO:0006228	UTP biosynthetic process	biological_process	0.11984	1	234	18	17632	ENSG00000086288
GO:0006241	CTP biosynthetic process	biological_process	0.11984	1	234	18	17632	ENSG00000086288
GO:0009208	pyrimidine ribonucleoside triphosphate metabolic process	biological_process	0.11984	1	234	18	17632	ENSG00000086288
GO:0009209	pyrimidine ribonucleoside triphosphate biosynthetic process	biological_process	0.11984	1	234	18	17632	ENSG00000086288
GO:0046036	CTP metabolic process	biological_process	0.11984	1	234	18	17632	ENSG00000086288
GO:0046039	GTP metabolic process	biological_process	0.11984	1	234	18	17632	ENSG00000086288
GO:0046051	UTP metabolic process	biological_process	0.11984	1	234	18	17632	ENSG00000086288
GO:0046131	pyrimidine ribonucleoside metabolic process	biological_process	0.11984	1	234	18	17632	ENSG00000086288
GO:0004363	glutathione synthase activity	molecular_function	0.1201	1	234	6	17632	ENSG00000144619
GO:0006749	glutathione metabolic process	biological_process	0.1201	1	234	6	17632	ENSG00000144619
GO:0006750	glutathione biosynthetic process	biological_process	0.1201	1	234	6	17632	ENSG00000144619
GO:0016646	oxidoreductase activity, acting on the CH-NH group of donors, NAD or NADP as acceptor	molecular_function	0.12367	1	234	10	17632	ENSG00000082482
GO:0009395	phospholipid catabolic process	biological_process	0.12565	1	234	7	17632	ENSG00000099331
GO:0006259	DNA metabolic process	biological_process	0.12699	23	234	1028	17632	ENSG00000173890,ENSG00000196539,ENSG00000280156,ENSG00000270106,ENSG00000278996,ENSG00000277462,ENSG00000280441,ENSG00000196350,ENSG00000228689,ENSG00000137976,ENSG00000196109,ENSG00000197123,ENSG00000264956,ENSG00000183654,ENSG00000179399,ENSG00000185869,ENSG00000214652,ENSG00000077157,ENSG00000182836,ENSG00000162946,ENSG00000170430,ENSG00000185052,ENSG00000162599
GO:0051716	cellular response to stimulus	biological_process	0.12751	38	234	2349	17632	ENSG00000122420,ENSG00000221888,ENSG00000269713,ENSG00000227182,ENSG00000117114,ENSG00000169618,ENSG00000280156,ENSG00000224458,ENSG00000114805,ENSG00000196539,ENSG00000154917,ENSG00000156299,ENSG00000277462,ENSG00000274588,ENSG00000203661,ENSG00000270106,ENSG00000196109,ENSG00000039560,ENSG00000196350,ENSG00000172348,ENSG00000214652,ENSG00000185869,ENSG00000143344,ENSG00000179399,ENSG00000170430…
GO:0016563	transcription activator activity	molecular_function	0.12761	2	234	41	17632	ENSG00000106278,ENSG00000261742
GO:0019752	carboxylic acid metabolic process	biological_process	0.12812	10	234	433	17632	ENSG00000082482,ENSG00000157214,ENSG00000277778,ENSG00000224363,ENSG00000280156,ENSG00000273696,ENSG00000144619,ENSG00000039560,ENSG00000224063,ENSG00000196109
GO:0043436	oxoacid metabolic process	biological_process	0.12812	10	234	433	17632	ENSG00000280156,ENSG00000224363,ENSG00000277778,ENSG00000157214,ENSG00000082482,ENSG00000196109,ENSG00000224063,ENSG00000039560,ENSG00000144619,ENSG00000273696
GO:0004563	beta-N-acetylhexosaminidase activity	molecular_function	0.12814	1	234	5	17632	ENSG00000260729
GO:0004674	protein serine/threonine kinase activity	molecular_function	0.12857	3	234	71	17632	ENSG00000204217,ENSG00000117020,ENSG00000123612
GO:0006082	organic acid metabolic process	biological_process	0.12953	10	234	434	17632	ENSG00000144619,ENSG00000273696,ENSG00000224063,ENSG00000196109,ENSG00000039560,ENSG00000157214,ENSG00000082482,ENSG00000280156,ENSG00000224363,ENSG00000277778
GO:0030312	external encapsulating structure	cellular_component	0.12955	3	234	65	17632	ENSG00000171189,ENSG00000273079,ENSG00000225492
GO:0042180	cellular ketone metabolic process	biological_process	0.13195	10	234	437	17632	ENSG00000196109,ENSG00000224063,ENSG00000039560,ENSG00000144619,ENSG00000273696,ENSG00000280156,ENSG00000224363,ENSG00000277778,ENSG00000082482,ENSG00000157214
GO:0004725	protein tyrosine phosphatase activity	molecular_function	0.13329	3	234	78	17632	ENSG00000106278,ENSG00000250332,ENSG00000273840
GO:0006725	cellular aromatic compound metabolic process	biological_process	0.13491	6	234	208	17632	ENSG00000279516,ENSG00000196109,ENSG00000259034,ENSG00000260596,ENSG00000277706,ENSG00000236138
GO:0004828	serine-tRNA ligase activity	molecular_function	0.13612	3	234	61	17632	ENSG00000280156,ENSG00000039560,ENSG00000277778
GO:0006434	seryl-tRNA aminoacylation	biological_process	0.13612	3	234	61	17632	ENSG00000039560,ENSG00000277778,ENSG00000280156
GO:0008677	2-dehydropantoate 2-reductase activity	molecular_function	0.137	1	234	11	17632	ENSG00000279516
GO:0009218	pyrimidine ribonucleotide metabolic process	biological_process	0.13748	1	234	20	17632	ENSG00000086288
GO:0009220	pyrimidine ribonucleotide biosynthetic process	biological_process	0.13748	1	234	20	17632	ENSG00000086288
GO:0022857	transmembrane transporter activity	molecular_function	0.13883	23	234	1118	17632	ENSG00000151067,ENSG00000240567,ENSG00000154917,ENSG00000184156,ENSG00000240103,ENSG00000164588,ENSG00000149305,ENSG00000196329,ENSG00000254101,ENSG00000233867,ENSG00000158296,ENSG00000143473,ENSG00000198216,ENSG00000135643,ENSG00000050438,ENSG00000234864,ENSG00000182256,ENSG00000171189,ENSG00000136636,ENSG00000081800,ENSG00000273840,ENSG00000170054,ENSG00000273079
GO:0003954	NADH dehydrogenase activity	molecular_function	0.14048	3	234	134	17632	ENSG00000232922,ENSG00000230531,ENSG00000250389
GO:0006120	mitochondrial electron transport, NADH to ubiquinone	biological_process	0.14048	3	234	134	17632	ENSG00000230531,ENSG00000232922,ENSG00000250389
GO:0008137	NADH dehydrogenase (ubiquinone) activity	molecular_function	0.14048	3	234	134	17632	ENSG00000230531,ENSG00000232922,ENSG00000250389
GO:0050136	NADH dehydrogenase (quinone) activity	molecular_function	0.14048	3	234	134	17632	ENSG00000232922,ENSG00000230531,ENSG00000250389
GO:0009987	cellular process	biological_process	0.14215	139	234	10198	17632	ENSG00000185052,ENSG00000136631,ENSG00000156218,ENSG00000086288,ENSG00000269713,ENSG00000113100,ENSG00000188681,ENSG00000067141,ENSG00000172348,ENSG00000086289,ENSG00000258539,ENSG00000176463,ENSG00000106278,ENSG00000156299,ENSG00000224943,ENSG00000179172,ENSG00000066827,ENSG00000280156,ENSG00000198618,ENSG00000174469,ENSG00000149256,ENSG00000185869,ENSG00000158258,ENSG00000214652,ENSG00000224668…
GO:0016641	oxidoreductase activity, acting on the CH-NH2 group of donors, oxygen as acceptor	molecular_function	0.14341	1	234	7	17632	ENSG00000264956
GO:0008825	cyclopropane-fatty-acyl-phospholipid synthase activity	molecular_function	0.14484	1	234	9	17632	ENSG00000258539
GO:0009119	ribonucleoside metabolic process	biological_process	0.14496	1	234	22	17632	ENSG00000086288
GO:0046915	transition metal ion transmembrane transporter activity	molecular_function	0.1455	3	234	82	17632	ENSG00000240567,ENSG00000154917,ENSG00000196329
GO:0015669	gas transport	biological_process	0.14659	1	234	19	17632	ENSG00000260729
GO:0015671	oxygen transport	biological_process	0.14659	1	234	19	17632	ENSG00000260729
GO:0004803	transposase activity	molecular_function	0.14679	1	234	14	17632	ENSG00000228689
GO:0006261	DNA-dependent DNA replication	biological_process	0.14705	4	234	113	17632	ENSG00000278996,ENSG00000185052,ENSG00000280441,ENSG00000182836
GO:0016655	oxidoreductase activity, acting on NADH or NADPH, quinone or similar compound as acceptor	molecular_function	0.1478	3	234	137	17632	ENSG00000232922,ENSG00000230531,ENSG00000250389
GO:0033554	cellular response to stress	biological_process	0.15035	11	234	429	17632	ENSG00000196539,ENSG00000214652,ENSG00000277462,ENSG00000185869,ENSG00000179399,ENSG00000270106,ENSG00000170430,ENSG00000196109,ENSG00000162946,ENSG00000196350,ENSG00000197123
GO:0009308	amine metabolic process	biological_process	0.15095	10	234	450	17632	ENSG00000144619,ENSG00000273696,ENSG00000224063,ENSG00000196109,ENSG00000039560,ENSG00000157214,ENSG00000082482,ENSG00000280156,ENSG00000277778,ENSG00000224363
GO:0006664	glycolipid metabolic process	biological_process	0.15178	1	234	10	17632	ENSG00000224943
GO:0009317	acetyl-CoA carboxylase complex	cellular_component	0.15413	1	234	10	17632	ENSG00000039560
GO:0016741	transferase activity, transferring one-carbon groups	molecular_function	0.15504	4	234	174	17632	ENSG00000273696,ENSG00000170430,ENSG00000224363,ENSG00000258539
GO:0044281	small molecule metabolic process	biological_process	0.15531	18	234	984	17632	ENSG00000133742,ENSG00000157214,ENSG00000082482,ENSG00000277778,ENSG00000273696,ENSG00000182601,ENSG00000249767,ENSG00000279516,ENSG00000086288,ENSG00000174469,ENSG00000106278,ENSG00000224363,ENSG00000280156,ENSG00000264956,ENSG00000144619,ENSG00000039560,ENSG00000196109,ENSG00000224063
GO:0005887	integral to plasma membrane	cellular_component	0.15532	4	234	106	17632	ENSG00000136636,ENSG00000172752,ENSG00000206384,ENSG00000234864
GO:0031226	intrinsic to plasma membrane	cellular_component	0.15532	4	234	106	17632	ENSG00000136636,ENSG00000172752,ENSG00000234864,ENSG00000206384
GO:0000103	sulfate assimilation	biological_process	0.15864	1	234	14	17632	ENSG00000148680
GO:0006629	lipid metabolic process	biological_process	0.16117	6	234	244	17632	ENSG00000099331,ENSG00000224943,ENSG00000258539,ENSG00000039560,ENSG00000114805,ENSG00000280156
GO:0005149	interleukin-1 receptor binding	molecular_function	0.16177	1	234	13	17632	ENSG00000276644
GO:0022890	inorganic cation transmembrane transporter activity	molecular_function	0.16186	12	234	583	17632	ENSG00000135643,ENSG00000170054,ENSG00000233867,ENSG00000273079,ENSG00000143473,ENSG00000240103,ENSG00000184156,ENSG00000136636,ENSG00000196329,ENSG00000234864,ENSG00000154917,ENSG00000240567
GO:0070838	divalent metal ion transport	biological_process	0.16213	3	234	80	17632	ENSG00000154917,ENSG00000185352,ENSG00000196329
GO:0007166	cell surface receptor linked signaling pathway	biological_process	0.16315	21	234	1445	17632	ENSG00000133019,ENSG00000203661,ENSG00000274588,ENSG00000156299,ENSG00000196539,ENSG00000224458,ENSG00000280156,ENSG00000183840,ENSG00000226587,ENSG00000274800,ENSG00000275592,ENSG00000143344,ENSG00000221888,ENSG00000122420,ENSG00000181072,ENSG00000169618,ENSG00000227182,ENSG00000117114,ENSG00000148680,ENSG00000269713,ENSG00000184022
GO:0016651	oxidoreductase activity, acting on NADH or NADPH	molecular_function	0.16339	3	234	141	17632	ENSG00000232922,ENSG00000230531,ENSG00000250389
GO:0007154	cell communication	biological_process	0.16521	31	234	2036	17632	ENSG00000181072,ENSG00000169618,ENSG00000227182,ENSG00000117114,ENSG00000148680,ENSG00000269713,ENSG00000184022,ENSG00000248150,ENSG00000143344,ENSG00000221888,ENSG00000122420,ENSG00000183840,ENSG00000172348,ENSG00000226587,ENSG00000274800,ENSG00000122483,ENSG00000143473,ENSG00000272168,ENSG00000039560,ENSG00000275592,ENSG00000203661,ENSG00000133019,ENSG00000274588,ENSG00000156299,ENSG00000260477…
GO:0006730	one-carbon metabolic process	biological_process	0.16575	2	234	53	17632	ENSG00000133742,ENSG00000106278
GO:0007186	G-protein coupled receptor signaling pathway	biological_process	0.16606	20	234	1402	17632	ENSG00000117114,ENSG00000227182,ENSG00000169618,ENSG00000181072,ENSG00000148680,ENSG00000184022,ENSG00000143344,ENSG00000122420,ENSG00000221888,ENSG00000183840,ENSG00000275592,ENSG00000274800,ENSG00000226587,ENSG00000156299,ENSG00000203661,ENSG00000133019,ENSG00000274588,ENSG00000196539,ENSG00000280156,ENSG00000224458
GO:0006753	nucleoside phosphate metabolic process	biological_process	0.16784	4	234	182	17632	ENSG00000086288,ENSG00000157214,ENSG00000082482,ENSG00000249767
GO:0009117	nucleotide metabolic process	biological_process	0.16784	4	234	182	17632	ENSG00000086288,ENSG00000082482,ENSG00000157214,ENSG00000249767
GO:0044272	sulfur compound biosynthetic process	biological_process	0.16853	2	234	43	17632	ENSG00000144619,ENSG00000224363
GO:0005975	carbohydrate metabolic process	biological_process	0.17412	12	234	595	17632	ENSG00000183666,ENSG00000257743,ENSG00000163630,ENSG00000224458,ENSG00000280156,ENSG00000260729,ENSG00000255929,ENSG00000184005,ENSG00000277778,ENSG00000157214,ENSG00000196302,ENSG00000158258
GO:0004721	phosphoprotein phosphatase activity	molecular_function	0.17452	3	234	92	17632	ENSG00000106278,ENSG00000250332,ENSG00000273840
GO:0006470	protein dephosphorylation	biological_process	0.17452	3	234	92	17632	ENSG00000106278,ENSG00000250332,ENSG00000273840
GO:0016311	dephosphorylation	biological_process	0.17452	3	234	92	17632	ENSG00000106278,ENSG00000250332,ENSG00000273840
GO:0016645	oxidoreductase activity, acting on the CH-NH group of donors	molecular_function	0.17473	1	234	15	17632	ENSG00000082482
GO:0009790	embryo development	biological_process	0.17548	1	234	8	17632	ENSG00000185737
GO:0016459	myosin complex	cellular_component	0.17773	2	234	35	17632	ENSG00000133454,ENSG00000176658
GO:0016742	hydroxymethyl-, formyl- and related transferase activity	molecular_function	0.18619	1	234	22	17632	ENSG00000273696
GO:0006820	anion transport	biological_process	0.187	3	234	107	17632	ENSG00000050438,ENSG00000081800,ENSG00000158296
GO:0015075	ion transmembrane transporter activity	molecular_function	0.18964	20	234	986	17632	ENSG00000135643,ENSG00000050438,ENSG00000198216,ENSG00000233867,ENSG00000143473,ENSG00000196329,ENSG00000184156,ENSG00000240103,ENSG00000149305,ENSG00000164588,ENSG00000154917,ENSG00000240567,ENSG00000151067,ENSG00000273079,ENSG00000170054,ENSG00000136636,ENSG00000273840,ENSG00000171189,ENSG00000182256,ENSG00000234864
GO:0006351	transcription, DNA-dependent	biological_process	0.19133	38	234	2073	17632	ENSG00000196109,ENSG00000278931,ENSG00000196350,ENSG00000259034,ENSG00000039560,ENSG00000176463,ENSG00000133454,ENSG00000277462,ENSG00000270106,ENSG00000066827,ENSG00000156218,ENSG00000082175,ENSG00000077157,ENSG00000162599,ENSG00000077092,ENSG00000106536,ENSG00000277778,ENSG00000234948,ENSG00000273840,ENSG00000189337,ENSG00000144810,ENSG00000197123,ENSG00000236138,ENSG00000135747,ENSG00000170165…
GO:0007205	activation of protein kinase C activity by G-protein coupled receptor protein signaling pathway	biological_process	0.19175	1	234	11	17632	ENSG00000274588
GO:0032147	activation of protein kinase activity	biological_process	0.19175	1	234	11	17632	ENSG00000274588
GO:0033674	positive regulation of kinase activity	biological_process	0.19175	1	234	11	17632	ENSG00000274588
GO:0043085	positive regulation of catalytic activity	biological_process	0.19175	1	234	11	17632	ENSG00000274588
GO:0044093	positive regulation of molecular function	biological_process	0.19175	1	234	11	17632	ENSG00000274588
GO:0045860	positive regulation of protein kinase activity	biological_process	0.19175	1	234	11	17632	ENSG00000274588
GO:0051347	positive regulation of transferase activity	biological_process	0.19175	1	234	11	17632	ENSG00000274588
GO:0017028	protein stabilization activity	molecular_function	0.19489	1	234	12	17632	ENSG00000189108
GO:0008565	protein transporter activity	molecular_function	0.19513	5	234	202	17632	ENSG00000273136,ENSG00000136631,ENSG00000254101,ENSG00000269713,ENSG00000224668
GO:0003684	damaged DNA binding	molecular_function	0.19695	7	234	246	17632	ENSG00000197123,ENSG00000185869,ENSG00000277462,ENSG00000214652,ENSG00000196350,ENSG00000196109,ENSG00000196539
GO:0008373	sialyltransferase activity	molecular_function	0.19817	1	234	15	17632	ENSG00000184005
GO:0072511	divalent inorganic cation transport	biological_process	0.19889	3	234	91	17632	ENSG00000196329,ENSG00000185352,ENSG00000154917
GO:0016868	intramolecular transferase activity, phosphotransferases	molecular_function	0.19906	1	234	16	17632	ENSG00000277778
GO:0032774	RNA biosynthetic process	biological_process	0.20056	38	234	2082	17632	ENSG00000116147,ENSG00000189337,ENSG00000197123,ENSG00000236138,ENSG00000135747,ENSG00000170165,ENSG00000144810,ENSG00000260596,ENSG00000269110,ENSG00000118322,ENSG00000170624,ENSG00000149256,ENSG00000187172,ENSG00000185869,ENSG00000214652,ENSG00000277706,ENSG00000048471,ENSG00000162946,ENSG00000272602,ENSG00000133454,ENSG00000270106,ENSG00000066827,ENSG00000277462,ENSG00000196350,ENSG00000259034…
GO:0016591	DNA-directed RNA polymerase II, holoenzyme	cellular_component	0.20225	2	234	100	17632	ENSG00000170624,ENSG00000133454
GO:0015849	organic acid transport	biological_process	0.20267	2	234	48	17632	ENSG00000158296,ENSG00000081800
GO:0046942	carboxylic acid transport	biological_process	0.20267	2	234	48	17632	ENSG00000081800,ENSG00000158296
GO:0015300	solute:solute antiporter activity	molecular_function	0.20268	2	234	39	17632	ENSG00000050438,ENSG00000233867
GO:0006633	fatty acid biosynthetic process	biological_process	0.20365	1	234	17	17632	ENSG00000039560
GO:0005452	inorganic anion exchanger activity	molecular_function	0.20377	1	234	11	17632	ENSG00000050438
GO:0015301	anion:anion antiporter activity	molecular_function	0.20377	1	234	11	17632	ENSG00000050438
GO:0031323	regulation of cellular metabolic process	biological_process	0.20644	37	234	1986	17632	ENSG00000196109,ENSG00000278931,ENSG00000196350,ENSG00000039560,ENSG00000176463,ENSG00000259034,ENSG00000277462,ENSG00000270106,ENSG00000066827,ENSG00000274588,ENSG00000156218,ENSG00000082175,ENSG00000077157,ENSG00000162599,ENSG00000106536,ENSG00000077092,ENSG00000277778,ENSG00000234948,ENSG00000273840,ENSG00000189337,ENSG00000144810,ENSG00000197123,ENSG00000236138,ENSG00000135747,ENSG00000170165…
GO:0080090	regulation of primary metabolic process	biological_process	0.20821	37	234	1989	17632	ENSG00000162946,ENSG00000048471,ENSG00000272602,ENSG00000260596,ENSG00000269110,ENSG00000118322,ENSG00000277706,ENSG00000214652,ENSG00000187172,ENSG00000149256,ENSG00000185869,ENSG00000189337,ENSG00000135747,ENSG00000170165,ENSG00000197123,ENSG00000236138,ENSG00000144810,ENSG00000116147,ENSG00000077157,ENSG00000082175,ENSG00000156218,ENSG00000162599,ENSG00000277778,ENSG00000106536,ENSG00000077092…
GO:0004559	alpha-mannosidase activity	molecular_function	0.20976	1	234	5	17632	ENSG00000280156
GO:0007018	microtubule-based movement	biological_process	0.21023	1	234	8	17632	ENSG00000105877
GO:0008567	dynein ATPase activity	molecular_function	0.21023	1	234	8	17632	ENSG00000105877
GO:0030286	dynein complex	cellular_component	0.21023	1	234	8	17632	ENSG00000105877
GO:0006644	phospholipid metabolic process	biological_process	0.21085	2	234	38	17632	ENSG00000280156,ENSG00000099331
GO:0006793	phosphorus metabolic process	biological_process	0.21139	15	234	744	17632	ENSG00000230531,ENSG00000198001,ENSG00000250332,ENSG00000116783,ENSG00000117020,ENSG00000232922,ENSG00000274588,ENSG00000273840,ENSG00000123612,ENSG00000250389,ENSG00000044524,ENSG00000204217,ENSG00000038382,ENSG00000106278,ENSG00000154237
GO:0006796	phosphate-containing compound metabolic process	biological_process	0.21139	15	234	744	17632	ENSG00000117020,ENSG00000250332,ENSG00000116783,ENSG00000198001,ENSG00000230531,ENSG00000204217,ENSG00000250389,ENSG00000044524,ENSG00000038382,ENSG00000106278,ENSG00000154237,ENSG00000273840,ENSG00000274588,ENSG00000123612,ENSG00000232922
GO:0006119	oxidative phosphorylation	biological_process	0.21178	3	234	155	17632	ENSG00000232922,ENSG00000230531,ENSG00000250389
GO:0022900	electron transport chain	biological_process	0.21178	3	234	155	17632	ENSG00000250389,ENSG00000232922,ENSG00000230531
GO:0022904	respiratory electron transport chain	biological_process	0.21178	3	234	155	17632	ENSG00000250389,ENSG00000230531,ENSG00000232922
GO:0042773	ATP synthesis coupled electron transport	biological_process	0.21178	3	234	155	17632	ENSG00000250389,ENSG00000230531,ENSG00000232922
GO:0042775	mitochondrial ATP synthesis coupled electron transport	biological_process	0.21178	3	234	155	17632	ENSG00000250389,ENSG00000230531,ENSG00000232922
GO:0004129	cytochrome-c oxidase activity	molecular_function	0.21367	3	234	197	17632	ENSG00000240103,ENSG00000170054,ENSG00000143473
GO:0015002	heme-copper terminal oxidase activity	molecular_function	0.21367	3	234	197	17632	ENSG00000240103,ENSG00000170054,ENSG00000143473
GO:0016675	oxidoreductase activity, acting on a heme group of donors	molecular_function	0.21367	3	234	197	17632	ENSG00000240103,ENSG00000143473,ENSG00000170054
GO:0016676	oxidoreductase activity, acting on a heme group of donors, oxygen as acceptor	molecular_function	0.21367	3	234	197	17632	ENSG00000143473,ENSG00000170054,ENSG00000240103
GO:0003824	catalytic activity	molecular_function	0.21464	84	234	5253	17632	ENSG00000154237,ENSG00000044524,ENSG00000176406,ENSG00000105877,ENSG00000255929,ENSG00000116783,ENSG00000264956,ENSG00000154928,ENSG00000183666,ENSG00000082482,ENSG00000277706,ENSG00000260596,ENSG00000236400,ENSG00000117020,ENSG00000148680,ENSG00000162946,ENSG00000170430,ENSG00000165966,ENSG00000102921,ENSG00000274588,ENSG00000163590,ENSG00000133454,ENSG00000114805,ENSG00000224458,ENSG00000259034…
GO:0060255	regulation of macromolecule metabolic process	biological_process	0.21647	37	234	1999	17632	ENSG00000162946,ENSG00000048471,ENSG00000272602,ENSG00000277706,ENSG00000214652,ENSG00000187172,ENSG00000149256,ENSG00000185869,ENSG00000260596,ENSG00000269110,ENSG00000118322,ENSG00000170165,ENSG00000135747,ENSG00000197123,ENSG00000236138,ENSG00000144810,ENSG00000189337,ENSG00000116147,ENSG00000162599,ENSG00000077157,ENSG00000082175,ENSG00000156218,ENSG00000273840,ENSG00000234948,ENSG00000277778…
GO:0009148	pyrimidine nucleoside triphosphate biosynthetic process	biological_process	0.21654	1	234	31	17632	ENSG00000086288
GO:0019222	regulation of metabolic process	biological_process	0.21828	37	234	2002	17632	ENSG00000077157,ENSG00000156218,ENSG00000082175,ENSG00000162599,ENSG00000277778,ENSG00000106536,ENSG00000077092,ENSG00000234948,ENSG00000273840,ENSG00000196350,ENSG00000176463,ENSG00000259034,ENSG00000039560,ENSG00000196109,ENSG00000278931,ENSG00000270106,ENSG00000066827,ENSG00000274588,ENSG00000277462,ENSG00000048471,ENSG00000162946,ENSG00000272602,ENSG00000260596,ENSG00000269110,ENSG00000118322…
GO:0009067	aspartate family amino acid biosynthetic process	biological_process	0.21929	1	234	18	17632	ENSG00000224363
GO:0016791	phosphatase activity	molecular_function	0.2193	3	234	102	17632	ENSG00000106278,ENSG00000250332,ENSG00000273840
GO:0006355	regulation of transcription, DNA-dependent	biological_process	0.22132	36	234	1943	17632	ENSG00000066827,ENSG00000270106,ENSG00000277462,ENSG00000039560,ENSG00000176463,ENSG00000259034,ENSG00000196350,ENSG00000278931,ENSG00000196109,ENSG00000273840,ENSG00000234948,ENSG00000277778,ENSG00000106536,ENSG00000077092,ENSG00000162599,ENSG00000077157,ENSG00000082175,ENSG00000156218,ENSG00000116147,ENSG00000170165,ENSG00000135747,ENSG00000236138,ENSG00000197123,ENSG00000144810,ENSG00000189337…
GO:0006628	mitochondrial translocation	biological_process	0.22146	1	234	22	17632	ENSG00000254101
GO:0019722	calcium-mediated signaling	biological_process	0.22306	1	234	10	17632	ENSG00000172348
GO:0019932	second-messenger-mediated signaling	biological_process	0.22306	1	234	10	17632	ENSG00000172348
GO:0051252	regulation of RNA metabolic process	biological_process	0.22315	36	234	1945	17632	ENSG00000214652,ENSG00000277706,ENSG00000187172,ENSG00000149256,ENSG00000185869,ENSG00000269110,ENSG00000118322,ENSG00000260596,ENSG00000272602,ENSG00000162946,ENSG00000048471,ENSG00000116147,ENSG00000144810,ENSG00000135747,ENSG00000170165,ENSG00000236138,ENSG00000197123,ENSG00000189337,ENSG00000273840,ENSG00000234948,ENSG00000077092,ENSG00000106536,ENSG00000277778,ENSG00000162599,ENSG00000156218…
GO:2001141	regulation of RNA biosynthetic process	biological_process	0.22315	36	234	1945	17632	ENSG00000273840,ENSG00000234948,ENSG00000277778,ENSG00000077092,ENSG00000106536,ENSG00000162599,ENSG00000077157,ENSG00000082175,ENSG00000156218,ENSG00000066827,ENSG00000270106,ENSG00000277462,ENSG00000176463,ENSG00000039560,ENSG00000259034,ENSG00000196350,ENSG00000278931,ENSG00000196109,ENSG00000214652,ENSG00000277706,ENSG00000185869,ENSG00000187172,ENSG00000149256,ENSG00000260596,ENSG00000269110…
GO:0016866	intramolecular transferase activity	molecular_function	0.22359	1	234	17	17632	ENSG00000277778
GO:0007017	microtubule-based process	biological_process	0.22472	2	234	57	17632	ENSG00000188681,ENSG00000105877
GO:0015929	hexosaminidase activity	molecular_function	0.22566	1	234	13	17632	ENSG00000260729
GO:0019080	viral genome expression	biological_process	0.22633	1	234	15	17632	ENSG00000148219
GO:0019219	regulation of nucleobase-containing compound metabolic process	biological_process	0.22642	36	234	1951	17632	ENSG00000269110,ENSG00000118322,ENSG00000260596,ENSG00000187172,ENSG00000149256,ENSG00000185869,ENSG00000277706,ENSG00000214652,ENSG00000272602,ENSG00000048471,ENSG00000162946,ENSG00000116147,ENSG00000189337,ENSG00000144810,ENSG00000197123,ENSG00000236138,ENSG00000170165,ENSG00000135747,ENSG00000077092,ENSG00000106536,ENSG00000277778,ENSG00000234948,ENSG00000273840,ENSG00000156218,ENSG00000082175…
GO:0051171	regulation of nitrogen compound metabolic process	biological_process	0.22642	36	234	1951	17632	ENSG00000189337,ENSG00000197123,ENSG00000236138,ENSG00000170165,ENSG00000135747,ENSG00000144810,ENSG00000116147,ENSG00000048471,ENSG00000162946,ENSG00000272602,ENSG00000260596,ENSG00000118322,ENSG00000269110,ENSG00000187172,ENSG00000149256,ENSG00000185869,ENSG00000277706,ENSG00000214652,ENSG00000196350,ENSG00000176463,ENSG00000039560,ENSG00000259034,ENSG00000196109,ENSG00000278931,ENSG00000270106…
GO:0016829	lyase activity	molecular_function	0.22766	6	234	236	17632	ENSG00000078295,ENSG00000273079,ENSG00000155897,ENSG00000196109,ENSG00000106278,ENSG00000133742
GO:0005856	cytoskeleton	cellular_component	0.22812	7	234	292	17632	ENSG00000169933,ENSG00000105877,ENSG00000133454,ENSG00000176658,ENSG00000273079,ENSG00000188681,ENSG00000162849
GO:0016638	oxidoreductase activity, acting on the CH-NH2 group of donors	molecular_function	0.23137	1	234	13	17632	ENSG00000264956
GO:0008158	hedgehog receptor activity	molecular_function	0.23264	1	234	13	17632	ENSG00000225492
GO:0008417	fucosyltransferase activity	molecular_function	0.23394	1	234	13	17632	ENSG00000255929
GO:0004616	phosphogluconate dehydrogenase (decarboxylating) activity	molecular_function	0.23405	1	234	16	17632	ENSG00000157214
GO:0006098	pentose-phosphate shunt	biological_process	0.23405	1	234	16	17632	ENSG00000157214
GO:0006739	NADP metabolic process	biological_process	0.23405	1	234	16	17632	ENSG00000157214
GO:0006740	NADPH regeneration	biological_process	0.23405	1	234	16	17632	ENSG00000157214
GO:0009073	aromatic amino acid family biosynthetic process	biological_process	0.2373	1	234	15	17632	ENSG00000196109
GO:0046417	chorismate metabolic process	biological_process	0.2373	1	234	15	17632	ENSG00000196109
GO:0010556	regulation of macromolecule biosynthetic process	biological_process	0.23894	36	234	1964	17632	ENSG00000189337,ENSG00000236138,ENSG00000197123,ENSG00000135747,ENSG00000170165,ENSG00000144810,ENSG00000116147,ENSG00000048471,ENSG00000162946,ENSG00000272602,ENSG00000260596,ENSG00000269110,ENSG00000118322,ENSG00000149256,ENSG00000187172,ENSG00000185869,ENSG00000214652,ENSG00000277706,ENSG00000196350,ENSG00000176463,ENSG00000259034,ENSG00000039560,ENSG00000196109,ENSG00000278931,ENSG00000270106…
GO:2000112	regulation of cellular macromolecule biosynthetic process	biological_process	0.23894	36	234	1964	17632	ENSG00000144810,ENSG00000170165,ENSG00000135747,ENSG00000236138,ENSG00000197123,ENSG00000189337,ENSG00000116147,ENSG00000272602,ENSG00000162946,ENSG00000048471,ENSG00000214652,ENSG00000277706,ENSG00000187172,ENSG00000149256,ENSG00000185869,ENSG00000269110,ENSG00000118322,ENSG00000260596,ENSG00000278931,ENSG00000196109,ENSG00000039560,ENSG00000176463,ENSG00000259034,ENSG00000196350,ENSG00000277462…
GO:0042398	cellular modified amino acid biosynthetic process	biological_process	0.2391	1	234	12	17632	ENSG00000144619
GO:0015297	antiporter activity	molecular_function	0.23929	2	234	47	17632	ENSG00000050438,ENSG00000233867
GO:0009889	regulation of biosynthetic process	biological_process	0.24084	36	234	1966	17632	ENSG00000259034,ENSG00000039560,ENSG00000176463,ENSG00000196350,ENSG00000278931,ENSG00000196109,ENSG00000066827,ENSG00000270106,ENSG00000277462,ENSG00000162599,ENSG00000077157,ENSG00000156218,ENSG00000082175,ENSG00000273840,ENSG00000234948,ENSG00000277778,ENSG00000106536,ENSG00000077092,ENSG00000170165,ENSG00000135747,ENSG00000236138,ENSG00000197123,ENSG00000144810,ENSG00000189337,ENSG00000116147…
GO:0031326	regulation of cellular biosynthetic process	biological_process	0.24084	36	234	1966	17632	ENSG00000162599,ENSG00000156218,ENSG00000082175,ENSG00000077157,ENSG00000234948,ENSG00000273840,ENSG00000106536,ENSG00000077092,ENSG00000277778,ENSG00000196109,ENSG00000278931,ENSG00000196350,ENSG00000176463,ENSG00000039560,ENSG00000259034,ENSG00000277462,ENSG00000270106,ENSG00000066827,ENSG00000272602,ENSG00000048471,ENSG00000162946,ENSG00000187172,ENSG00000149256,ENSG00000185869,ENSG00000277706…
GO:0034641	cellular nitrogen compound metabolic process	biological_process	0.24246	62	234	3689	17632	ENSG00000170430,ENSG00000272602,ENSG00000048471,ENSG00000162946,ENSG00000118322,ENSG00000269110,ENSG00000170624,ENSG00000183654,ENSG00000260596,ENSG00000185869,ENSG00000187172,ENSG00000149256,ENSG00000157214,ENSG00000082482,ENSG00000214652,ENSG00000277706,ENSG00000179399,ENSG00000189337,ENSG00000280441,ENSG00000137976,ENSG00000144810,ENSG00000144619,ENSG00000264956,ENSG00000197123,ENSG00000236138…
GO:0050896	response to stimulus	biological_process	0.24271	43	234	2876	17632	ENSG00000277462,ENSG00000156299,ENSG00000274588,ENSG00000102921,ENSG00000270106,ENSG00000203661,ENSG00000224458,ENSG00000280156,ENSG00000196539,ENSG00000114805,ENSG00000154917,ENSG00000172348,ENSG00000196109,ENSG00000272168,ENSG00000039560,ENSG00000196350,ENSG00000122420,ENSG00000221888,ENSG00000169618,ENSG00000227182,ENSG00000117114,ENSG00000225492,ENSG00000269713,ENSG00000154237,ENSG00000149972…
GO:0006139	nucleobase-containing compound metabolic process	biological_process	0.24435	57	234	3337	17632	ENSG00000279516,ENSG00000086288,ENSG00000082175,ENSG00000156218,ENSG00000182836,ENSG00000077157,ENSG00000162599,ENSG00000249767,ENSG00000185052,ENSG00000077092,ENSG00000106536,ENSG00000277778,ENSG00000273840,ENSG00000234948,ENSG00000278931,ENSG00000196109,ENSG00000176463,ENSG00000259034,ENSG00000228689,ENSG00000039560,ENSG00000196350,ENSG00000239265,ENSG00000280156,ENSG00000196539,ENSG00000133454…
GO:0007165	signal transduction	biological_process	0.24445	28	234	1950	17632	ENSG00000117114,ENSG00000227182,ENSG00000169618,ENSG00000181072,ENSG00000184022,ENSG00000269713,ENSG00000148680,ENSG00000143344,ENSG00000122420,ENSG00000221888,ENSG00000172348,ENSG00000183840,ENSG00000275592,ENSG00000143473,ENSG00000039560,ENSG00000226587,ENSG00000274800,ENSG00000122483,ENSG00000154237,ENSG00000156299,ENSG00000274588,ENSG00000203661,ENSG00000133019,ENSG00000224458,ENSG00000280156…
GO:0031975	envelope	cellular_component	0.24606	6	234	362	17632	ENSG00000225492,ENSG00000273872,ENSG00000254101,ENSG00000273079,ENSG00000171189,ENSG00000224668
GO:0010468	regulation of gene expression	biological_process	0.24643	36	234	1971	17632	ENSG00000162599,ENSG00000077157,ENSG00000082175,ENSG00000156218,ENSG00000234948,ENSG00000273840,ENSG00000277778,ENSG00000106536,ENSG00000077092,ENSG00000196350,ENSG00000176463,ENSG00000039560,ENSG00000259034,ENSG00000196109,ENSG00000278931,ENSG00000270106,ENSG00000066827,ENSG00000277462,ENSG00000048471,ENSG00000162946,ENSG00000272602,ENSG00000149256,ENSG00000187172,ENSG00000185869,ENSG00000277706…
GO:0015630	microtubule cytoskeleton	cellular_component	0.24707	3	234	90	17632	ENSG00000105877,ENSG00000188681,ENSG00000162849
GO:0004435	phosphatidylinositol phospholipase C activity	molecular_function	0.24846	1	234	12	17632	ENSG00000114805
GO:0030594	neurotransmitter receptor activity	molecular_function	0.25176	2	234	49	17632	ENSG00000078295,ENSG00000182256
GO:0005623	cell	cellular_component	0.25405	132	234	9792	17632	ENSG00000277462,ENSG00000196329,ENSG00000203661,ENSG00000224458,ENSG00000196539,ENSG00000133454,ENSG00000154917,ENSG00000185352,ENSG00000259034,ENSG00000039560,ENSG00000196350,ENSG00000233867,ENSG00000081800,ENSG00000234864,ENSG00000077092,ENSG00000117114,ENSG00000273079,ENSG00000077157,ENSG00000078295,ENSG00000133019,ENSG00000151067,ENSG00000125266,ENSG00000163630,ENSG00000183840,ENSG00000170165…
GO:0044464	cell part	cellular_component	0.25405	132	234	9792	17632	ENSG00000204442,ENSG00000070018,ENSG00000272168,ENSG00000273136,ENSG00000187416,ENSG00000273872,ENSG00000259664,ENSG00000162599,ENSG00000236438,ENSG00000123612,ENSG00000273840,ENSG00000204217,ENSG00000221888,ENSG00000198865,ENSG00000122420,ENSG00000135643,ENSG00000185518,ENSG00000270533,ENSG00000144810,ENSG00000154928,ENSG00000275592,ENSG00000276644,ENSG00000044524,ENSG00000229846,ENSG00000105877…
GO:0007050	cell cycle arrest	biological_process	0.25418	1	234	17	17632	ENSG00000179172
GO:0045786	negative regulation of cell cycle	biological_process	0.25418	1	234	17	17632	ENSG00000179172
GO:0051726	regulation of cell cycle	biological_process	0.25418	1	234	17	17632	ENSG00000179172
GO:0006575	cellular modified amino acid metabolic process	biological_process	0.25432	1	234	13	17632	ENSG00000144619
GO:0008081	phosphoric diester hydrolase activity	molecular_function	0.25451	2	234	52	17632	ENSG00000182836,ENSG00000114805
GO:0006631	fatty acid metabolic process	biological_process	0.25542	1	234	24	17632	ENSG00000039560
GO:0005509	calcium ion binding	molecular_function	0.25589	9	234	418	17632	ENSG00000140945,ENSG00000040731,ENSG00000138472,ENSG00000250349,ENSG00000158258,ENSG00000113100,ENSG00000086289,ENSG00000062038,ENSG00000118946
GO:0000059	protein import into nucleus, docking	biological_process	0.2561	1	234	16	17632	ENSG00000224668
GO:0019637	organophosphate metabolic process	biological_process	0.25619	2	234	46	17632	ENSG00000099331,ENSG00000280156
GO:0009116	nucleoside metabolic process	biological_process	0.25827	1	234	37	17632	ENSG00000086288
GO:0023052	signaling	biological_process	0.25963	28	234	1963	17632	ENSG00000275592,ENSG00000039560,ENSG00000143473,ENSG00000274800,ENSG00000122483,ENSG00000226587,ENSG00000172348,ENSG00000183840,ENSG00000280156,ENSG00000224458,ENSG00000114805,ENSG00000196539,ENSG00000154917,ENSG00000154237,ENSG00000156299,ENSG00000274588,ENSG00000133019,ENSG00000203661,ENSG00000184022,ENSG00000148680,ENSG00000269713,ENSG00000227182,ENSG00000117114,ENSG00000169618,ENSG00000181072…
GO:0016894	endonuclease activity, active with either ribo- or deoxyribonucleic acids and producing 3'-phosphomonoesters	molecular_function	0.26015	1	234	28	17632	ENSG00000137976
GO:0000096	sulfur amino acid metabolic process	biological_process	0.26097	1	234	15	17632	ENSG00000224363
GO:0006555	methionine metabolic process	biological_process	0.26097	1	234	15	17632	ENSG00000224363
GO:0030001	metal ion transport	biological_process	0.26168	10	234	453	17632	ENSG00000135643,ENSG00000185352,ENSG00000273079,ENSG00000158296,ENSG00000081800,ENSG00000196329,ENSG00000136636,ENSG00000184156,ENSG00000154917,ENSG00000234864
GO:0015093	ferrous iron transmembrane transporter activity	molecular_function	0.26331	2	234	62	17632	ENSG00000196329,ENSG00000154917
GO:0015684	ferrous iron transport	biological_process	0.26331	2	234	62	17632	ENSG00000154917,ENSG00000196329
GO:0016070	RNA metabolic process	biological_process	0.26352	40	234	2283	17632	ENSG00000162599,ENSG00000077157,ENSG00000156218,ENSG00000082175,ENSG00000234948,ENSG00000273840,ENSG00000277778,ENSG00000106536,ENSG00000077092,ENSG00000196350,ENSG00000176463,ENSG00000039560,ENSG00000259034,ENSG00000196109,ENSG00000278931,ENSG00000270106,ENSG00000066827,ENSG00000277462,ENSG00000133454,ENSG00000280156,ENSG00000239265,ENSG00000048471,ENSG00000162946,ENSG00000272602,ENSG00000185869…
GO:0006814	sodium ion transport	biological_process	0.26428	3	234	94	17632	ENSG00000081800,ENSG00000273079,ENSG00000158296
GO:0006221	pyrimidine nucleotide biosynthetic process	biological_process	0.26679	1	234	37	17632	ENSG00000086288
GO:0005164	tumor necrosis factor receptor binding	molecular_function	0.26817	1	234	20	17632	ENSG00000272168
GO:0032813	tumor necrosis factor receptor superfamily binding	molecular_function	0.26817	1	234	20	17632	ENSG00000272168
GO:0016776	phosphotransferase activity, phosphate group as acceptor	molecular_function	0.2699	1	234	34	17632	ENSG00000086288
GO:0071702	organic substance transport	biological_process	0.27136	3	234	106	17632	ENSG00000081800,ENSG00000204442,ENSG00000158296
GO:0005246	calcium channel regulator activity	molecular_function	0.27411	1	234	16	17632	ENSG00000185352
GO:0042030	ATPase inhibitor activity	molecular_function	0.27411	1	234	16	17632	ENSG00000185352
GO:0060590	ATPase regulator activity	molecular_function	0.27411	1	234	16	17632	ENSG00000185352
GO:0004719	protein-L-isoaspartate (D-aspartate) O-methyltransferase activity	molecular_function	0.27579	1	234	22	17632	ENSG00000258539
GO:0008276	protein methyltransferase activity	molecular_function	0.27579	1	234	22	17632	ENSG00000258539
GO:0010340	carboxyl-O-methyltransferase activity	molecular_function	0.27579	1	234	22	17632	ENSG00000258539
GO:0051998	protein carboxyl O-methyltransferase activity	molecular_function	0.27579	1	234	22	17632	ENSG00000258539
GO:0008168	methyltransferase activity	molecular_function	0.27737	3	234	148	17632	ENSG00000170430,ENSG00000258539,ENSG00000224363
GO:0005267	potassium channel activity	molecular_function	0.27768	4	234	125	17632	ENSG00000234864,ENSG00000184156,ENSG00000136636,ENSG00000135643
GO:0006099	tricarboxylic acid cycle	biological_process	0.27923	1	234	19	17632	ENSG00000069667
GO:0009060	aerobic respiration	biological_process	0.27923	1	234	19	17632	ENSG00000069667
GO:0009109	coenzyme catabolic process	biological_process	0.27923	1	234	19	17632	ENSG00000069667
GO:0046356	acetyl-CoA catabolic process	biological_process	0.27923	1	234	19	17632	ENSG00000069667
GO:0070851	growth factor receptor binding	molecular_function	0.28076	1	234	28	17632	ENSG00000276644
GO:0004652	polynucleotide adenylyltransferase activity	molecular_function	0.28283	1	234	8	17632	ENSG00000280156
GO:0070566	adenylyltransferase activity	molecular_function	0.28283	1	234	8	17632	ENSG00000280156
GO:0072509	divalent inorganic cation transmembrane transporter activity	molecular_function	0.28755	2	234	67	17632	ENSG00000154917,ENSG00000196329
GO:0005643	nuclear pore	cellular_component	0.28932	1	234	18	17632	ENSG00000224668
GO:0046930	pore complex	cellular_component	0.28932	1	234	18	17632	ENSG00000224668
GO:0044446	intracellular organelle part	cellular_component	0.29285	12	234	830	17632	ENSG00000170624,ENSG00000133454,ENSG00000105877,ENSG00000176658,ENSG00000224668,ENSG00000188681,ENSG00000162849,ENSG00000273872,ENSG00000273136,ENSG00000254101,ENSG00000273079,ENSG00000269713
GO:0006260	DNA replication	biological_process	0.29747	7	234	269	17632	ENSG00000162599,ENSG00000278996,ENSG00000264956,ENSG00000185052,ENSG00000280156,ENSG00000280441,ENSG00000182836
GO:0006486	protein glycosylation	biological_process	0.29773	2	234	62	17632	ENSG00000255929,ENSG00000184005
GO:0009101	glycoprotein biosynthetic process	biological_process	0.29773	2	234	62	17632	ENSG00000184005,ENSG00000255929
GO:0043413	macromolecule glycosylation	biological_process	0.29773	2	234	62	17632	ENSG00000255929,ENSG00000184005
GO:0006807	nitrogen compound metabolic process	biological_process	0.30054	62	234	3755	17632	ENSG00000162946,ENSG00000048471,ENSG00000272602,ENSG00000170430,ENSG00000179399,ENSG00000277706,ENSG00000214652,ENSG00000185869,ENSG00000187172,ENSG00000157214,ENSG00000082482,ENSG00000149256,ENSG00000260596,ENSG00000183654,ENSG00000170624,ENSG00000118322,ENSG00000269110,ENSG00000170165,ENSG00000135747,ENSG00000264956,ENSG00000236138,ENSG00000197123,ENSG00000144810,ENSG00000144619,ENSG00000137976…
GO:0006813	potassium ion transport	biological_process	0.30089	4	234	137	17632	ENSG00000184156,ENSG00000135643,ENSG00000136636,ENSG00000234864
GO:0055086	nucleobase-containing small molecule metabolic process	biological_process	0.3014	5	234	265	17632	ENSG00000249767,ENSG00000082482,ENSG00000157214,ENSG00000279516,ENSG00000086288
GO:0005667	transcription factor complex	cellular_component	0.3021	2	234	116	17632	ENSG00000170624,ENSG00000133454
GO:0008610	lipid biosynthetic process	biological_process	0.30302	3	234	118	17632	ENSG00000280156,ENSG00000039560,ENSG00000258539
GO:0001932	regulation of protein phosphorylation	biological_process	0.30753	1	234	21	17632	ENSG00000274588
GO:0019220	regulation of phosphate metabolic process	biological_process	0.30753	1	234	21	17632	ENSG00000274588
GO:0031399	regulation of protein modification process	biological_process	0.30753	1	234	21	17632	ENSG00000274588
GO:0042325	regulation of phosphorylation	biological_process	0.30753	1	234	21	17632	ENSG00000274588
GO:0043549	regulation of kinase activity	biological_process	0.30753	1	234	21	17632	ENSG00000274588
GO:0045859	regulation of protein kinase activity	biological_process	0.30753	1	234	21	17632	ENSG00000274588
GO:0050790	regulation of catalytic activity	biological_process	0.30753	1	234	21	17632	ENSG00000274588
GO:0051174	regulation of phosphorus metabolic process	biological_process	0.30753	1	234	21	17632	ENSG00000274588
GO:0051338	regulation of transferase activity	biological_process	0.30753	1	234	21	17632	ENSG00000274588
GO:0065009	regulation of molecular function	biological_process	0.30753	1	234	21	17632	ENSG00000274588
GO:0008171	O-methyltransferase activity	molecular_function	0.30762	1	234	28	17632	ENSG00000258539
GO:0051187	cofactor catabolic process	biological_process	0.30788	1	234	23	17632	ENSG00000069667
GO:0006950	response to stress	biological_process	0.30832	14	234	706	17632	ENSG00000149972,ENSG00000185869,ENSG00000214652,ENSG00000277462,ENSG00000270106,ENSG00000102921,ENSG00000179399,ENSG00000196539,ENSG00000280156,ENSG00000197123,ENSG00000196109,ENSG00000170430,ENSG00000196350,ENSG00000162946
GO:0009147	pyrimidine nucleoside triphosphate metabolic process	biological_process	0.30834	1	234	42	17632	ENSG00000086288
GO:0090304	nucleic acid metabolic process	biological_process	0.30847	52	234	3055	17632	ENSG00000273840,ENSG00000234948,ENSG00000077092,ENSG00000106536,ENSG00000277778,ENSG00000162599,ENSG00000185052,ENSG00000082175,ENSG00000156218,ENSG00000077157,ENSG00000182836,ENSG00000277462,ENSG00000066827,ENSG00000270106,ENSG00000278996,ENSG00000239265,ENSG00000280156,ENSG00000196539,ENSG00000133454,ENSG00000278931,ENSG00000196109,ENSG00000259034,ENSG00000039560,ENSG00000228689,ENSG00000176463…
GO:0015077	monovalent inorganic cation transmembrane transporter activity	molecular_function	0.30908	9	234	498	17632	ENSG00000234864,ENSG00000136636,ENSG00000240103,ENSG00000184156,ENSG00000143473,ENSG00000233867,ENSG00000273079,ENSG00000170054,ENSG00000135643
GO:0070085	glycosylation	biological_process	0.30949	2	234	64	17632	ENSG00000184005,ENSG00000255929
GO:0015078	hydrogen ion transmembrane transporter activity	molecular_function	0.3098	4	234	274	17632	ENSG00000240103,ENSG00000170054,ENSG00000143473,ENSG00000233867
GO:0004764	shikimate 3-dehydrogenase (NADP+) activity	molecular_function	0.31003	1	234	23	17632	ENSG00000157214
GO:0009100	glycoprotein metabolic process	biological_process	0.31068	2	234	67	17632	ENSG00000184005,ENSG00000255929
GO:0006811	ion transport	biological_process	0.31145	19	234	975	17632	ENSG00000196329,ENSG00000184156,ENSG00000164588,ENSG00000154917,ENSG00000151067,ENSG00000135643,ENSG00000050438,ENSG00000185352,ENSG00000198216,ENSG00000158296,ENSG00000143473,ENSG00000136636,ENSG00000081800,ENSG00000273840,ENSG00000277778,ENSG00000182256,ENSG00000234864,ENSG00000078295,ENSG00000273079
GO:0003774	motor activity	molecular_function	0.3121	4	234	141	17632	ENSG00000162849,ENSG00000176658,ENSG00000105877,ENSG00000133454
GO:0006766	vitamin metabolic process	biological_process	0.31421	2	234	78	17632	ENSG00000264956,ENSG00000182601
GO:0006767	water-soluble vitamin metabolic process	biological_process	0.31421	2	234	78	17632	ENSG00000264956,ENSG00000182601
GO:0009110	vitamin biosynthetic process	biological_process	0.31421	2	234	78	17632	ENSG00000182601,ENSG00000264956
GO:0042364	water-soluble vitamin biosynthetic process	biological_process	0.31421	2	234	78	17632	ENSG00000182601,ENSG00000264956
GO:0003707	steroid hormone receptor activity	molecular_function	0.31614	2	234	71	17632	ENSG00000144810,ENSG00000082175
GO:0006084	acetyl-CoA metabolic process	biological_process	0.3196	1	234	24	17632	ENSG00000069667
GO:0016192	vesicle-mediated transport	biological_process	0.32128	2	234	71	17632	ENSG00000273136,ENSG00000269713
GO:0008076	voltage-gated potassium channel complex	cellular_component	0.32213	2	234	52	17632	ENSG00000136636,ENSG00000234864
GO:0034702	ion channel complex	cellular_component	0.32213	2	234	52	17632	ENSG00000234864,ENSG00000136636
GO:0034703	cation channel complex	cellular_component	0.32213	2	234	52	17632	ENSG00000234864,ENSG00000136636
GO:0034705	potassium channel complex	cellular_component	0.32213	2	234	52	17632	ENSG00000136636,ENSG00000234864
GO:0004928	frizzled receptor activity	molecular_function	0.32324	1	234	17	17632	ENSG00000163630
GO:0044428	nuclear part	cellular_component	0.32466	3	234	176	17632	ENSG00000170624,ENSG00000133454,ENSG00000224668
GO:0006816	calcium ion transport	biological_process	0.32696	1	234	18	17632	ENSG00000185352
GO:0005576	extracellular region	cellular_component	0.3351	13	234	761	17632	ENSG00000183098,ENSG00000250349,ENSG00000172752,ENSG00000042781,ENSG00000179399,ENSG00000102921,ENSG00000276644,ENSG00000154529,ENSG00000269713,ENSG00000206384,ENSG00000174469,ENSG00000086289,ENSG00000156218
GO:0016310	phosphorylation	biological_process	0.3373	12	234	643	17632	ENSG00000117020,ENSG00000116783,ENSG00000198001,ENSG00000230531,ENSG00000250389,ENSG00000038382,ENSG00000044524,ENSG00000204217,ENSG00000154237,ENSG00000123612,ENSG00000274588,ENSG00000232922
GO:0003777	microtubule motor activity	molecular_function	0.33731	1	234	26	17632	ENSG00000105877
GO:0044422	organelle part	cellular_component	0.33764	12	234	859	17632	ENSG00000224668,ENSG00000188681,ENSG00000162849,ENSG00000133454,ENSG00000105877,ENSG00000170624,ENSG00000176658,ENSG00000254101,ENSG00000273136,ENSG00000273872,ENSG00000269713,ENSG00000273079
GO:0007223	Wnt receptor signaling pathway, calcium modulating pathway	biological_process	0.3405	1	234	22	17632	ENSG00000269713
GO:0016055	Wnt receptor signaling pathway	biological_process	0.3405	1	234	22	17632	ENSG00000269713
GO:0035567	non-canonical Wnt receptor signaling pathway	biological_process	0.3405	1	234	22	17632	ENSG00000269713
GO:0019362	pyridine nucleotide metabolic process	biological_process	0.34106	1	234	26	17632	ENSG00000157214
GO:0046496	nicotinamide nucleotide metabolic process	biological_process	0.34106	1	234	26	17632	ENSG00000157214
GO:0072524	pyridine-containing compound metabolic process	biological_process	0.34106	1	234	26	17632	ENSG00000157214
GO:0005654	nucleoplasm	cellular_component	0.34181	2	234	125	17632	ENSG00000170624,ENSG00000133454
GO:0031981	nuclear lumen	cellular_component	0.34181	2	234	125	17632	ENSG00000170624,ENSG00000133454
GO:0044451	nucleoplasm part	cellular_component	0.34181	2	234	125	17632	ENSG00000133454,ENSG00000170624
GO:0015079	potassium ion transmembrane transporter activity	molecular_function	0.34246	4	234	142	17632	ENSG00000136636,ENSG00000135643,ENSG00000184156,ENSG00000234864
GO:0005261	cation channel activity	molecular_function	0.34281	4	234	140	17632	ENSG00000135643,ENSG00000136636,ENSG00000184156,ENSG00000234864
GO:0008152	metabolic process	biological_process	0.34538	118	234	8921	17632	ENSG00000174469,ENSG00000272602,ENSG00000099331,ENSG00000198618,ENSG00000232922,ENSG00000118322,ENSG00000170624,ENSG00000183654,ENSG00000187172,ENSG00000149256,ENSG00000158258,ENSG00000185869,ENSG00000157214,ENSG00000214652,ENSG00000148219,ENSG00000133742,ENSG00000179399,ENSG00000189337,ENSG00000172954,ENSG00000137976,ENSG00000144619,ENSG00000236138,ENSG00000197123,ENSG00000135747,ENSG00000250825…
GO:0006418	tRNA aminoacylation for protein translation	biological_process	0.34812	3	234	117	17632	ENSG00000277778,ENSG00000039560,ENSG00000280156
GO:0043038	amino acid activation	biological_process	0.34812	3	234	117	17632	ENSG00000280156,ENSG00000039560,ENSG00000277778
GO:0043039	tRNA aminoacylation	biological_process	0.34812	3	234	117	17632	ENSG00000277778,ENSG00000039560,ENSG00000280156
GO:0005634	nucleus	cellular_component	0.34825	36	234	2237	17632	ENSG00000189337,ENSG00000163833,ENSG00000144810,ENSG00000170165,ENSG00000197123,ENSG00000236138,ENSG00000173890,ENSG00000276644,ENSG00000249616,ENSG00000162946,ENSG00000170624,ENSG00000260596,ENSG00000214652,ENSG00000277706,ENSG00000224668,ENSG00000185869,ENSG00000196109,ENSG00000259034,ENSG00000039560,ENSG00000176463,ENSG00000196350,ENSG00000196539,ENSG00000133454,ENSG00000106278,ENSG00000277462…
GO:0004022	alcohol dehydrogenase (NAD) activity	molecular_function	0.35038	1	234	33	17632	ENSG00000174469
GO:0005875	microtubule associated complex	cellular_component	0.35079	2	234	59	17632	ENSG00000105877,ENSG00000162849
GO:0006091	generation of precursor metabolites and energy	biological_process	0.35185	5	234	329	17632	ENSG00000280156,ENSG00000232922,ENSG00000230531,ENSG00000250389,ENSG00000069667
GO:0006220	pyrimidine nucleotide metabolic process	biological_process	0.35273	1	234	48	17632	ENSG00000086288
GO:0009401	phosphoenolpyruvate-dependent sugar phosphotransferase system	biological_process	0.35354	1	234	28	17632	ENSG00000204442
GO:0031974	membrane-enclosed lumen	cellular_component	0.35653	2	234	129	17632	ENSG00000133454,ENSG00000170624
GO:0043233	organelle lumen	cellular_component	0.35653	2	234	129	17632	ENSG00000170624,ENSG00000133454
GO:0070013	intracellular organelle lumen	cellular_component	0.35653	2	234	129	17632	ENSG00000170624,ENSG00000133454
GO:0022402	cell cycle process	biological_process	0.35691	1	234	29	17632	ENSG00000179172
GO:0004812	aminoacyl-tRNA ligase activity	molecular_function	0.35709	3	234	120	17632	ENSG00000280156,ENSG00000039560,ENSG00000277778
GO:0016875	ligase activity, forming carbon-oxygen bonds	molecular_function	0.35709	3	234	120	17632	ENSG00000039560,ENSG00000277778,ENSG00000280156
GO:0016876	ligase activity, forming aminoacyl-tRNA and related compounds	molecular_function	0.35709	3	234	120	17632	ENSG00000280156,ENSG00000277778,ENSG00000039560
GO:0007218	neuropeptide signaling pathway	biological_process	0.35728	2	234	62	17632	ENSG00000156299,ENSG00000143344
GO:0009066	aspartate family amino acid metabolic process	biological_process	0.35817	1	234	28	17632	ENSG00000224363
GO:0008092	cytoskeletal protein binding	molecular_function	0.36104	3	234	141	17632	ENSG00000139734,ENSG00000185869,ENSG00000174469
GO:0016247	channel regulator activity	molecular_function	0.36508	1	234	25	17632	ENSG00000185352
GO:0005249	voltage-gated potassium channel activity	molecular_function	0.36672	3	234	99	17632	ENSG00000234864,ENSG00000184156,ENSG00000136636
GO:0022843	voltage-gated cation channel activity	molecular_function	0.36672	3	234	99	17632	ENSG00000184156,ENSG00000136636,ENSG00000234864
GO:0006733	oxidoreduction coenzyme metabolic process	biological_process	0.36859	1	234	30	17632	ENSG00000157214
GO:0003924	GTPase activity	molecular_function	0.36893	1	234	39	17632	ENSG00000225492
GO:0043648	dicarboxylic acid metabolic process	biological_process	0.37084	1	234	28	17632	ENSG00000196109
GO:0005575	cellular_component	cellular_component	0.37098	141	234	10619	17632	ENSG00000162946,ENSG00000118946,ENSG00000260596,ENSG00000171189,ENSG00000277706,ENSG00000154928,ENSG00000275592,ENSG00000270533,ENSG00000135643,ENSG00000185518,ENSG00000144810,ENSG00000229846,ENSG00000255929,ENSG00000081803,ENSG00000105877,ENSG00000276644,ENSG00000044524,ENSG00000236438,ENSG00000162599,ENSG00000198865,ENSG00000221888,ENSG00000122420,ENSG00000273840,ENSG00000123612,ENSG00000204217…
GO:0005669	transcription factor TFIID complex	cellular_component	0.37385	1	234	68	17632	ENSG00000133454
GO:0003674	molecular_function	molecular_function	0.37651	188	234	13842	17632	ENSG00000204442,ENSG00000228689,ENSG00000272168,ENSG00000273872,ENSG00000278931,ENSG00000187416,ENSG00000273136,ENSG00000102921,ENSG00000163590,ENSG00000259664,ENSG00000240567,ENSG00000114805,ENSG00000249767,ENSG00000162599,ENSG00000230531,ENSG00000236438,ENSG00000273840,ENSG00000123612,ENSG00000165973,ENSG00000204217,ENSG00000270533,ENSG00000135643,ENSG00000116783,ENSG00000185518,ENSG00000186153…
GO:0009165	nucleotide biosynthetic process	biological_process	0.37663	2	234	120	17632	ENSG00000086288,ENSG00000082482
GO:0006885	regulation of pH	biological_process	0.37674	1	234	26	17632	ENSG00000233867
GO:0015298	solute:cation antiporter activity	molecular_function	0.37674	1	234	26	17632	ENSG00000233867
GO:0015299	solute:hydrogen antiporter activity	molecular_function	0.37674	1	234	26	17632	ENSG00000233867
GO:0055067	monovalent inorganic cation homeostasis	biological_process	0.37674	1	234	26	17632	ENSG00000233867
GO:0006826	iron ion transport	biological_process	0.37891	2	234	110	17632	ENSG00000154917,ENSG00000196329
GO:0003702	RNA polymerase II transcription factor activity	molecular_function	0.38023	1	234	40	17632	ENSG00000170624
GO:0005635	nuclear envelope	cellular_component	0.38445	1	234	28	17632	ENSG00000224668
GO:0006564	L-serine biosynthetic process	biological_process	0.3857	1	234	37	17632	ENSG00000157214
GO:0000226	microtubule cytoskeleton organization	biological_process	0.38733	1	234	31	17632	ENSG00000188681
GO:0005874	microtubule	cellular_component	0.38733	1	234	31	17632	ENSG00000188681
GO:0016491	oxidoreductase activity	molecular_function	0.38931	15	234	1121	17632	ENSG00000232922,ENSG00000280156,ENSG00000082482,ENSG00000240103,ENSG00000157214,ENSG00000250389,ENSG00000238087,ENSG00000170054,ENSG00000174469,ENSG00000279516,ENSG00000230531,ENSG00000143473,ENSG00000182601,ENSG00000069667,ENSG00000264956
GO:0015923	mannosidase activity	molecular_function	0.38989	1	234	18	17632	ENSG00000280156
GO:0046907	intracellular transport	biological_process	0.3926	5	234	275	17632	ENSG00000224668,ENSG00000147041,ENSG00000273840,ENSG00000273136,ENSG00000269713
GO:0019205	nucleobase-containing compound kinase activity	molecular_function	0.39589	1	234	51	17632	ENSG00000086288
GO:0008270	zinc ion binding	molecular_function	0.39734	7	234	348	17632	ENSG00000248710,ENSG00000163833,ENSG00000186153,ENSG00000106278,ENSG00000133742,ENSG00000187172,ENSG00000183580
GO:0043231	intracellular membrane-bounded organelle	cellular_component	0.40125	41	234	2729	17632	ENSG00000249616,ENSG00000162946,ENSG00000170624,ENSG00000260596,ENSG00000185869,ENSG00000214652,ENSG00000277706,ENSG00000224668,ENSG00000163833,ENSG00000189337,ENSG00000144810,ENSG00000197123,ENSG00000236138,ENSG00000170165,ENSG00000173890,ENSG00000276644,ENSG00000236438,ENSG00000082175,ENSG00000169933,ENSG00000077157,ENSG00000269713,ENSG00000162599,ENSG00000077092,ENSG00000106536,ENSG00000277778…
GO:0008234	cysteine-type peptidase activity	molecular_function	0.40161	3	234	144	17632	ENSG00000102921,ENSG00000058056,ENSG00000106278
GO:0005227	calcium activated cation channel activity	molecular_function	0.4028	1	234	26	17632	ENSG00000135643
GO:0015269	calcium-activated potassium channel activity	molecular_function	0.4028	1	234	26	17632	ENSG00000135643
GO:0022839	ion gated channel activity	molecular_function	0.4028	1	234	26	17632	ENSG00000135643
GO:0005085	guanyl-nucleotide exchange factor activity	molecular_function	0.40753	1	234	23	17632	ENSG00000143344
GO:0043227	membrane-bounded organelle	cellular_component	0.40929	41	234	2737	17632	ENSG00000162599,ENSG00000077157,ENSG00000269713,ENSG00000169933,ENSG00000236438,ENSG00000082175,ENSG00000277778,ENSG00000077092,ENSG00000106536,ENSG00000176463,ENSG00000039560,ENSG00000259034,ENSG00000196350,ENSG00000273872,ENSG00000273136,ENSG00000254101,ENSG00000196109,ENSG00000066827,ENSG00000179172,ENSG00000270106,ENSG00000106278,ENSG00000277462,ENSG00000184005,ENSG00000196539,ENSG00000133454…
GO:0008643	carbohydrate transport	biological_process	0.41231	1	234	35	17632	ENSG00000204442
GO:0016301	kinase activity	molecular_function	0.4126	13	234	704	17632	ENSG00000086288,ENSG00000198001,ENSG00000154928,ENSG00000148680,ENSG00000117020,ENSG00000116783,ENSG00000280156,ENSG00000204217,ENSG00000044524,ENSG00000154237,ENSG00000038382,ENSG00000274588,ENSG00000123612
GO:0008324	cation transmembrane transporter activity	molecular_function	0.41513	12	234	718	17632	ENSG00000234864,ENSG00000240567,ENSG00000154917,ENSG00000240103,ENSG00000184156,ENSG00000196329,ENSG00000136636,ENSG00000170054,ENSG00000273079,ENSG00000233867,ENSG00000143473,ENSG00000135643
GO:0032787	monocarboxylic acid metabolic process	biological_process	0.41556	1	234	32	17632	ENSG00000039560
GO:0009144	purine nucleoside triphosphate metabolic process	biological_process	0.41878	1	234	53	17632	ENSG00000086288
GO:0009145	purine nucleoside triphosphate biosynthetic process	biological_process	0.41878	1	234	53	17632	ENSG00000086288
GO:0009199	ribonucleoside triphosphate metabolic process	biological_process	0.41878	1	234	53	17632	ENSG00000086288
GO:0009201	ribonucleoside triphosphate biosynthetic process	biological_process	0.41878	1	234	53	17632	ENSG00000086288
GO:0009205	purine ribonucleoside triphosphate metabolic process	biological_process	0.41878	1	234	53	17632	ENSG00000086288
GO:0009206	purine ribonucleoside triphosphate biosynthetic process	biological_process	0.41878	1	234	53	17632	ENSG00000086288
GO:0051641	cellular localization	biological_process	0.42008	6	234	341	17632	ENSG00000273136,ENSG00000136631,ENSG00000269713,ENSG00000224668,ENSG00000147041,ENSG00000273840
GO:0051649	establishment of localization in cell	biological_process	0.42008	6	234	341	17632	ENSG00000224668,ENSG00000147041,ENSG00000273840,ENSG00000273136,ENSG00000136631,ENSG00000269713
GO:0043234	protein complex	cellular_component	0.42221	17	234	1001	17632	ENSG00000272168,ENSG00000039560,ENSG00000189108,ENSG00000176658,ENSG00000133454,ENSG00000105877,ENSG00000172752,ENSG00000162849,ENSG00000260477,ENSG00000273079,ENSG00000077157,ENSG00000206384,ENSG00000170624,ENSG00000234864,ENSG00000136636,ENSG00000188681,ENSG00000224668
GO:0006732	coenzyme metabolic process	biological_process	0.43742	2	234	97	17632	ENSG00000069667,ENSG00000157214
GO:0001871	pattern binding	molecular_function	0.4378	1	234	27	17632	ENSG00000114757
GO:0030247	polysaccharide binding	molecular_function	0.4378	1	234	27	17632	ENSG00000114757
GO:0016788	hydrolase activity, acting on ester bonds	molecular_function	0.43853	13	234	748	17632	ENSG00000183580,ENSG00000250332,ENSG00000099331,ENSG00000137976,ENSG00000162946,ENSG00000077157,ENSG00000182836,ENSG00000250349,ENSG00000273840,ENSG00000270106,ENSG00000106278,ENSG00000058056,ENSG00000114805
GO:0001071	nucleic acid binding transcription factor activity	molecular_function	0.44475	17	234	968	17632	ENSG00000236138,ENSG00000176463,ENSG00000259034,ENSG00000278931,ENSG00000066827,ENSG00000116147,ENSG00000162599,ENSG00000048471,ENSG00000082175,ENSG00000156218,ENSG00000234948,ENSG00000277706,ENSG00000149256,ENSG00000260596,ENSG00000277778,ENSG00000106536,ENSG00000077092
GO:0003700	sequence-specific DNA binding transcription factor activity	molecular_function	0.44475	17	234	968	17632	ENSG00000048471,ENSG00000156218,ENSG00000082175,ENSG00000162599,ENSG00000277778,ENSG00000260596,ENSG00000106536,ENSG00000077092,ENSG00000234948,ENSG00000149256,ENSG00000277706,ENSG00000259034,ENSG00000176463,ENSG00000278931,ENSG00000236138,ENSG00000066827,ENSG00000116147
GO:0015450	P-P-bond-hydrolysis-driven protein transmembrane transporter activity	molecular_function	0.44901	1	234	50	17632	ENSG00000254101
GO:0006810	transport	biological_process	0.45014	34	234	2062	17632	ENSG00000164588,ENSG00000149305,ENSG00000184156,ENSG00000151067,ENSG00000260729,ENSG00000185518,ENSG00000050438,ENSG00000135643,ENSG00000158296,ENSG00000143473,ENSG00000136636,ENSG00000224668,ENSG00000171189,ENSG00000147041,ENSG00000182256,ENSG00000258807,ENSG00000196329,ENSG00000154917,ENSG00000185352,ENSG00000204442,ENSG00000198216,ENSG00000176463,ENSG00000273872,ENSG00000205359,ENSG00000273136…
GO:0051234	establishment of localization	biological_process	0.45014	34	234	2062	17632	ENSG00000258807,ENSG00000136636,ENSG00000224668,ENSG00000147041,ENSG00000171189,ENSG00000182256,ENSG00000135643,ENSG00000185518,ENSG00000050438,ENSG00000158296,ENSG00000143473,ENSG00000149305,ENSG00000164588,ENSG00000184156,ENSG00000260729,ENSG00000151067,ENSG00000007174,ENSG00000269713,ENSG00000078295,ENSG00000273079,ENSG00000136631,ENSG00000273840,ENSG00000081800,ENSG00000277778,ENSG00000234864…
GO:0009061	anaerobic respiration	biological_process	0.45069	1	234	27	17632	ENSG00000280156
GO:0015948	methanogenesis	biological_process	0.45069	1	234	27	17632	ENSG00000280156
GO:0015975	energy derivation by oxidation of reduced inorganic compounds	biological_process	0.45069	1	234	27	17632	ENSG00000280156
GO:0043447	alkane biosynthetic process	biological_process	0.45069	1	234	27	17632	ENSG00000280156
GO:0046873	metal ion transmembrane transporter activity	molecular_function	0.45082	8	234	393	17632	ENSG00000154917,ENSG00000240567,ENSG00000234864,ENSG00000196329,ENSG00000136636,ENSG00000184156,ENSG00000273079,ENSG00000135643
GO:0043623	cellular protein complex assembly	biological_process	0.45554	1	234	29	17632	ENSG00000224668
GO:0032268	regulation of cellular protein metabolic process	biological_process	0.45684	1	234	36	17632	ENSG00000274588
GO:0051246	regulation of protein metabolic process	biological_process	0.45684	1	234	36	17632	ENSG00000274588
GO:0015947	methane metabolic process	biological_process	0.45733	1	234	28	17632	ENSG00000280156
GO:0043446	cellular alkane metabolic process	biological_process	0.45733	1	234	28	17632	ENSG00000280156
GO:0005496	steroid binding	molecular_function	0.4576	1	234	43	17632	ENSG00000144810
GO:0000041	transition metal ion transport	biological_process	0.45789	2	234	125	17632	ENSG00000154917,ENSG00000196329
GO:0002376	immune system process	biological_process	0.45793	3	234	210	17632	ENSG00000276644,ENSG00000225492,ENSG00000272168
GO:0006955	immune response	biological_process	0.45793	3	234	210	17632	ENSG00000276644,ENSG00000225492,ENSG00000272168
GO:0008654	phospholipid biosynthetic process	biological_process	0.4581	1	234	25	17632	ENSG00000280156
GO:0006996	organelle organization	biological_process	0.46545	3	234	215	17632	ENSG00000173890,ENSG00000236438,ENSG00000188681
GO:0006399	tRNA metabolic process	biological_process	0.46622	3	234	150	17632	ENSG00000039560,ENSG00000277778,ENSG00000280156
GO:0003964	RNA-directed DNA polymerase activity	molecular_function	0.46844	2	234	49	17632	ENSG00000264956,ENSG00000280156
GO:0006278	RNA-dependent DNA replication	biological_process	0.46844	2	234	49	17632	ENSG00000280156,ENSG00000264956
GO:0005244	voltage-gated ion channel activity	molecular_function	0.46845	3	234	136	17632	ENSG00000184156,ENSG00000136636,ENSG00000234864
GO:0022832	voltage-gated channel activity	molecular_function	0.46845	3	234	136	17632	ENSG00000234864,ENSG00000136636,ENSG00000184156
GO:0015672	monovalent inorganic cation transport	biological_process	0.46864	8	234	435	17632	ENSG00000135643,ENSG00000158296,ENSG00000273079,ENSG00000136636,ENSG00000081800,ENSG00000184156,ENSG00000277778,ENSG00000234864
GO:0030528	transcription regulator activity	molecular_function	0.47428	2	234	83	17632	ENSG00000277083,ENSG00000197123
GO:0009072	aromatic amino acid family metabolic process	biological_process	0.47767	1	234	36	17632	ENSG00000196109
GO:0008483	transaminase activity	molecular_function	0.4777	1	234	56	17632	ENSG00000225492
GO:0016769	transferase activity, transferring nitrogenous groups	molecular_function	0.4777	1	234	56	17632	ENSG00000225492
GO:0043167	ion binding	molecular_function	0.47916	18	234	1098	17632	ENSG00000118946,ENSG00000062038,ENSG00000183580,ENSG00000249767,ENSG00000040731,ENSG00000138472,ENSG00000158258,ENSG00000113100,ENSG00000187172,ENSG00000133742,ENSG00000140945,ENSG00000186153,ENSG00000163833,ENSG00000086289,ENSG00000248710,ENSG00000250349,ENSG00000240103,ENSG00000106278
GO:0043169	cation binding	molecular_function	0.47916	18	234	1098	17632	ENSG00000240103,ENSG00000106278,ENSG00000250349,ENSG00000163833,ENSG00000086289,ENSG00000248710,ENSG00000186153,ENSG00000140945,ENSG00000158258,ENSG00000113100,ENSG00000187172,ENSG00000133742,ENSG00000040731,ENSG00000138472,ENSG00000249767,ENSG00000183580,ENSG00000118946,ENSG00000062038
GO:0046872	metal ion binding	molecular_function	0.47916	18	234	1098	17632	ENSG00000186153,ENSG00000086289,ENSG00000163833,ENSG00000248710,ENSG00000250349,ENSG00000240103,ENSG00000106278,ENSG00000183580,ENSG00000062038,ENSG00000118946,ENSG00000249767,ENSG00000040731,ENSG00000138472,ENSG00000158258,ENSG00000187172,ENSG00000113100,ENSG00000133742,ENSG00000140945
GO:0019953	sexual reproduction	biological_process	0.47923	1	234	42	17632	ENSG00000077157
GO:0006352	transcription initiation, DNA-dependent	biological_process	0.47969	2	234	146	17632	ENSG00000133454,ENSG00000170624
GO:0003793	defense/immunity protein activity	molecular_function	0.48149	1	234	40	17632	ENSG00000250686
GO:0009142	nucleoside triphosphate biosynthetic process	biological_process	0.48274	1	234	66	17632	ENSG00000086288
GO:0006323	DNA packaging	biological_process	0.4842	2	234	125	17632	ENSG00000173890,ENSG00000183654
GO:0044248	cellular catabolic process	biological_process	0.48541	6	234	351	17632	ENSG00000058056,ENSG00000224943,ENSG00000069667,ENSG00000099331,ENSG00000163833,ENSG00000077157
GO:0051179	localization	biological_process	0.48593	34	234	2096	17632	ENSG00000154917,ENSG00000196329,ENSG00000176463,ENSG00000273872,ENSG00000273136,ENSG00000205359,ENSG00000204442,ENSG00000185352,ENSG00000198216,ENSG00000277778,ENSG00000234864,ENSG00000081800,ENSG00000273840,ENSG00000078295,ENSG00000269713,ENSG00000273079,ENSG00000007174,ENSG00000136631,ENSG00000151067,ENSG00000260729,ENSG00000184156,ENSG00000149305,ENSG00000164588,ENSG00000158296,ENSG00000143473…
GO:0019031	viral envelope	cellular_component	0.486	2	234	93	17632	ENSG00000251033,ENSG00000257743
GO:0034622	cellular macromolecular complex assembly	biological_process	0.48614	2	234	126	17632	ENSG00000173890,ENSG00000224668
GO:0034660	ncRNA metabolic process	biological_process	0.49074	3	234	160	17632	ENSG00000280156,ENSG00000039560,ENSG00000277778
GO:0071842	cellular component organization at cellular level	biological_process	0.49075	5	234	326	17632	ENSG00000188681,ENSG00000224668,ENSG00000183654,ENSG00000173890,ENSG00000236438
GO:0060589	nucleoside-triphosphatase regulator activity	molecular_function	0.49222	2	234	93	17632	ENSG00000143344,ENSG00000185352
GO:0006325	chromatin organization	biological_process	0.5008	2	234	139	17632	ENSG00000173890,ENSG00000236438
GO:0009150	purine ribonucleotide metabolic process	biological_process	0.50188	1	234	67	17632	ENSG00000086288
GO:0009152	purine ribonucleotide biosynthetic process	biological_process	0.50188	1	234	67	17632	ENSG00000086288
GO:0072527	pyrimidine-containing compound metabolic process	biological_process	0.50199	2	234	108	17632	ENSG00000279516,ENSG00000086288
GO:0005507	copper ion binding	molecular_function	0.50206	1	234	58	17632	ENSG00000240103
GO:0051276	chromosome organization	biological_process	0.50394	2	234	140	17632	ENSG00000173890,ENSG00000236438
GO:0006468	protein phosphorylation	biological_process	0.50631	9	234	485	17632	ENSG00000044524,ENSG00000154237,ENSG00000038382,ENSG00000204217,ENSG00000274588,ENSG00000123612,ENSG00000198001,ENSG00000117020,ENSG00000116783
GO:0009259	ribonucleotide metabolic process	biological_process	0.51189	1	234	69	17632	ENSG00000086288
GO:0009260	ribonucleotide biosynthetic process	biological_process	0.51189	1	234	69	17632	ENSG00000086288
GO:0050801	ion homeostasis	biological_process	0.51914	1	234	71	17632	ENSG00000233867
GO:0055080	cation homeostasis	biological_process	0.51914	1	234	71	17632	ENSG00000233867
GO:0004672	protein kinase activity	molecular_function	0.52065	9	234	500	17632	ENSG00000117020,ENSG00000116783,ENSG00000198001,ENSG00000154928,ENSG00000044524,ENSG00000204217,ENSG00000154237,ENSG00000038382,ENSG00000123612
GO:0048878	chemical homeostasis	biological_process	0.52189	1	234	72	17632	ENSG00000233867
GO:0007010	cytoskeleton organization	biological_process	0.5273	1	234	64	17632	ENSG00000188681
GO:0006606	protein import into nucleus	biological_process	0.5281	1	234	52	17632	ENSG00000224668
GO:0017038	protein import	biological_process	0.5281	1	234	52	17632	ENSG00000224668
GO:0033365	protein localization to organelle	biological_process	0.5281	1	234	52	17632	ENSG00000224668
GO:0034504	protein localization to nucleus	biological_process	0.5281	1	234	52	17632	ENSG00000224668
GO:0051170	nuclear import	biological_process	0.5281	1	234	52	17632	ENSG00000224668
GO:0007596	blood coagulation	biological_process	0.52882	1	234	33	17632	ENSG00000149972
GO:0007599	hemostasis	biological_process	0.52882	1	234	33	17632	ENSG00000149972
GO:0042060	wound healing	biological_process	0.52882	1	234	33	17632	ENSG00000149972
GO:0050817	coagulation	biological_process	0.52882	1	234	33	17632	ENSG00000149972
GO:0050878	regulation of body fluid levels	biological_process	0.52882	1	234	33	17632	ENSG00000149972
GO:0006310	DNA recombination	biological_process	0.5295	2	234	110	17632	ENSG00000179399,ENSG00000228689
GO:0048519	negative regulation of biological process	biological_process	0.53074	1	234	48	17632	ENSG00000179172
GO:0048523	negative regulation of cellular process	biological_process	0.53074	1	234	48	17632	ENSG00000179172
GO:0016811	hydrolase activity, acting on carbon-nitrogen (but not peptide) bonds, in linear amides	molecular_function	0.53085	1	234	53	17632	ENSG00000224943
GO:0016773	phosphotransferase activity, alcohol group as acceptor	molecular_function	0.53455	11	234	628	17632	ENSG00000280156,ENSG00000154237,ENSG00000204217,ENSG00000038382,ENSG00000044524,ENSG00000274588,ENSG00000123612,ENSG00000198001,ENSG00000154928,ENSG00000117020,ENSG00000116783
GO:0005126	cytokine receptor binding	molecular_function	0.53461	2	234	155	17632	ENSG00000276644,ENSG00000272168
GO:0065003	macromolecular complex assembly	biological_process	0.53532	2	234	134	17632	ENSG00000173890,ENSG00000224668
GO:0006461	protein complex assembly	biological_process	0.53566	1	234	37	17632	ENSG00000224668
GO:0070271	protein complex biogenesis	biological_process	0.53566	1	234	37	17632	ENSG00000224668
GO:0034061	DNA polymerase activity	molecular_function	0.53581	2	234	65	17632	ENSG00000280156,ENSG00000264956
GO:0034621	cellular macromolecular complex subunit organization	biological_process	0.53613	2	234	138	17632	ENSG00000173890,ENSG00000224668
GO:0035556	intracellular signal transduction	biological_process	0.54164	4	234	292	17632	ENSG00000154917,ENSG00000154237,ENSG00000172348,ENSG00000143344
GO:0009141	nucleoside triphosphate metabolic process	biological_process	0.54345	1	234	77	17632	ENSG00000086288
GO:0008757	S-adenosylmethionine-dependent methyltransferase activity	molecular_function	0.54853	1	234	59	17632	ENSG00000258539
GO:0009056	catabolic process	biological_process	0.54892	8	234	566	17632	ENSG00000183580,ENSG00000069667,ENSG00000099331,ENSG00000077157,ENSG00000163833,ENSG00000224943,ENSG00000058056,ENSG00000157214
GO:0006913	nucleocytoplasmic transport	biological_process	0.54921	1	234	54	17632	ENSG00000224668
GO:0051169	nuclear transport	biological_process	0.54921	1	234	54	17632	ENSG00000224668
GO:0044237	cellular metabolic process	biological_process	0.55706	95	234	7558	17632	ENSG00000259034,ENSG00000228689,ENSG00000039560,ENSG00000196350,ENSG00000278931,ENSG00000224063,ENSG00000259664,ENSG00000154917,ENSG00000240567,ENSG00000196539,ENSG00000133454,ENSG00000274588,ENSG00000277462,ENSG00000230531,ENSG00000077157,ENSG00000182836,ENSG00000236438,ENSG00000273696,ENSG00000069667,ENSG00000162599,ENSG00000249767,ENSG00000077092,ENSG00000273840,ENSG00000234948,ENSG00000123612…
GO:0071841	cellular component organization or biogenesis at cellular level	biological_process	0.55965	5	234	351	17632	ENSG00000236438,ENSG00000183654,ENSG00000173890,ENSG00000224668,ENSG00000188681
GO:0008146	sulfotransferase activity	molecular_function	0.56051	1	234	44	17632	ENSG00000182601
GO:0016763	transferase activity, transferring pentosyl groups	molecular_function	0.56123	1	234	42	17632	ENSG00000236400
GO:0044271	cellular nitrogen compound biosynthetic process	biological_process	0.56252	7	234	485	17632	ENSG00000182601,ENSG00000144619,ENSG00000157214,ENSG00000082482,ENSG00000086288,ENSG00000196109,ENSG00000224363
GO:0005743	mitochondrial inner membrane	cellular_component	0.56534	2	234	188	17632	ENSG00000254101,ENSG00000273872
GO:0009611	response to wounding	biological_process	0.5659	1	234	43	17632	ENSG00000149972
GO:0000271	polysaccharide biosynthetic process	biological_process	0.5724	1	234	57	17632	ENSG00000163630
GO:0051186	cofactor metabolic process	biological_process	0.57284	3	234	198	17632	ENSG00000157214,ENSG00000069667,ENSG00000240567
GO:0016787	hydrolase activity	molecular_function	0.57577	30	234	1887	17632	ENSG00000118322,ENSG00000273840,ENSG00000158258,ENSG00000182836,ENSG00000077157,ENSG00000162946,ENSG00000225492,ENSG00000099331,ENSG00000183580,ENSG00000249767,ENSG00000257743,ENSG00000176658,ENSG00000114805,ENSG00000133454,ENSG00000105877,ENSG00000260729,ENSG00000280156,ENSG00000224458,ENSG00000102921,ENSG00000270106,ENSG00000250349,ENSG00000162849,ENSG00000224943,ENSG00000196302,ENSG00000058056…
GO:0019866	organelle inner membrane	cellular_component	0.58047	2	234	191	17632	ENSG00000254101,ENSG00000273872
GO:0043933	macromolecular complex subunit organization	biological_process	0.58195	2	234	146	17632	ENSG00000224668,ENSG00000173890
GO:0030246	carbohydrate binding	molecular_function	0.58739	2	234	114	17632	ENSG00000114757,ENSG00000154645
GO:0003677	DNA binding	molecular_function	0.58928	28	234	1867	17632	ENSG00000277778,ENSG00000260596,ENSG00000273840,ENSG00000250686,ENSG00000187172,ENSG00000185869,ENSG00000148219,ENSG00000277706,ENSG00000214652,ENSG00000077157,ENSG00000162946,ENSG00000236438,ENSG00000073711,ENSG00000173890,ENSG00000196539,ENSG00000280156,ENSG00000270106,ENSG00000277462,ENSG00000196350,ENSG00000259034,ENSG00000228689,ENSG00000039560,ENSG00000196109,ENSG00000189337,ENSG00000197123…
GO:0008948	oxaloacetate decarboxylase activity	molecular_function	0.59105	1	234	39	17632	ENSG00000273079
GO:0044238	primary metabolic process	biological_process	0.59107	100	234	7920	17632	ENSG00000137976,ENSG00000189337,ENSG00000135747,ENSG00000236138,ENSG00000197123,ENSG00000144619,ENSG00000224363,ENSG00000173890,ENSG00000260729,ENSG00000058056,ENSG00000038382,ENSG00000116147,ENSG00000196302,ENSG00000272602,ENSG00000198618,ENSG00000099331,ENSG00000183654,ENSG00000170624,ENSG00000118322,ENSG00000179399,ENSG00000214652,ENSG00000148219,ENSG00000158258,ENSG00000149256,ENSG00000185869…
GO:0004857	enzyme inhibitor activity	molecular_function	0.59293	3	234	195	17632	ENSG00000185352,ENSG00000101938,ENSG00000003436
GO:0006928	cellular component movement	biological_process	0.59978	1	234	55	17632	ENSG00000105877
GO:0006163	purine nucleotide metabolic process	biological_process	0.59992	1	234	84	17632	ENSG00000086288
GO:0006164	purine nucleotide biosynthetic process	biological_process	0.59992	1	234	84	17632	ENSG00000086288
GO:0051704	multi-organism process	biological_process	0.6014	2	234	122	17632	ENSG00000102921,ENSG00000077157
GO:0065008	regulation of biological quality	biological_process	0.60206	2	234	130	17632	ENSG00000233867,ENSG00000149972
GO:0071822	protein complex subunit organization	biological_process	0.60502	1	234	49	17632	ENSG00000224668
GO:0016782	transferase activity, transferring sulfur-containing groups	molecular_function	0.60859	1	234	53	17632	ENSG00000182601
GO:0004197	cysteine-type endopeptidase activity	molecular_function	0.60943	2	234	126	17632	ENSG00000102921,ENSG00000058056
GO:0006367	transcription initiation from RNA polymerase II promoter	biological_process	0.61112	1	234	61	17632	ENSG00000170624
GO:0072522	purine-containing compound biosynthetic process	biological_process	0.61137	1	234	88	17632	ENSG00000086288
GO:0016740	transferase activity	molecular_function	0.61168	25	234	1618	17632	ENSG00000123612,ENSG00000204217,ENSG00000273696,ENSG00000236400,ENSG00000182601,ENSG00000117020,ENSG00000148680,ENSG00000274827,ENSG00000170430,ENSG00000225492,ENSG00000198001,ENSG00000086288,ENSG00000238087,ENSG00000274588,ENSG00000154237,ENSG00000044524,ENSG00000038382,ENSG00000224363,ENSG00000255929,ENSG00000280156,ENSG00000184005,ENSG00000116783,ENSG00000264956,ENSG00000258539,ENSG00000154928
GO:0009306	protein secretion	biological_process	0.61173	1	234	57	17632	ENSG00000136631
GO:0006935	chemotaxis	biological_process	0.6181	1	234	55	17632	ENSG00000122483
GO:0042330	taxis	biological_process	0.6181	1	234	55	17632	ENSG00000122483
GO:0006464	protein modification process	biological_process	0.61829	15	234	922	17632	ENSG00000123612,ENSG00000273840,ENSG00000274588,ENSG00000154237,ENSG00000204217,ENSG00000038382,ENSG00000106278,ENSG00000044524,ENSG00000184005,ENSG00000255929,ENSG00000250332,ENSG00000116783,ENSG00000117020,ENSG00000258539,ENSG00000198001
GO:0071103	DNA conformation change	biological_process	0.62438	2	234	148	17632	ENSG00000183654,ENSG00000173890
GO:0009058	biosynthetic process	biological_process	0.62491	64	234	5400	17632	ENSG00000224363,ENSG00000116147,ENSG00000189337,ENSG00000144619,ENSG00000135747,ENSG00000197123,ENSG00000236138,ENSG00000170624,ENSG00000118322,ENSG00000214652,ENSG00000185869,ENSG00000149256,ENSG00000157214,ENSG00000187172,ENSG00000272602,ENSG00000184005,ENSG00000280156,ENSG00000166025,ENSG00000066827,ENSG00000270106,ENSG00000278996,ENSG00000196109,ENSG00000176463,ENSG00000258539,ENSG00000106536…
GO:0015629	actin cytoskeleton	cellular_component	0.62875	2	234	156	17632	ENSG00000176658,ENSG00000133454
GO:0016772	transferase activity, transferring phosphorus-containing groups	molecular_function	0.62877	16	234	985	17632	ENSG00000117020,ENSG00000274827,ENSG00000148680,ENSG00000086288,ENSG00000198001,ENSG00000123612,ENSG00000204217,ENSG00000116783,ENSG00000264956,ENSG00000154928,ENSG00000274588,ENSG00000238087,ENSG00000154237,ENSG00000044524,ENSG00000038382,ENSG00000280156
GO:0031967	organelle envelope	cellular_component	0.63503	3	234	309	17632	ENSG00000273872,ENSG00000254101,ENSG00000224668
GO:0006812	cation transport	biological_process	0.63514	11	234	712	17632	ENSG00000135643,ENSG00000185352,ENSG00000273079,ENSG00000158296,ENSG00000136636,ENSG00000081800,ENSG00000196329,ENSG00000184156,ENSG00000277778,ENSG00000154917,ENSG00000234864
GO:0016032	viral reproduction	biological_process	0.63735	3	234	186	17632	ENSG00000257743,ENSG00000148219,ENSG00000198865
GO:0019058	viral infectious cycle	biological_process	0.63867	2	234	119	17632	ENSG00000148219,ENSG00000257743
GO:0006511	ubiquitin-dependent protein catabolic process	biological_process	0.6428	2	234	144	17632	ENSG00000163833,ENSG00000058056
GO:0019941	modification-dependent protein catabolic process	biological_process	0.6428	2	234	144	17632	ENSG00000163833,ENSG00000058056
GO:0030163	protein catabolic process	biological_process	0.6428	2	234	144	17632	ENSG00000163833,ENSG00000058056
GO:0043632	modification-dependent macromolecule catabolic process	biological_process	0.6428	2	234	144	17632	ENSG00000163833,ENSG00000058056
GO:0044257	cellular protein catabolic process	biological_process	0.6428	2	234	144	17632	ENSG00000163833,ENSG00000058056
GO:0051603	proteolysis involved in cellular protein catabolic process	biological_process	0.6428	2	234	144	17632	ENSG00000163833,ENSG00000058056
GO:0030234	enzyme regulator activity	molecular_function	0.64361	5	234	341	17632	ENSG00000254101,ENSG00000101938,ENSG00000185352,ENSG00000143344,ENSG00000003436
GO:0006334	nucleosome assembly	biological_process	0.64438	1	234	97	17632	ENSG00000173890
GO:0031497	chromatin assembly	biological_process	0.64438	1	234	97	17632	ENSG00000173890
GO:0034728	nucleosome organization	biological_process	0.64438	1	234	97	17632	ENSG00000173890
GO:0065004	protein-DNA complex assembly	biological_process	0.64438	1	234	97	17632	ENSG00000173890
GO:0071824	protein-DNA complex subunit organization	biological_process	0.64438	1	234	97	17632	ENSG00000173890
GO:0003795	antimicrobial peptide activity	molecular_function	0.64702	1	234	88	17632	ENSG00000102921
GO:0012505	endomembrane system	cellular_component	0.64737	1	234	71	17632	ENSG00000224668
GO:0006366	transcription from RNA polymerase II promoter	biological_process	0.65144	1	234	70	17632	ENSG00000170624
GO:0042592	homeostatic process	biological_process	0.65588	1	234	84	17632	ENSG00000233867
GO:0072521	purine-containing compound metabolic process	biological_process	0.65729	1	234	95	17632	ENSG00000086288
GO:0009405	pathogenesis	biological_process	0.65861	1	234	72	17632	ENSG00000102921
GO:0009059	macromolecule biosynthetic process	biological_process	0.66161	54	234	4739	17632	ENSG00000162946,ENSG00000048471,ENSG00000272602,ENSG00000260596,ENSG00000170624,ENSG00000269110,ENSG00000118322,ENSG00000277706,ENSG00000214652,ENSG00000187172,ENSG00000185869,ENSG00000149256,ENSG00000280441,ENSG00000189337,ENSG00000270533,ENSG00000135747,ENSG00000170165,ENSG00000264956,ENSG00000236138,ENSG00000197123,ENSG00000163630,ENSG00000144810,ENSG00000229846,ENSG00000255929,ENSG00000116147…
GO:0003899	DNA-directed RNA polymerase activity	molecular_function	0.66228	2	234	147	17632	ENSG00000274827,ENSG00000238087
GO:0030414	peptidase inhibitor activity	molecular_function	0.66487	2	234	152	17632	ENSG00000003436,ENSG00000101938
GO:0061134	peptidase regulator activity	molecular_function	0.66487	2	234	152	17632	ENSG00000101938,ENSG00000003436
GO:0008320	protein transmembrane transporter activity	molecular_function	0.67459	1	234	79	17632	ENSG00000254101
GO:0022884	macromolecule transmembrane transporter activity	molecular_function	0.67459	1	234	79	17632	ENSG00000254101
GO:0016043	cellular component organization	biological_process	0.67703	5	234	391	17632	ENSG00000224668,ENSG00000188681,ENSG00000236438,ENSG00000183654,ENSG00000173890
GO:0032940	secretion by cell	biological_process	0.67735	1	234	67	17632	ENSG00000136631
GO:0046903	secretion	biological_process	0.67735	1	234	67	17632	ENSG00000136631
GO:0016881	acid-amino acid ligase activity	molecular_function	0.67799	1	234	59	17632	ENSG00000144619
GO:0015291	secondary active transmembrane transporter activity	molecular_function	0.68432	2	234	140	17632	ENSG00000050438,ENSG00000233867
GO:0044249	cellular biosynthetic process	biological_process	0.68777	61	234	5267	17632	ENSG00000277462,ENSG00000066827,ENSG00000278996,ENSG00000270106,ENSG00000184005,ENSG00000280156,ENSG00000133454,ENSG00000259664,ENSG00000240567,ENSG00000154917,ENSG00000166025,ENSG00000278931,ENSG00000196109,ENSG00000259034,ENSG00000176463,ENSG00000039560,ENSG00000196350,ENSG00000114757,ENSG00000273840,ENSG00000234948,ENSG00000123612,ENSG00000106536,ENSG00000077092,ENSG00000277778,ENSG00000162599…
GO:0031966	mitochondrial membrane	cellular_component	0.69263	2	234	240	17632	ENSG00000254101,ENSG00000273872
GO:0009434	microtubule-based flagellum	cellular_component	0.70067	1	234	72	17632	ENSG00000039560
GO:0006886	intracellular protein transport	biological_process	0.70189	3	234	242	17632	ENSG00000147041,ENSG00000224668,ENSG00000273840
GO:0034613	cellular protein localization	biological_process	0.70189	3	234	242	17632	ENSG00000224668,ENSG00000147041,ENSG00000273840
GO:0070727	cellular macromolecule localization	biological_process	0.70189	3	234	242	17632	ENSG00000147041,ENSG00000224668,ENSG00000273840
GO:0007264	small GTPase mediated signal transduction	biological_process	0.70337	3	234	282	17632	ENSG00000143344,ENSG00000154237,ENSG00000154917
GO:0016757	transferase activity, transferring glycosyl groups	molecular_function	0.70703	3	234	236	17632	ENSG00000236400,ENSG00000184005,ENSG00000255929
GO:0008509	anion transmembrane transporter activity	molecular_function	0.70841	1	234	87	17632	ENSG00000050438
GO:0003779	actin binding	molecular_function	0.70856	1	234	97	17632	ENSG00000139734
GO:0004867	serine-type endopeptidase inhibitor activity	molecular_function	0.70911	1	234	86	17632	ENSG00000003436
GO:0071844	cellular component assembly at cellular level	biological_process	0.70998	2	234	178	17632	ENSG00000173890,ENSG00000224668
GO:0000003	reproduction	biological_process	0.71226	3	234	220	17632	ENSG00000077157,ENSG00000257743,ENSG00000148219
GO:0007049	cell cycle	biological_process	0.71292	1	234	81	17632	ENSG00000179172
GO:0005525	GTP binding	molecular_function	0.71328	5	234	453	17632	ENSG00000154237,ENSG00000133958,ENSG00000196329,ENSG00000225492,ENSG00000154917
GO:0019001	guanyl nucleotide binding	molecular_function	0.71328	5	234	453	17632	ENSG00000225492,ENSG00000154917,ENSG00000133958,ENSG00000154237,ENSG00000196329
GO:0032561	guanyl ribonucleotide binding	molecular_function	0.71328	5	234	453	17632	ENSG00000133958,ENSG00000154237,ENSG00000196329,ENSG00000225492,ENSG00000154917
GO:0004497	monooxygenase activity	molecular_function	0.71546	1	234	68	17632	ENSG00000238087
GO:0034645	cellular macromolecule biosynthetic process	biological_process	0.71599	53	234	4738	17632	ENSG00000116147,ENSG00000229846,ENSG00000255929,ENSG00000236138,ENSG00000264956,ENSG00000197123,ENSG00000270533,ENSG00000135747,ENSG00000170165,ENSG00000144810,ENSG00000280441,ENSG00000189337,ENSG00000187172,ENSG00000185869,ENSG00000149256,ENSG00000277706,ENSG00000214652,ENSG00000260596,ENSG00000118322,ENSG00000269110,ENSG00000170624,ENSG00000048471,ENSG00000162946,ENSG00000272602,ENSG00000270106…
GO:0006206	pyrimidine base metabolic process	biological_process	0.71603	1	234	60	17632	ENSG00000279516
GO:0034654	nucleobase-containing compound biosynthetic process	biological_process	0.7171	2	234	177	17632	ENSG00000082482,ENSG00000086288
GO:0019438	aromatic compound biosynthetic process	biological_process	0.71991	1	234	82	17632	ENSG00000196109
GO:0022415	viral reproductive process	biological_process	0.72433	2	234	144	17632	ENSG00000148219,ENSG00000257743
GO:0005200	structural constituent of cytoskeleton	molecular_function	0.73037	1	234	98	17632	ENSG00000273079
GO:0006118	electron transport	biological_process	0.73259	9	234	838	17632	ENSG00000059377,ENSG00000170054,ENSG00000143473,ENSG00000142973,ENSG00000240103,ENSG00000157214,ENSG00000279780,ENSG00000238087,ENSG00000280156
GO:0001584	rhodopsin-like receptor activity	molecular_function	0.73851	10	234	1116	17632	ENSG00000203661,ENSG00000133019,ENSG00000221888,ENSG00000122420,ENSG00000196539,ENSG00000181072,ENSG00000183840,ENSG00000169618,ENSG00000184022,ENSG00000148680
GO:0030695	GTPase regulator activity	molecular_function	0.73919	1	234	77	17632	ENSG00000143344
GO:0022607	cellular component assembly	biological_process	0.74152	2	234	186	17632	ENSG00000173890,ENSG00000224668
GO:0071840	cellular component organization or biogenesis	biological_process	0.74656	5	234	425	17632	ENSG00000188681,ENSG00000224668,ENSG00000236438,ENSG00000173890,ENSG00000183654
GO:0016051	carbohydrate biosynthetic process	biological_process	0.74771	1	234	90	17632	ENSG00000163630
GO:0010467	gene expression	biological_process	0.7491	48	234	4516	17632	ENSG00000234948,ENSG00000123612,ENSG00000273840,ENSG00000077092,ENSG00000106536,ENSG00000277778,ENSG00000162599,ENSG00000156218,ENSG00000236438,ENSG00000082175,ENSG00000077157,ENSG00000277462,ENSG00000270106,ENSG00000066827,ENSG00000133454,ENSG00000239265,ENSG00000280156,ENSG00000154917,ENSG00000166025,ENSG00000259664,ENSG00000196109,ENSG00000278931,ENSG00000196350,ENSG00000176463,ENSG00000259034…
GO:0006396	RNA processing	biological_process	0.74954	1	234	101	17632	ENSG00000239265
GO:0009112	nucleobase metabolic process	biological_process	0.74962	1	234	67	17632	ENSG00000279516
GO:0004520	endodeoxyribonuclease activity	molecular_function	0.75136	1	234	69	17632	ENSG00000137976
GO:0046483	heterocycle metabolic process	biological_process	0.75429	5	234	424	17632	ENSG00000157214,ENSG00000182601,ENSG00000264956,ENSG00000086288,ENSG00000279516
GO:0009523	photosystem II	cellular_component	0.75699	1	234	54	17632	ENSG00000189108
GO:0046914	transition metal ion binding	molecular_function	0.75808	8	234	595	17632	ENSG00000187172,ENSG00000240103,ENSG00000106278,ENSG00000133742,ENSG00000163833,ENSG00000248710,ENSG00000186153,ENSG00000183580
GO:0005740	mitochondrial envelope	cellular_component	0.75872	2	234	278	17632	ENSG00000254101,ENSG00000273872
GO:0072528	pyrimidine-containing compound biosynthetic process	biological_process	0.75892	1	234	86	17632	ENSG00000086288
GO:0008104	protein localization	biological_process	0.76304	4	234	347	17632	ENSG00000224668,ENSG00000147041,ENSG00000273840,ENSG00000136631
GO:0015031	protein transport	biological_process	0.76304	4	234	347	17632	ENSG00000136631,ENSG00000273840,ENSG00000147041,ENSG00000224668
GO:0045184	establishment of protein localization	biological_process	0.76304	4	234	347	17632	ENSG00000136631,ENSG00000273840,ENSG00000147041,ENSG00000224668
GO:0044429	mitochondrial part	cellular_component	0.76343	2	234	280	17632	ENSG00000254101,ENSG00000273872
GO:0042221	response to chemical stimulus	biological_process	0.76554	1	234	92	17632	ENSG00000122483
GO:0043412	macromolecule modification	biological_process	0.77193	15	234	1014	17632	ENSG00000258539,ENSG00000198001,ENSG00000250332,ENSG00000116783,ENSG00000117020,ENSG00000255929,ENSG00000184005,ENSG00000274588,ENSG00000273840,ENSG00000123612,ENSG00000154237,ENSG00000204217,ENSG00000044524,ENSG00000038382,ENSG00000106278
GO:0022804	active transmembrane transporter activity	molecular_function	0.77632	3	234	253	17632	ENSG00000050438,ENSG00000233867,ENSG00000254101
GO:0040011	locomotion	biological_process	0.77725	1	234	87	17632	ENSG00000122483
GO:0018995	host	cellular_component	0.77812	1	234	69	17632	ENSG00000156218
GO:0033643	host cell part	cellular_component	0.77812	1	234	69	17632	ENSG00000156218
GO:0033646	host intracellular part	cellular_component	0.77812	1	234	69	17632	ENSG00000156218
GO:0033647	host intracellular organelle	cellular_component	0.77812	1	234	69	17632	ENSG00000156218
GO:0033648	host intracellular membrane-bounded organelle	cellular_component	0.77812	1	234	69	17632	ENSG00000156218
GO:0042025	host cell nucleus	cellular_component	0.77812	1	234	69	17632	ENSG00000156218
GO:0043245	extraorganismal space	cellular_component	0.77812	1	234	69	17632	ENSG00000156218
GO:0043656	intracellular region of host	cellular_component	0.77812	1	234	69	17632	ENSG00000156218
GO:0043657	host cell	cellular_component	0.77812	1	234	69	17632	ENSG00000156218
GO:0044215	other organism	cellular_component	0.77812	1	234	69	17632	ENSG00000156218
GO:0044216	other organism cell	cellular_component	0.77812	1	234	69	17632	ENSG00000156218
GO:0044217	other organism part	cellular_component	0.77812	1	234	69	17632	ENSG00000156218
GO:0016779	nucleotidyltransferase activity	molecular_function	0.77837	4	234	283	17632	ENSG00000264956,ENSG00000238087,ENSG00000280156,ENSG00000274827
GO:0004221	ubiquitin thiolesterase activity	molecular_function	0.78337	1	234	90	17632	ENSG00000058056
GO:0006007	glucose catabolic process	biological_process	0.78606	1	234	137	17632	ENSG00000157214
GO:0019320	hexose catabolic process	biological_process	0.78606	1	234	137	17632	ENSG00000157214
GO:0046164	alcohol catabolic process	biological_process	0.78606	1	234	137	17632	ENSG00000157214
GO:0046365	monosaccharide catabolic process	biological_process	0.78606	1	234	137	17632	ENSG00000157214
GO:0016790	thiolester hydrolase activity	molecular_function	0.7906	1	234	93	17632	ENSG00000058056
GO:0044085	cellular component biogenesis	biological_process	0.79177	2	234	206	17632	ENSG00000173890,ENSG00000224668
GO:0005976	polysaccharide metabolic process	biological_process	0.79218	1	234	101	17632	ENSG00000163630
GO:0006605	protein targeting	biological_process	0.79359	1	234	114	17632	ENSG00000224668
GO:0016831	carboxy-lyase activity	molecular_function	0.79489	1	234	89	17632	ENSG00000273079
GO:0044275	cellular carbohydrate catabolic process	biological_process	0.79552	1	234	139	17632	ENSG00000157214
GO:0031090	organelle membrane	cellular_component	0.79598	2	234	284	17632	ENSG00000254101,ENSG00000273872
GO:0004518	nuclease activity	molecular_function	0.80096	5	234	409	17632	ENSG00000162946,ENSG00000137976,ENSG00000077157,ENSG00000250349,ENSG00000270106
GO:0005529	sugar binding	molecular_function	0.80189	1	234	93	17632	ENSG00000154645
GO:0034062	RNA polymerase activity	molecular_function	0.80318	2	234	188	17632	ENSG00000238087,ENSG00000274827
GO:0016810	hydrolase activity, acting on carbon-nitrogen (but not peptide) bonds	molecular_function	0.80412	1	234	94	17632	ENSG00000224943
GO:0006457	protein folding	biological_process	0.8063	1	234	185	17632	ENSG00000198618
GO:0008289	lipid binding	molecular_function	0.80808	1	234	111	17632	ENSG00000144810
GO:0016874	ligase activity	molecular_function	0.80879	4	234	331	17632	ENSG00000144619,ENSG00000039560,ENSG00000277778,ENSG00000280156
GO:0009521	photosystem	cellular_component	0.81054	1	234	72	17632	ENSG00000189108
GO:0006333	chromatin assembly or disassembly	biological_process	0.8138	1	234	138	17632	ENSG00000173890
GO:0005489	electron transporter activity	molecular_function	0.81545	1	234	156	17632	ENSG00000170054
GO:0043229	intracellular organelle	cellular_component	0.81598	51	234	4987	17632	ENSG00000189337,ENSG00000163833,ENSG00000170165,ENSG00000270533,ENSG00000236138,ENSG00000197123,ENSG00000144810,ENSG00000229846,ENSG00000176658,ENSG00000173890,ENSG00000105877,ENSG00000276644,ENSG00000249616,ENSG00000162946,ENSG00000260596,ENSG00000170624,ENSG00000224668,ENSG00000277706,ENSG00000214652,ENSG00000185869,ENSG00000259034,ENSG00000176463,ENSG00000039560,ENSG00000196350,ENSG00000273136…
GO:0043226	organelle	cellular_component	0.81855	51	234	4992	17632	ENSG00000162599,ENSG00000169933,ENSG00000082175,ENSG00000236438,ENSG00000273079,ENSG00000077157,ENSG00000269713,ENSG00000188681,ENSG00000123612,ENSG00000077092,ENSG00000106536,ENSG00000277778,ENSG00000273872,ENSG00000273136,ENSG00000196109,ENSG00000254101,ENSG00000259034,ENSG00000176463,ENSG00000039560,ENSG00000196350,ENSG00000277462,ENSG00000106278,ENSG00000066827,ENSG00000162849,ENSG00000179172…
GO:0006508	proteolysis	biological_process	0.82037	8	234	716	17632	ENSG00000102921,ENSG00000106278,ENSG00000058056,ENSG00000241881,ENSG00000277083,ENSG00000186163,ENSG00000187416,ENSG00000163833
GO:0044260	cellular macromolecule metabolic process	biological_process	0.82158	75	234	6420	17632	ENSG00000117020,ENSG00000170430,ENSG00000048471,ENSG00000162946,ENSG00000277706,ENSG00000269110,ENSG00000260596,ENSG00000144810,ENSG00000264956,ENSG00000116783,ENSG00000270533,ENSG00000170165,ENSG00000163833,ENSG00000280441,ENSG00000154237,ENSG00000044524,ENSG00000255929,ENSG00000229846,ENSG00000162599,ENSG00000236438,ENSG00000182836,ENSG00000077157,ENSG00000204217,ENSG00000234948,ENSG00000123612…
GO:0015399	primary active transmembrane transporter activity	molecular_function	0.82482	1	234	112	17632	ENSG00000254101
GO:0015405	P-P-bond-hydrolysis-driven transmembrane transporter activity	molecular_function	0.82482	1	234	112	17632	ENSG00000254101
GO:0033036	macromolecule localization	biological_process	0.82588	4	234	376	17632	ENSG00000147041,ENSG00000224668,ENSG00000273840,ENSG00000136631
GO:0044262	cellular carbohydrate metabolic process	biological_process	0.8269	3	234	329	17632	ENSG00000255929,ENSG00000184005,ENSG00000157214
GO:0016830	carbon-carbon lyase activity	molecular_function	0.82921	1	234	102	17632	ENSG00000273079
GO:0015070	toxin activity	molecular_function	0.83062	1	234	113	17632	ENSG00000102921
GO:0006066	alcohol metabolic process	biological_process	0.83185	2	234	229	17632	ENSG00000174469,ENSG00000157214
GO:0022414	reproductive process	biological_process	0.83416	2	234	195	17632	ENSG00000257743,ENSG00000148219
GO:0044265	cellular macromolecule catabolic process	biological_process	0.83529	3	234	279	17632	ENSG00000058056,ENSG00000163833,ENSG00000077157
GO:0006818	hydrogen transport	biological_process	0.83825	2	234	225	17632	ENSG00000277778,ENSG00000258807
GO:0003925	small monomeric GTPase activity	molecular_function	0.84323	2	234	262	17632	ENSG00000154237,ENSG00000154917
GO:0006006	glucose metabolic process	biological_process	0.8437	1	234	152	17632	ENSG00000157214
GO:0043170	macromolecule metabolic process	biological_process	0.8438	82	234	6985	17632	ENSG00000196539,ENSG00000133454,ENSG00000259664,ENSG00000154917,ENSG00000277462,ENSG00000274588,ENSG00000102921,ENSG00000278931,ENSG00000187416,ENSG00000228689,ENSG00000259034,ENSG00000039560,ENSG00000196350,ENSG00000077092,ENSG00000204217,ENSG00000273840,ENSG00000123612,ENSG00000234948,ENSG00000236438,ENSG00000277083,ENSG00000182836,ENSG00000077157,ENSG00000162599,ENSG00000241881,ENSG00000255929…
GO:0004222	metalloendopeptidase activity	molecular_function	0.84461	1	234	106	17632	ENSG00000187416
GO:0005524	ATP binding	molecular_function	0.84718	18	234	1287	17632	ENSG00000277778,ENSG00000204217,ENSG00000123612,ENSG00000198001,ENSG00000086288,ENSG00000148680,ENSG00000117020,ENSG00000133454,ENSG00000280156,ENSG00000176658,ENSG00000044524,ENSG00000154237,ENSG00000038382,ENSG00000196329,ENSG00000162849,ENSG00000154928,ENSG00000039560,ENSG00000116783
GO:0030554	adenyl nucleotide binding	molecular_function	0.84718	18	234	1287	17632	ENSG00000116783,ENSG00000039560,ENSG00000154928,ENSG00000044524,ENSG00000154237,ENSG00000038382,ENSG00000196329,ENSG00000162849,ENSG00000133454,ENSG00000280156,ENSG00000176658,ENSG00000117020,ENSG00000086288,ENSG00000198001,ENSG00000148680,ENSG00000204217,ENSG00000123612,ENSG00000277778
GO:0032559	adenyl ribonucleotide binding	molecular_function	0.84718	18	234	1287	17632	ENSG00000277778,ENSG00000204217,ENSG00000123612,ENSG00000198001,ENSG00000086288,ENSG00000148680,ENSG00000117020,ENSG00000280156,ENSG00000133454,ENSG00000176658,ENSG00000044524,ENSG00000154237,ENSG00000038382,ENSG00000162849,ENSG00000196329,ENSG00000154928,ENSG00000039560,ENSG00000116783
GO:0009605	response to external stimulus	biological_process	0.84972	1	234	111	17632	ENSG00000122483
GO:0015081	sodium ion transmembrane transporter activity	molecular_function	0.85043	1	234	99	17632	ENSG00000273079
GO:0016052	carbohydrate catabolic process	biological_process	0.85343	1	234	160	17632	ENSG00000157214
GO:0034357	photosynthetic membrane	cellular_component	0.86187	1	234	88	17632	ENSG00000189108
GO:0016879	ligase activity, forming carbon-nitrogen bonds	molecular_function	0.86533	1	234	123	17632	ENSG00000144619
GO:0044282	small molecule catabolic process	biological_process	0.86553	1	234	173	17632	ENSG00000157214
GO:0009057	macromolecule catabolic process	biological_process	0.86917	3	234	303	17632	ENSG00000058056,ENSG00000163833,ENSG00000077157
GO:0004866	endopeptidase inhibitor activity	molecular_function	0.8743	1	234	142	17632	ENSG00000003436
GO:0061135	endopeptidase regulator activity	molecular_function	0.8743	1	234	142	17632	ENSG00000003436
GO:0004175	endopeptidase activity	molecular_function	0.87567	3	234	304	17632	ENSG00000102921,ENSG00000058056,ENSG00000187416
GO:0005739	mitochondrion	cellular_component	0.87807	2	234	348	17632	ENSG00000254101,ENSG00000273872
GO:0019861	flagellum	cellular_component	0.87841	1	234	137	17632	ENSG00000039560
GO:0042995	cell projection	cellular_component	0.88079	1	234	139	17632	ENSG00000039560
GO:0005102	receptor binding	molecular_function	0.88481	3	234	367	17632	ENSG00000276644,ENSG00000185737,ENSG00000272168
GO:0004536	deoxyribonuclease activity	molecular_function	0.88553	2	234	198	17632	ENSG00000137976,ENSG00000077157
GO:0004009	ATP-binding cassette (ABC) transporter activity	molecular_function	0.88986	1	234	140	17632	ENSG00000196329
GO:0019318	hexose metabolic process	biological_process	0.89612	1	234	181	17632	ENSG00000157214
GO:0017076	purine nucleotide binding	molecular_function	0.89648	21	234	1640	17632	ENSG00000148680,ENSG00000225492,ENSG00000198001,ENSG00000086288,ENSG00000117020,ENSG00000277778,ENSG00000123612,ENSG00000204217,ENSG00000154928,ENSG00000039560,ENSG00000116783,ENSG00000154917,ENSG00000176658,ENSG00000133454,ENSG00000280156,ENSG00000196329,ENSG00000162849,ENSG00000133958,ENSG00000038382,ENSG00000154237,ENSG00000044524
GO:0032553	ribonucleotide binding	molecular_function	0.89648	21	234	1640	17632	ENSG00000277778,ENSG00000123612,ENSG00000204217,ENSG00000148680,ENSG00000198001,ENSG00000225492,ENSG00000086288,ENSG00000117020,ENSG00000176658,ENSG00000154917,ENSG00000280156,ENSG00000133454,ENSG00000162849,ENSG00000196329,ENSG00000038382,ENSG00000154237,ENSG00000044524,ENSG00000133958,ENSG00000039560,ENSG00000154928,ENSG00000116783
GO:0032555	purine ribonucleotide binding	molecular_function	0.89648	21	234	1640	17632	ENSG00000044524,ENSG00000154237,ENSG00000038382,ENSG00000133958,ENSG00000162849,ENSG00000196329,ENSG00000280156,ENSG00000133454,ENSG00000154917,ENSG00000176658,ENSG00000116783,ENSG00000154928,ENSG00000039560,ENSG00000204217,ENSG00000123612,ENSG00000277778,ENSG00000117020,ENSG00000198001,ENSG00000225492,ENSG00000086288,ENSG00000148680
GO:0035639	purine ribonucleoside triphosphate binding	molecular_function	0.89648	21	234	1640	17632	ENSG00000148680,ENSG00000225492,ENSG00000198001,ENSG00000086288,ENSG00000117020,ENSG00000277778,ENSG00000123612,ENSG00000204217,ENSG00000039560,ENSG00000154928,ENSG00000116783,ENSG00000154917,ENSG00000176658,ENSG00000133454,ENSG00000280156,ENSG00000196329,ENSG00000162849,ENSG00000133958,ENSG00000038382,ENSG00000154237,ENSG00000044524
GO:0009579	thylakoid	cellular_component	0.89865	1	234	99	17632	ENSG00000189108
GO:0044436	thylakoid part	cellular_component	0.89865	1	234	99	17632	ENSG00000189108
GO:0000166	nucleotide binding	molecular_function	0.89923	21	234	1643	17632	ENSG00000133958,ENSG00000044524,ENSG00000154237,ENSG00000038382,ENSG00000196329,ENSG00000162849,ENSG00000133454,ENSG00000280156,ENSG00000154917,ENSG00000176658,ENSG00000116783,ENSG00000154928,ENSG00000039560,ENSG00000204217,ENSG00000123612,ENSG00000277778,ENSG00000117020,ENSG00000225492,ENSG00000086288,ENSG00000198001,ENSG00000148680
GO:0008855	exodeoxyribonuclease VII activity	molecular_function	0.89976	1	234	127	17632	ENSG00000077157
GO:0009318	exodeoxyribonuclease VII complex	cellular_component	0.89976	1	234	127	17632	ENSG00000077157
GO:0008219	cell death	biological_process	0.90127	1	234	152	17632	ENSG00000278931
GO:0016265	death	biological_process	0.90127	1	234	152	17632	ENSG00000278931
GO:0004529	exodeoxyribonuclease activity	molecular_function	0.90279	1	234	129	17632	ENSG00000077157
GO:0016895	exodeoxyribonuclease activity, producing 5'-phosphomonoesters	molecular_function	0.90279	1	234	129	17632	ENSG00000077157
GO:0051188	cofactor biosynthetic process	biological_process	0.90485	1	234	151	17632	ENSG00000240567
GO:0008237	metallopeptidase activity	molecular_function	0.90497	1	234	140	17632	ENSG00000187416
GO:0005996	monosaccharide metabolic process	biological_process	0.90605	1	234	187	17632	ENSG00000157214
GO:0016758	transferase activity, transferring hexosyl groups	molecular_function	0.90632	1	234	162	17632	ENSG00000255929
GO:0006308	DNA catabolic process	biological_process	0.90862	1	234	135	17632	ENSG00000077157
GO:0003676	nucleic acid binding	molecular_function	0.91079	43	234	3489	17632	ENSG00000078328,ENSG00000272602,ENSG00000112232,ENSG00000162946,ENSG00000269110,ENSG00000118322,ENSG00000260596,ENSG00000187172,ENSG00000185869,ENSG00000277706,ENSG00000214652,ENSG00000148219,ENSG00000189337,ENSG00000144810,ENSG00000229658,ENSG00000186153,ENSG00000197123,ENSG00000264956,ENSG00000135747,ENSG00000170165,ENSG00000260729,ENSG00000173890,ENSG00000162374,ENSG00000236438,ENSG00000077157…
GO:0070011	peptidase activity, acting on L-amino acid peptides	molecular_function	0.9135	4	234	435	17632	ENSG00000187416,ENSG00000106278,ENSG00000058056,ENSG00000102921
GO:0006414	translational elongation	biological_process	0.917	2	234	270	17632	ENSG00000154917,ENSG00000236438
GO:0016796	exonuclease activity, active with either ribo- or deoxyribonucleic acids and producing 5'-phosphomonoesters	molecular_function	0.91749	1	234	142	17632	ENSG00000077157
GO:0032991	macromolecular complex	cellular_component	0.92682	23	234	3117	17632	ENSG00000272168,ENSG00000039560,ENSG00000189108,ENSG00000270533,ENSG00000105877,ENSG00000133454,ENSG00000259664,ENSG00000229846,ENSG00000166025,ENSG00000176658,ENSG00000260477,ENSG00000172752,ENSG00000162849,ENSG00000206384,ENSG00000236438,ENSG00000077157,ENSG00000273079,ENSG00000170624,ENSG00000234864,ENSG00000188681,ENSG00000224668,ENSG00000136636,ENSG00000123612
GO:0017111	nucleoside-triphosphatase activity	molecular_function	0.92727	5	234	466	17632	ENSG00000133454,ENSG00000105877,ENSG00000225492,ENSG00000176658,ENSG00000162849
GO:0016462	pyrophosphatase activity	molecular_function	0.93421	5	234	479	17632	ENSG00000105877,ENSG00000133454,ENSG00000225492,ENSG00000176658,ENSG00000162849
GO:0016817	hydrolase activity, acting on acid anhydrides	molecular_function	0.93657	5	234	483	17632	ENSG00000162849,ENSG00000225492,ENSG00000133454,ENSG00000105877,ENSG00000176658
GO:0016818	hydrolase activity, acting on acid anhydrides, in phosphorus-containing anhydrides	molecular_function	0.93657	5	234	483	17632	ENSG00000225492,ENSG00000133454,ENSG00000105877,ENSG00000176658,ENSG00000162849
GO:0003746	translation elongation factor activity	molecular_function	0.93825	1	234	187	17632	ENSG00000154917
GO:0005488	binding	molecular_function	0.93918	84	234	6507	17632	ENSG00000280156,ENSG00000154645,ENSG00000106278,ENSG00000240103,ENSG00000133958,ENSG00000162849,ENSG00000179172,ENSG00000270106,ENSG00000184672,ENSG00000086289,ENSG00000196109,ENSG00000172348,ENSG00000277778,ENSG00000113100,ENSG00000250686,ENSG00000114757,ENSG00000198001,ENSG00000086288,ENSG00000225492,ENSG00000183580,ENSG00000260729,ENSG00000173890,ENSG00000176658,ENSG00000038382,ENSG00000185737…
GO:0008233	peptidase activity	molecular_function	0.94316	4	234	472	17632	ENSG00000187416,ENSG00000102921,ENSG00000058056,ENSG00000106278
GO:0044424	intracellular part	cellular_component	0.95273	53	234	5510	17632	ENSG00000196350,ENSG00000259034,ENSG00000039560,ENSG00000176463,ENSG00000196109,ENSG00000254101,ENSG00000273136,ENSG00000273872,ENSG00000166025,ENSG00000259664,ENSG00000196539,ENSG00000133454,ENSG00000184005,ENSG00000270106,ENSG00000066827,ENSG00000179172,ENSG00000162849,ENSG00000277462,ENSG00000106278,ENSG00000273079,ENSG00000269713,ENSG00000077157,ENSG00000236438,ENSG00000082175,ENSG00000169933…
GO:0004527	exonuclease activity	molecular_function	0.95369	1	234	184	17632	ENSG00000077157
GO:0015992	proton transport	biological_process	0.95636	1	234	217	17632	ENSG00000277778
GO:0004519	endonuclease activity	molecular_function	0.95692	1	234	196	17632	ENSG00000137976
GO:0005515	protein binding	molecular_function	0.95919	6	234	704	17632	ENSG00000185737,ENSG00000185869,ENSG00000276644,ENSG00000139734,ENSG00000174469,ENSG00000272168
GO:0018130	heterocycle biosynthetic process	biological_process	0.96768	2	234	352	17632	ENSG00000182601,ENSG00000086288
GO:0006952	defense response	biological_process	0.96856	1	234	235	17632	ENSG00000102921
GO:0044423	virion part	cellular_component	0.9698	2	234	285	17632	ENSG00000257743,ENSG00000251033
GO:0043228	non-membrane-bounded organelle	cellular_component	0.97256	13	234	2527	17632	ENSG00000105877,ENSG00000133454,ENSG00000259664,ENSG00000229846,ENSG00000166025,ENSG00000176658,ENSG00000188681,ENSG00000162849,ENSG00000123612,ENSG00000169933,ENSG00000236438,ENSG00000273079,ENSG00000270533
GO:0043232	intracellular non-membrane-bounded organelle	cellular_component	0.97256	13	234	2527	17632	ENSG00000270533,ENSG00000169933,ENSG00000236438,ENSG00000273079,ENSG00000188681,ENSG00000162849,ENSG00000123612,ENSG00000105877,ENSG00000133454,ENSG00000229846,ENSG00000259664,ENSG00000176658,ENSG00000166025
GO:0005198	structural molecule activity	molecular_function	0.97296	13	234	2397	17632	ENSG00000123612,ENSG00000042781,ENSG00000158258,ENSG00000165973,ENSG00000166025,ENSG00000259664,ENSG00000229846,ENSG00000270533,ENSG00000273079,ENSG00000154529,ENSG00000236438,ENSG00000174469,ENSG00000185008
GO:0019012	virion	cellular_component	0.97414	2	234	294	17632	ENSG00000251033,ENSG00000257743
GO:0008135	translation factor activity, nucleic acid binding	molecular_function	0.97546	1	234	266	17632	ENSG00000154917
GO:0005622	intracellular	cellular_component	0.98541	59	234	6204	17632	ENSG00000188681,ENSG00000123612,ENSG00000077092,ENSG00000106536,ENSG00000277778,ENSG00000162599,ENSG00000236438,ENSG00000082175,ENSG00000169933,ENSG00000273079,ENSG00000269713,ENSG00000077157,ENSG00000277462,ENSG00000106278,ENSG00000270106,ENSG00000066827,ENSG00000162849,ENSG00000179172,ENSG00000196539,ENSG00000133454,ENSG00000184005,ENSG00000239265,ENSG00000166025,ENSG00000259664,ENSG00000196109…
GO:0044267	cellular protein metabolic process	biological_process	0.98582	27	234	3665	17632	ENSG00000163833,ENSG00000258539,ENSG00000039560,ENSG00000250332,ENSG00000116783,ENSG00000270533,ENSG00000280156,ENSG00000184005,ENSG00000255929,ENSG00000166025,ENSG00000154917,ENSG00000229846,ENSG00000259664,ENSG00000154237,ENSG00000044524,ENSG00000038382,ENSG00000058056,ENSG00000106278,ENSG00000274588,ENSG00000236438,ENSG00000198001,ENSG00000117020,ENSG00000198618,ENSG00000277778,ENSG00000204217…
GO:0019538	protein metabolic process	biological_process	0.99099	33	234	4219	17632	ENSG00000250332,ENSG00000258539,ENSG00000039560,ENSG00000187416,ENSG00000102921,ENSG00000274588,ENSG00000106278,ENSG00000154917,ENSG00000166025,ENSG00000259664,ENSG00000280156,ENSG00000184005,ENSG00000241881,ENSG00000277083,ENSG00000236438,ENSG00000198001,ENSG00000123612,ENSG00000273840,ENSG00000204217,ENSG00000277778,ENSG00000116783,ENSG00000270533,ENSG00000186163,ENSG00000163833,ENSG00000154237…
GO:0044444	cytoplasmic part	cellular_component	0.99124	12	234	2666	17632	ENSG00000184005,ENSG00000229846,ENSG00000259664,ENSG00000166025,ENSG00000123612,ENSG00000273872,ENSG00000273136,ENSG00000236438,ENSG00000254101,ENSG00000039560,ENSG00000269713,ENSG00000270533
GO:0003735	structural constituent of ribosome	molecular_function	0.99186	6	234	2015	17632	ENSG00000123612,ENSG00000270533,ENSG00000166025,ENSG00000259664,ENSG00000229846,ENSG00000236438
GO:0005840	ribosome	cellular_component	0.99186	6	234	2015	17632	ENSG00000270533,ENSG00000123612,ENSG00000236438,ENSG00000229846,ENSG00000259664,ENSG00000166025
GO:0005737	cytoplasm	cellular_component	0.99389	14	234	2903	17632	ENSG00000123612,ENSG00000224668,ENSG00000157214,ENSG00000259664,ENSG00000229846,ENSG00000166025,ENSG00000184005,ENSG00000270533,ENSG00000039560,ENSG00000269713,ENSG00000273872,ENSG00000273136,ENSG00000236438,ENSG00000254101
GO:0006412	translation	biological_process	0.99412	10	234	2426	17632	ENSG00000123612,ENSG00000277778,ENSG00000154917,ENSG00000166025,ENSG00000259664,ENSG00000229846,ENSG00000280156,ENSG00000270533,ENSG00000039560,ENSG00000236438
GO:0030529	ribonucleoprotein complex	cellular_component	0.99554	6	234	2115	17632	ENSG00000236438,ENSG00000259664,ENSG00000229846,ENSG00000166025,ENSG00000270533,ENSG00000123612
GO:0003723	RNA binding	molecular_function	0.99755	3	234	673	17632	ENSG00000280156,ENSG00000154917,ENSG00000264956
