# Supplementary material for: KRAB-type zinc-finger proteins PITA and PISA specifically regulate p53-dependent glycolysis and mitochondrial respiration
Source: Cell Res. 2018 Feb 21;28(5):572–92. doi: 10.1038/s41422-018-0008-8 (PMC5951852; doi:10.1038/s41422-018-0008-8)
Supplement: Supplementary file 6 — Supplementary information, Table S3 [file 41422_2018_8_MOESM6_ESM.xls]

## Sheet: sheet1
Age	2-week-old (n=7)		2-month-old (n=7)
	EWAT/BW (%)	Lv/BW (%)	EWAT/BW (%)	Lv/BW (%)
WT	0.58 ± 0.01	3.51 ± 0.13	1.55 ± 0.18	5.16 ± 0.22
PITA TG	0.65 ± 0.05	3.92 ± 0.47	1.82 ± 0.02	5.03 ± 0.18
WT	0.55 ± 0.08	3.21 ± 0.17	1.52 ± 0.2	5.11 ± 0.08
PISA TG	0.59 ± 0.02	4.10 ± 0.48	1.78 ± 0.03	5.08 ± 0.21
W: body weight, EWAT: epididymal WAT, Lv: liver.
values represent mean ± SEM.
Age	2-month-old (n=7)
	FAT/BW (%)	Lean/BW (%)
WT	9.58 ± 2.11	73.1 ± 6.13
PITA TG	11.98 ± 1.83	66.92 ± 5.87
WT	9.37 ± 1.13	78.36 ± 7.51
PISA TG	11.69 ± 1.32	68.10 ± 4.28
values represent mean ± SEM.
