# Supplementary material for: KRAB-type zinc-finger proteins PITA and PISA specifically regulate p53-dependent glycolysis and mitochondrial respiration
Source: Cell Res. 2018 Feb 21;28(5):572–92. doi: 10.1038/s41422-018-0008-8 (PMC5951852; doi:10.1038/s41422-018-0008-8)
Supplement: Supplementary file 7 — Supplementary information, Table S4 [file 41422_2018_8_MOESM7_ESM.xls]

ID	B	E	log2FoldChange	pvalue	padj	GeneName	Chrom	Strand	Start	End	GeneLength	GeneType	GeneDescription
ENSG00000160963	270.8684686	68.78615328	-0.812732718	0.012488394	0.997409185	COL26A1	chr7	+	101362820	101559024	3156	protein_coding	collagen_type_XXVI_alpha_1
ENSG00000128594	277.788466	71.82083652	-0.812779322	0.012612561	0.997409185	LRRC4	chr7	-	128027071	128032107	4036	protein_coding	leucine_rich_repeat_containing_4
ENSG00000161509	332.1598739	94.07518023	-0.816756967	0.012766834	0.997409185	GRIN2C	chr17	-	74842023	74861504	8574	protein_coding	glutamate_receptor_ionotropic_N-methyl_D-aspartate_2C
ENSG00000266709	64.25711846	256.9365137	0.807048075	0.012915683	0.997409185	RP11-214O1.2	chr17	+	14303854	14305505	1652	lincRNA	NA
ENSG00000029534	276.7998949	72.8323976	-0.807824043	0.01322731	0.997409185	ANK1	chr8	-	41653220	41896762	10799	protein_coding	ankyrin_1
ENSG00000180535	22.73713422	147.6879173	0.752012929	0.013397097	0.997409185	BHLHA15	chr7	+	98211427	98212979	798	protein_coding	basic_helix-loop-helix_family_member_a15
ENSG00000169359	1436.39374	3355.348095	0.774974646	0.014444092	0.997409185	SLC33A1	chr3	-	155821024	155854429	9627	protein_coding	solute_carrier_family_33_(acetyl-CoA_transporter)_member_1
ENSG00000163703	811.6168347	1953.324441	0.781639332	0.014449576	0.997409185	CRELD1	chr3	+	9933822	9945413	3778	protein_coding	cysteine_rich_with_EGF-like_domains_1
ENSG00000228526	848.1939637	321.6764227	-0.796066769	0.014470258	0.997409185	MIR34AHG	chr1	-	9148011	9196983	4571	lincRNA	MIR34A_host_gene
ENSG00000100219	1976.153535	4540.897678	0.768735526	0.014819205	0.997409185	XBP1	chr22	-	28794555	28800597	3028	protein_coding	X-box_binding_protein_1
ENSG00000162298	1167.502414	2724.133982	0.770541176	0.015173742	0.997409185	SYVN1	chr11	-	65121780	65134533	5496	protein_coding	synoviolin_1
ENSG00000137094	138.3999475	420.8094083	0.797721127	0.015338265	0.997409185	DNAJB5	chr9	+	34989641	34998900	5891	protein_coding	DnaJ_heat_shock_protein_family_(Hsp40)_member_B5
ENSG00000214198	39.54284213	183.0925551	0.767215201	0.015558699	0.997409185	TTC41P	chr12	-	103843749	103930211	6339	unitary_pseudogene	tetratricopeptide_repeat_domain_41_pseudogene
ENSG00000155304	2364.661959	5345.088735	0.759843605	0.015669191	0.997409185	HSPA13	chr21	-	14371115	14383484	4194	protein_coding	heat_shock_protein_family_A_(Hsp70)_member_13
ENSG00000187244	457.7083976	155.780406	-0.793624521	0.0158169	0.997409185	BCAM	chr19	+	44809059	44821420	5024	protein_coding	basal_cell_adhesion_molecule_(Lutheran_blood_group)
ENSG00000233016	2733.398962	6134.106375	0.75636199	0.015963904	0.997409185	SNHG7	chr9	-	136721366	136728184	4345	antisense	small_nucleolar_RNA_host_gene_7
ENSG00000128709	2251.964859	968.0639514	-0.764538257	0.016140145	0.997409185	HOXD9	chr2	+	176122720	176124937	1870	protein_coding	homeobox_D9
ENSG00000115541	822.4911163	319.6533006	-0.781623113	0.016222688	0.997409185	HSPE1	chr2	+	197499994	197503457	1977	protein_coding	heat_shock_protein_family_E_(Hsp10)_member_1
ENSG00000204387	2248.999146	5040.60885	0.753653227	0.016436058	0.997409185	C6orf48	chr6	+	31834608	31839766	1801	protein_coding	chromosome_6_open_reading_frame_48
ENSG00000273199	224.4056291	57.65898143	-0.775729679	0.016556587	0.997409185	AP000692.10	chr21	-	36319792	36320670	879	antisense	NA
ENSG00000184465	974.7310585	2250.723398	0.759920161	0.016691206	0.997409185	WDR27	chr6	-	169457212	169702048	10244	protein_coding	WD_repeat_domain_27
ENSG00000144867	1778.439325	3995.666257	0.752515535	0.016801111	0.997409185	SRPRB	chr3	+	133784033	133825772	4180	protein_coding	SRP_receptor_beta_subunit
ENSG00000173812	9354.847877	20308.1002	0.739870886	0.017398855	0.997409185	EIF1	chr17	+	41688885	41692668	3623	protein_coding	eukaryotic_translation_initiation_factor_1
ENSG00000184575	7241.282965	15743.93661	0.740167892	0.017437143	0.997409185	XPOT	chr12	+	64404350	64451127	7364	protein_coding	exportin_tRNA
ENSG00000173295	93.91425006	306.5030065	0.78053733	0.017441445	0.997409185	FAM86B3P	chr8	+	8228595	8244865	4870	transcribed_unprocessed_pseudogene	family_with_sequence_similarity_86_member_B3_pseudogene
ENSG00000131871	740.4397189	1716.619149	0.755282248	0.017782792	0.997409185	VIMP	chr15	-	101270817	101277500	3766	protein_coding	VCP-interacting_membrane_selenoprotein
ENSG00000266074	3362.130152	1507.226006	-0.745373462	0.017898836	0.997409185	BAHCC1	chr17	+	81395475	81466332	13473	protein_coding	BAH_domain_and_coiled-coil_containing_1
ENSG00000108511	1196.170974	500.7227335	-0.760242442	0.017990401	0.997409185	HOXB6	chr17	-	48595751	48604992	2604	protein_coding	homeobox_B6
ENSG00000130513	273.8341817	700.0002658	0.767503721	0.018476523	0.997409185	GDF15	chr19	+	18374731	18389176	2087	protein_coding	growth_differentiation_factor_15
ENSG00000074842	2871.79891	6246.389655	0.735506976	0.018525811	0.997409185	MYDGF	chr19	-	4641374	4670370	1678	protein_coding	myeloid-derived_growth_factor
ENSG00000100889	2086.873493	4572.256071	0.737469702	0.018557695	0.997409185	PCK2	chr14	+	24094053	24110598	4189	protein_coding	phosphoenolpyruvate_carboxykinase_2_(mitochondrial)
ENSG00000213073	74.14282899	255.9249527	0.768867776	0.018630515	0.997409185	RP11-288H12.3	chr6	+	160093082	160096212	3131	transcribed_processed_pseudogene	NA
ENSG00000203875	2608.839009	5675.869207	0.734876071	0.018689678	0.997409185	SNHG5	chr6	-	85660950	85678736	2794	processed_transcript	small_nucleolar_RNA_host_gene_5
ENSG00000124783	2052.273506	4491.331185	0.736501902	0.018705575	0.997409185	SSR1	chr6	-	7268306	7347446	11349	protein_coding	signal_sequence_receptor_alpha
ENSG00000049249	52.39426582	204.3353377	0.758167367	0.018738284	0.997409185	TNFRSF9	chr1	-	7915894	7943165	6331	protein_coding	tumor_necrosis_factor_receptor_superfamily_member_9
ENSG00000248498	200.6799238	533.092688	0.764545572	0.019610756	0.997409185	ASNSP1	chr8	-	46579213	46614523	1807	unprocessed_pseudogene	asparagine_synthetase_pseudogene_1
ENSG00000100814	1131.913856	2501.590545	0.734110881	0.019883032	0.997409185	CCNB1IP1	chr14	-	20311368	20333312	3680	protein_coding	cyclin_B1_interacting_protein_1_E3_ubiquitin_protein_ligase
ENSG00000158805	2367.627672	1069.220059	-0.734243338	0.019969447	0.997409185	ZNF276	chr16	+	89720400	89740903	7427	protein_coding	zinc_finger_protein_276
ENSG00000155961	84.02853952	273.121491	0.761464332	0.020205886	0.997409185	RAB39B	chrX	-	155258241	155264589	3505	protein_coding	RAB39B_member_RAS_oncogene_family
ENSG00000112379	1062.713882	2346.8217	0.732283623	0.020266679	0.997409185	ARFGEF3	chr6	+	138161921	138344663	14877	protein_coding	ARFGEF_family_member_3
ENSG00000184840	3055.673126	6502.314608	0.720729402	0.020534362	0.997409185	TMED9	chr5	+	177592158	177596124	2440	protein_coding	transmembrane_p24_trafficking_protein_9
ENSG00000060656	5755.460672	2699.856516	-0.720983806	0.020609697	0.997409185	PTPRU	chr1	+	29236516	29326813	6682	protein_coding	protein_tyrosine_phosphatase_receptor_type_U
ENSG00000078177	864.0111005	1913.873559	0.729512133	0.021118623	0.997409185	N4BP2	chr4	+	40056826	40158252	9835	protein_coding	NEDD4_binding_protein_2
ENSG00000106479	559.5312161	217.4856317	-0.753247435	0.021229422	0.997409185	ZNF862	chr7	+	149838367	149867479	8430	protein_coding	zinc_finger_protein_862
ENSG00000172432	2074.02207	4421.533471	0.7184345	0.021278417	0.997409185	GTPBP2	chr6	-	43605316	43629162	4624	protein_coding	GTP_binding_protein_2
ENSG00000166257	43.49712634	176.0116275	0.735193456	0.021413196	0.997409185	SCN3B	chr11	-	123629187	123655244	9464	protein_coding	sodium_channel_voltage_gated_type_III_beta_subunit
ENSG00000250571	505.1598082	193.2081658	-0.75200866	0.021711541	0.997409185	GLI4	chr8	+	143267433	143276931	3057	protein_coding	GLI_family_zinc_finger_4
ENSG00000131094	638.6169004	256.9365137	-0.74621432	0.021945501	0.997409185	C1QL1	chr17	-	44959693	44968071	1295	protein_coding	complement_component_1_q_subcomponent-like_1
ENSG00000130193	828.4225426	348.9885718	-0.738248941	0.022322567	0.997409185	THEM6	chr8	+	142727203	142736927	3055	protein_coding	thioesterase_superfamily_member_6
ENSG00000139219	1086.439587	473.4105844	-0.732249146	0.022334498	0.997409185	COL2A1	chr12	-	47972965	48004486	6596	protein_coding	collagen_type_II_alpha_1
ENSG00000172250	267.9027554	84.97113053	-0.748488087	0.022514145	0.997409185	SERHL	chr22	+	42500579	42512560	1742	processed_transcript	serine_hydrolase-like_(pseudogene)
ENSG00000197256	1682.547933	763.7286137	-0.722462939	0.022538087	0.997409185	KANK2	chr19	-	11164267	11197791	7638	protein_coding	KN_motif_and_ankyrin_repeat_domains_2
ENSG00000110090	776.0282768	324.7111059	-0.738170455	0.022570445	0.997409185	CPT1A	chr11	-	68754620	68844410	6565	protein_coding	carnitine_palmitoyltransferase_1A_(liver)
ENSG00000273599	139.3885185	384.3932095	0.74763592	0.02301142	0.997409185	RP11-59C5.3	chr10	+	124996064	125001491	5428	antisense	NA
ENSG00000247271	111.708529	18.2080994	-0.677321841	0.023028554	0.997409185	ZBED5-AS1	chr11	+	10858259	10906802	1995	antisense	ZBED5_antisense_RNA_1
ENSG00000172071	226.3827712	567.4857646	0.741424312	0.023134768	0.997409185	EIF2AK3	chr2	-	88556741	88627576	5434	protein_coding	eukaryotic_translation_initiation_factor_2_alpha_kinase_3
ENSG00000170855	1643.993662	749.5667586	-0.718894654	0.023178157	0.997409185	TRIAP1	chr12	-	120443961	120446412	1442	protein_coding	TP53_regulated_inhibitor_of_apoptosis_1
ENSG00000242247	855.113961	1850.145211	0.71322595	0.023778976	0.997409185	ARFGAP3	chr22	-	42796502	42858106	3381	protein_coding	ADP_ribosylation_factor_GTPase_activating_protein_3
ENSG00000166471	1202.102401	2549.133916	0.706744179	0.02406739	0.997409185	TMEM41B	chr11	-	9280654	9314780	4422	protein_coding	transmembrane_protein_41B
ENSG00000074695	2579.181878	5318.788147	0.696889819	0.024489462	0.997409185	LMAN1	chr18	-	59327823	59359962	6767	protein_coding	lectin_mannose-binding_1
ENSG00000116761	774.0511347	1674.133584	0.710280409	0.024565548	0.997409185	CTH	chr1	+	70411218	70439851	2414	protein_coding	cystathionine_gamma-lyase
ENSG00000119013	1468.028014	676.734361	-0.70827172	0.025336179	0.997409185	NDUFB3	chr2	+	201071433	201085750	1103	protein_coding	NADH:ubiquinone_oxidoreductase_subunit_B3
ENSG00000112139	500.2169529	199.2775323	-0.731198865	0.025387493	0.997409185	MDGA1	chr6	-	37630679	37699306	14187	protein_coding	MAM_domain_containing_glycosylphosphatidylinositol_anchor_1
ENSG00000104856	127.5256659	350.0001329	0.734324194	0.025615753	0.997409185	RELB	chr19	+	45001430	45038198	3035	protein_coding	v-rel_avian_reticuloendotheliosis_viral_oncogene_homolog_B
ENSG00000269893	920.3596506	1947.255075	0.699484393	0.026017472	0.997409185	SNHG8	chr4	+	118278709	118279823	923	lincRNA	small_nucleolar_RNA_host_gene_8
ENSG00000104833	432.0055503	167.9191389	-0.729068393	0.02625233	0.997409185	TUBB4A	chr19	-	6494319	6502848	3466	protein_coding	tubulin_beta_4A_class_IVa
ENSG00000170348	2916.284607	5909.539816	0.685107251	0.026437168	0.997409185	TMED10	chr14	-	75131470	75176631	4974	protein_coding	transmembrane_p24_trafficking_protein_10
ENSG00000176142	848.1939637	1788.439985	0.695046066	0.027092796	0.997409185	TMEM39A	chr3	-	119429500	119468830	5333	protein_coding	transmembrane_protein_39A
ENSG00000188573	108.7428159	305.4914455	0.726201653	0.02731214	0.997409185	FBLL1	chr5	+	168529116	168530634	1519	protein_coding	fibrillarin-like_1
ENSG00000184500	291.6284607	102.1676688	-0.725836259	0.027346571	0.997409185	PROS1	chr3	-	93873033	93974066	4429	protein_coding	protein_S_(alpha)
ENSG00000197989	567.4397846	1228.035148	0.700606539	0.027395367	0.997409185	SNHG12	chr1	-	28578538	28582983	3377	antisense	small_nucleolar_RNA_host_gene_12
ENSG00000261150	1045.908174	476.4452676	-0.703192921	0.0275698	0.997409185	EPPK1	chr8	-	143857324	143878464	16002	protein_coding	epiplakin_1
ENSG00000087586	2462.530494	1192.630511	-0.68760526	0.027570067	0.997409185	AURKA	chr20	-	56369389	56392337	2928	protein_coding	aurora_kinase_A
ENSG00000160191	826.4454005	367.1966712	-0.706993352	0.027889842	0.997409185	PDE9A	chr21	+	42653636	42775509	5266	protein_coding	phosphodiesterase_9A
ENSG00000167680	856.1025321	382.3700874	-0.705731122	0.02797376	0.997409185	SEMA6B	chr19	-	4542593	4559808	4412	protein_coding	sema_domain_transmembrane_domain_(TM)_and_cytoplasmic_domain_(semaphorin)_6B
ENSG00000258947	4.942855266	74.85551975	0.575194153	0.028016408	0.997409185	TUBB3	chr16	+	89921392	89938761	4430	protein_coding	tubulin_beta_3_class_III
ENSG00000100292	107.7542448	301.4452012	0.722696625	0.028063465	0.997409185	HMOX1	chr22	+	35380361	35394214	2405	protein_coding	heme_oxygenase_1
ENSG00000087116	490.3312424	200.2890934	-0.716704097	0.028299876	0.997409185	ADAMTS2	chr5	-	179110851	179345430	7687	protein_coding	ADAM_metallopeptidase_with_thrombospondin_type_1_motif_2
ENSG00000261685	105.7771027	19.21966048	-0.655019707	0.028642059	0.997409185	RP11-401P9.4	chr16	+	50645809	50649249	3441	lincRNA	NA
ENSG00000225614	217.4856317	68.78615328	-0.714575891	0.028720291	0.997409185	ZNF469	chr16	+	88427471	88440757	13287	protein_coding	zinc_finger_protein_469
ENSG00000008300	629.7197609	1334.249062	0.689648252	0.029202358	0.997409185	CELSR3	chr3	-	48636469	48662915	13873	protein_coding	cadherin_EGF_LAG_seven-pass_G-type_receptor_3
ENSG00000114270	242.199908	80.92488622	-0.71484002	0.0293172	0.997409185	COL7A1	chr3	-	48564073	48595267	11071	protein_coding	collagen_type_VII_alpha_1
ENSG00000258441	861.0453874	389.4510149	-0.698331648	0.029427319	0.997409185	LINC00641	chr14	-	21200079	21206900	5715	processed_transcript	long_intergenic_non-protein_coding_RNA_641
ENSG00000153066	444.856974	969.0755125	0.694921803	0.029553716	0.997409185	TXNDC11	chr16	-	11679080	11742878	4292	protein_coding	thioredoxin_domain_containing_11
ENSG00000139514	6088.609117	11921.2473	0.663427259	0.029967684	0.997409185	SLC7A1	chr13	-	29509410	29595688	7692	protein_coding	solute_carrier_family_7_(cationic_amino_acid_transporter_y+_system)_member_1
ENSG00000135245	508.1255214	212.4278263	-0.707763182	0.030024427	0.997409185	HILPDA	chr7	+	128455849	128458418	2070	protein_coding	hypoxia_inducible_lipid_droplet-associated
ENSG00000142188	719.6797267	1500.145078	0.682379645	0.030211612	0.997409185	TMEM50B	chr21	-	33432485	33480011	4495	protein_coding	transmembrane_protein_50B
ENSG00000113811	1509.547998	3021.532939	0.66881358	0.030798495	0.997409185	SELK	chr3	-	53884410	53891988	2165	protein_coding	selenoprotein_K
ENSG00000169857	290.6398896	658.5262616	0.697232002	0.03102204	0.997409185	AVEN	chr15	-	33866227	34039176	1808	protein_coding	apoptosis_caspase_activation_inhibitor
ENSG00000160606	268.8913265	613.0060131	0.695910087	0.031686023	0.997409185	TLCD1	chr17	-	28724348	28727935	1311	protein_coding	TLC_domain_containing_1
ENSG00000151067	508.1255214	215.4625096	-0.700165222	0.031693912	0.997409185	CACNA1C	chr12	+	1970786	2697950	19103	protein_coding	calcium_channel_voltage-dependent_L_type_alpha_1C_subunit
ENSG00000129007	237.2570528	80.92488622	-0.704344453	0.031819504	0.997409185	CALML4	chr15	-	68190705	68206110	5038	protein_coding	calmodulin_like_4
ENSG00000196562	2301.393412	1145.08714	-0.667161746	0.031909936	0.997409185	SULF2	chr20	-	47656348	47786616	6657	protein_coding	sulfatase_2
ENSG00000229807	138395.0046	264919.7538	0.649611917	0.032174921	0.997409185	XIST	chrX	-	73820651	73852753	19931	lincRNA	X_inactive_specific_transcript_(non-protein_coding)
ENSG00000113272	532.8397977	1121.821235	0.679101108	0.032199949	0.997409185	THG1L	chr5	+	157731197	157741448	3220	protein_coding	tRNA-histidine_guanylyltransferase_1-like
ENSG00000035862	474.5141055	199.2775323	-0.699348799	0.032202649	0.997409185	TIMP2	chr17	-	78852977	78925387	5633	protein_coding	TIMP_metallopeptidase_inhibitor_2
ENSG00000060982	1837.753588	3619.365536	0.65931495	0.032415092	0.997409185	BCAT1	chr12	-	24810022	24949459	11775	protein_coding	branched_chain_amino-acid_transaminase_1_cytosolic
ENSG00000148411	1568.862261	766.7632969	-0.670872915	0.032489876	0.997409185	NACC2	chr9	-	136006537	136095285	7212	protein_coding	NACC_family_member_2_BEN_and_BTB_(POZ)_domain_containing
ENSG00000133134	649.491182	1342.34155	0.673091822	0.032676515	0.997409185	BEX2	chrX	-	103309346	103311046	1176	protein_coding	brain_expressed_X-linked_2
ENSG00000188729	92.925679	259.971197	0.701466796	0.032884538	0.997409185	OSTN	chr3	+	191199241	191265615	3219	protein_coding	osteocrin
ENSG00000130066	5484.592203	10546.5358	0.649157832	0.033115527	0.997409185	SAT1	chrX	+	23783173	23786226	2498	protein_coding	spermidine/spermine_N1-acetyltransferase_1
ENSG00000129993	172.9999343	51.58961496	-0.688419395	0.033180752	0.997409185	CBFA2T3	chr16	-	88874858	88977204	5972	protein_coding	"core-binding_factor_runt_domain_alpha_subunit_2;_translocated_to_3"
ENSG00000134490	354.8970081	772.8326634	0.683188087	0.033267733	0.997409185	TMEM241	chr18	-	23197144	23437961	5193	protein_coding	transmembrane_protein_241
ENSG00000188229	11082.87008	5780.059998	-0.647140019	0.033528593	0.997409185	TUBB4B	chr9	+	137241213	137243707	2111	protein_coding	tubulin_beta_4B_class_IVb
ENSG00000144895	2349.833394	4561.128899	0.650910399	0.033822296	0.997409185	EIF2A	chr3	+	150546678	150584242	4131	protein_coding	eukaryotic_translation_initiation_factor_2A
ENSG00000173546	355.8855792	141.6185509	-0.696969616	0.033874351	0.997409185	CSPG4	chr15	-	75674322	75712848	8290	protein_coding	chondroitin_sulfate_proteoglycan_4
ENSG00000104231	1321.719498	2607.804458	0.655983016	0.03401709	0.997409185	ZFAND1	chr8	-	81701334	81732903	4214	protein_coding	zinc_finger_AN1-type_domain_1
ENSG00000280351	120.6056685	28.32371018	-0.657676883	0.034030562	0.997409185	CTD-2561B21.8	chr17	+	81003335	81005132	1798	TEC	NA
ENSG00000185624	8297.07685	15808.67652	0.643391765	0.034132537	0.997409185	P4HB	chr17	-	81843159	81860694	5303	protein_coding	prolyl_4-hydroxylase_beta_polypeptide
ENSG00000131462	2789.747512	1419.220192	-0.654307566	0.034204052	0.997409185	TUBG1	chr17	+	42609676	42615234	2411	protein_coding	tubulin_gamma_1
ENSG00000189362	214.5199185	497.6880502	0.689608828	0.034247592	0.997409185	NEMP2	chr2	-	190504342	190534722	6521	protein_coding	nuclear_envelope_integral_membrane_protein_2
ENSG00000110900	302.5027423	115.3179629	-0.696367533	0.034314944	0.997409185	TSPAN11	chr12	+	30926428	30996599	7113	protein_coding	tetraspanin_11
ENSG00000164307	276.7998949	617.0522574	0.683320483	0.034544858	0.997409185	ERAP1	chr5	-	96760810	96808100	7945	protein_coding	endoplasmic_reticulum_aminopeptidase_1
ENSG00000269293	283.7198923	106.2139132	-0.695434123	0.034565716	0.997409185	ZSCAN16-AS1	chr6	-	28121795	28137293	2163	antisense	ZSCAN16_antisense_RNA_1
ENSG00000181026	3672.541463	1889.596093	-0.649587714	0.034583572	0.997409185	AEN	chr15	+	88621296	88632282	6018	protein_coding	apoptosis_enhancing_nuclease
ENSG00000145284	818.5368321	382.3700874	-0.675542181	0.034715705	0.997409185	SCD5	chr4	-	82629539	82798857	4292	protein_coding	stearoyl-CoA_desaturase_5
ENSG00000069424	399.3827055	164.8844557	-0.691585329	0.034812895	0.997409185	KCNAB2	chr1	+	5991466	6101193	9534	protein_coding	potassium_channel_voltage_gated_subfamily_A_regulatory_beta_subunit_2
ENSG00000165494	1738.896483	868.9309658	-0.657954448	0.035008983	0.997409185	PCF11	chr11	+	83156988	83187451	9951	protein_coding	PCF11_cleavage_and_polyadenylation_factor_subunit
ENSG00000274627	367.7484318	789.0176406	0.675046024	0.035050114	0.997409185	RP11-104N10.2	chr16	+	89516797	89522217	5421	sense_intronic	NA
ENSG00000274080	128.5142369	32.36995449	-0.661043045	0.035110427	0.997409185	CTA-315H11.2	chr7	-	73609262	73611502	2241	sense_intronic	NA
ENSG00000109971	11677.98985	22083.38989	0.63826301	0.035156962	0.997409185	HSPA8	chr11	-	123057489	123063230	4849	protein_coding	heat_shock_protein_family_A_(Hsp70)_member_8
ENSG00000067842	318.3198791	124.4220126	-0.691860537	0.035420275	0.997409185	ATP2B3	chrX	+	153517676	153582939	7534	protein_coding	ATPase_Ca++_transporting_plasma_membrane_3
ENSG00000117322	161.1370817	390.462576	0.689513893	0.035422777	0.997409185	CR2	chr1	+	207454230	207489895	4885	protein_coding	complement_component_(3d/Epstein_Barr_virus)_receptor_2
ENSG00000169241	583.2569214	1195.665194	0.663595489	0.035427317	0.997409185	SLC50A1	chr1	+	155135344	155138857	2340	protein_coding	solute_carrier_family_50_(sugar_efflux_transporter)_member_1
ENSG00000213626	70.18854478	208.381582	0.687046916	0.035722384	0.997409185	LBH	chr2	+	30231531	30323730	4535	protein_coding	limb_bud_and_heart_development
ENSG00000121073	1139.822424	2235.549982	0.648855363	0.036209246	0.997409185	SLC35B1	chr17	-	49700943	49709014	5919	protein_coding	solute_carrier_family_35_member_B1
ENSG00000166173	563.4855003	1153.179629	0.661119221	0.036219076	0.997409185	LARP6	chr15	-	70829130	70854159	5554	protein_coding	La_ribonucleoprotein_domain_family_member_6
ENSG00000115295	660.3654636	1335.260623	0.657848475	0.036245286	0.997409185	CLIP4	chr2	+	29097705	29189643	7775	protein_coding	CAP-Gly_domain_containing_linker_protein_family_member_4
ENSG00000129128	1540.193701	2985.11674	0.644810653	0.036257578	0.997409185	SPCS3	chr4	+	176319964	176332245	6831	protein_coding	signal_peptidase_complex_subunit_3
ENSG00000237380	582.2683503	261.9943191	-0.677425341	0.036332134	0.997409185	HOXD-AS2	chr2	-	176121611	176137098	1429	antisense	HOXD_cluster_antisense_RNA_2
ENSG00000184515	72.16568689	211.4162652	0.685042885	0.036415027	0.997409185	BEX5	chrX	-	102153708	102156057	1063	protein_coding	brain_expressed_X-linked_5
ENSG00000182463	218.4742028	75.86708083	-0.684481042	0.036798971	0.997409185	TSHZ2	chr20	+	52972407	53495330	12581	protein_coding	teashirt_zinc_finger_homeobox_2
ENSG00000033327	309.4227397	670.6649945	0.671932336	0.036815888	0.997409185	GAB2	chr11	-	78215297	78418348	6771	protein_coding	GRB2_associated_binding_protein_2
ENSG00000104635	3679.46146	6957.517093	0.634034579	0.03715212	0.997409185	SLC39A14	chr8	+	22367249	22434129	6942	protein_coding	solute_carrier_family_39_(zinc_transporter)_member_14
ENSG00000180592	308.4341686	121.3873293	-0.684808128	0.037352413	0.997409185	SKIDA1	chr10	-	21513478	21526368	6700	protein_coding	SKI/DACH_domain_containing_1
ENSG00000157637	1831.822162	932.6593137	-0.645721981	0.037768239	0.997409185	SLC38A10	chr17	-	81245000	81295547	7716	protein_coding	solute_carrier_family_38_member_10
ENSG00000107796	463.639824	202.3122155	-0.676673992	0.03789252	0.997409185	ACTA2	chr10	-	88935074	88991390	3027	protein_coding	actin_alpha_2_smooth_muscle_aorta
ENSG00000272047	1482.85658	747.5436364	-0.647460083	0.038312719	0.997409185	GTF2H5	chr6	+	158168352	158199344	7481	protein_coding	general_transcription_factor_IIH_subunit_5
ENSG00000197961	1067.656737	525.0001993	-0.653845167	0.038485478	0.997409185	ZNF121	chr19	-	9560353	9584533	7251	protein_coding	zinc_finger_protein_121
ENSG00000174437	10174.37328	18922.26152	0.624756829	0.038574558	0.997409185	ATP2A2	chr12	+	110280756	110351093	13745	protein_coding	ATPase_Ca++_transporting_cardiac_muscle_slow_twitch_2
ENSG00000253878	159.1599396	48.55493173	-0.665568468	0.038999881	0.997409185	RP11-347C18.3	chr8	+	94950037	94951396	709	sense_intronic	NA
ENSG00000169136	614.8911951	1231.069832	0.648252439	0.039101901	0.997409185	ATF5	chr19	+	49928702	49933935	2954	protein_coding	activating_transcription_factor_5
ENSG00000260852	526.9083714	1066.185376	0.650415644	0.039379855	0.997409185	FBXL19-AS1	chr16	-	30919319	30923269	3951	antisense	FBXL19_antisense_RNA_1_(head_to_head)
ENSG00000099864	850.1711058	410.6937976	-0.655795488	0.039416218	0.997409185	PALM	chr19	+	708939	748329	4908	protein_coding	paralemmin
ENSG00000185088	1971.21068	1016.618883	-0.637890867	0.039470106	0.997409185	RPS27L	chr15	-	63125872	63158021	9127	protein_coding	ribosomal_protein_S27_like
ENSG00000101665	1759.656475	902.3124813	-0.639581878	0.039530735	0.997409185	SMAD7	chr18	-	48919853	48950711	3692	protein_coding	SMAD_family_member_7
ENSG00000169992	2639.484712	1383.815554	-0.630909802	0.040187755	0.997409185	NLGN2	chr17	+	7404874	7419860	5550	protein_coding	neuroligin_2
ENSG00000176438	293.6056028	628.1794293	0.65976163	0.040441563	0.997409185	SYNE3	chr14	-	95407266	95475836	18164	protein_coding	spectrin_repeat_containing_nuclear_envelope_family_member_3
ENSG00000156253	638.6169004	1264.451347	0.641338028	0.040781258	0.997409185	RWDD2B	chr21	-	29004384	29019378	3395	protein_coding	RWD_domain_containing_2B
ENSG00000164683	3840.598542	2044.364938	-0.624121667	0.040879009	0.997409185	HEY1	chr8	-	79764010	79767863	3232	protein_coding	hes-related_family_bHLH_transcription_factor_with_YRPW_motif_1
ENSG00000115884	590.1769188	274.1330521	-0.659359935	0.040995679	0.997409185	SDC1	chr2	-	20200797	20225433	3595	protein_coding	syndecan_1
ENSG00000058262	7445.917173	13709.68729	0.615920502	0.041135312	0.997409185	SEC61A1	chr3	+	128051641	128071683	4697	protein_coding	Sec61_translocon_alpha_1_subunit
ENSG00000204186	1794.256462	3378.614	0.624473859	0.04113537	0.997409185	ZDBF2	chr2	+	206274663	206314428	10340	protein_coding	zinc_finger_DBF-type_containing_2
ENSG00000272031	165.0913659	52.60117604	-0.660917343	0.041246908	0.997409185	ANKRD34A	chr1	-	145959442	145964582	3677	protein_coding	ankyrin_repeat_domain_34A
ENSG00000094975	1052.828172	2020.087472	0.630623755	0.041304442	0.997409185	SUCO	chr1	+	172532349	172611833	7894	protein_coding	SUN_domain_containing_ossification_factor
ENSG00000249592	108.7428159	276.1561742	0.670222134	0.041670315	0.997409185	RP11-440L14.1	chr4	-	762387	781849	1575	antisense	NA
ENSG00000160179	33.61141581	124.4220126	0.640457991	0.041873664	0.997409185	ABCG1	chr21	+	42199689	42297244	6121	protein_coding	ATP_binding_cassette_subfamily_G_member_1
ENSG00000109046	2053.262078	3836.851168	0.61997041	0.042021995	0.997409185	WSB1	chr17	+	27294076	27315926	8602	protein_coding	WD_repeat_and_SOCS_box_containing_1
ENSG00000161013	3321.598739	1773.266569	-0.620186533	0.042372678	0.997409185	MGAT4B	chr5	-	179797597	179806952	5495	protein_coding	mannosyl_(alpha-13-)-glycoprotein_beta-14-N-acetylglucosaminyltransferase_isozyme_B
ENSG00000138185	287.6741765	115.3179629	-0.667549517	0.042445966	0.997409185	ENTPD1	chr10	+	95711779	95869695	6975	protein_coding	ectonucleoside_triphosphate_diphosphohydrolase_1
ENSG00000178607	742.416861	1443.497658	0.632294063	0.042518391	0.997409185	ERN1	chr17	-	64039142	64130819	10864	protein_coding	endoplasmic_reticulum_to_nucleus_signaling_1
ENSG00000171798	208.5884922	74.85551975	-0.664990399	0.042532792	0.997409185	KNDC1	chr10	+	133160447	133226412	7985	protein_coding	kinase_non-catalytic_C-lobe_domain_(KIND)_containing_1
ENSG00000159184	218.4742028	79.91332514	-0.665527286	0.042636639	0.997409185	HOXB13	chr17	-	48724763	48729178	3467	protein_coding	homeobox_B13
ENSG00000163902	7719.751355	14112.2886	0.610218889	0.04269945	0.997409185	RPN1	chr3	-	128619970	128681075	3992	protein_coding	ribophorin_I
ENSG00000130522	4699.666787	8623.558188	0.611412369	0.042874743	0.997409185	JUND	chr19	-	18279760	18281622	1863	protein_coding	jun_D_proto-oncogene
ENSG00000197457	1528.330848	791.0407628	-0.629214302	0.043073432	0.997409185	STMN3	chr20	-	63639705	63657682	3032	protein_coding	stathmin_3
ENSG00000076604	2982.518868	1592.197136	-0.618846513	0.043088206	0.997409185	TRAF4	chr17	+	28743984	28750958	4596	protein_coding	TNF_receptor_associated_factor_4
ENSG00000198162	1573.805117	2948.700542	0.618864223	0.043120801	0.997409185	MAN1A2	chr1	+	117367449	117528872	9667	protein_coding	mannosidase_alpha_class_1A_member_2
ENSG00000102996	349.9541528	148.6994784	-0.663004546	0.043224654	0.997409185	MMP15	chr16	+	58025566	58046901	4419	protein_coding	matrix_metallopeptidase_15
ENSG00000185432	1442.325167	744.5089532	-0.629607934	0.04328591	0.997409185	METTL7A	chr12	+	50923472	50932517	4083	protein_coding	methyltransferase_like_7A
ENSG00000184347	308.4341686	127.4566958	-0.66214188	0.043961715	0.997409185	SLIT3	chr5	-	168661733	169301129	14260	protein_coding	slit_guidance_ligand_3
ENSG00000127191	923.3253637	462.2834125	-0.635503261	0.044491688	0.997409185	TRAF2	chr9	+	136881912	136926607	3663	protein_coding	TNF_receptor_associated_factor_2
ENSG00000197747	1114.119577	567.4857646	-0.630940746	0.044508166	0.997409185	S100A10	chr1	-	151982915	151994390	1543	protein_coding	S100_calcium_binding_protein_A10
ENSG00000163597	1992.959243	3684.105445	0.611066351	0.04467799	0.997409185	SNHG16	chr17	+	76557766	76565348	5362	processed_transcript	small_nucleolar_RNA_host_gene_16
ENSG00000078237	760.2111399	373.2660377	-0.639367204	0.044819942	0.997409185	TIGAR	chr12	+	4307763	4354593	4017	protein_coding	TP53_induced_glycolysis_regulatory_phosphatase
ENSG00000115902	1039.976748	1963.440052	0.6178435	0.04507804	0.997409185	SLC1A4	chr2	+	64988477	65023865	6939	protein_coding	solute_carrier_family_1_(glutamate/neutral_amino_acid_transporter)_member_4
ENSG00000255142	142.3542317	43.49712634	-0.642011838	0.045215479	0.997409185	AP006621.6	chr11	+	781645	782105	284	lincRNA	NA
ENSG00000106031	974.7310585	492.6302448	-0.631282152	0.045344474	0.997409185	HOXA13	chr7	-	27193503	27200106	5086	protein_coding	homeobox_A13
ENSG00000006652	1635.096522	3027.602306	0.610015068	0.04561783	0.997409185	IFRD1	chr7	+	112422968	112481017	7489	protein_coding	interferon-related_developmental_regulator_1
ENSG00000102057	107.7542448	27.3121491	-0.618023749	0.045678336	0.997409185	KCND1	chrX	-	48961378	48971569	5807	protein_coding	potassium_channel_voltage_gated_Shal_related_subfamily_D_member_1
ENSG00000162772	1498.673717	2781.792964	0.610763253	0.045699765	0.997409185	ATF3	chr1	+	212565334	212620777	4040	protein_coding	activating_transcription_factor_3
ENSG00000109814	422.1198397	845.665061	0.633632397	0.045704004	0.997409185	UGDH	chr4	-	39498755	39528311	4045	protein_coding	UDP-glucose_6-dehydrogenase
ENSG00000197976	3725.9243	6774.424537	0.602778244	0.045758713	0.997409185	AKAP17A	chrX	+	1591593	1602514	4075	protein_coding	A-kinase_anchoring_protein_17A
ENSG00000134574	1510.536569	792.0523239	-0.619309347	0.046039959	0.997409185	DDB2	chr11	+	47214465	47239240	4897	protein_coding	damage-specific_DNA_binding_protein_2
ENSG00000142686	480.4455319	222.5434371	-0.64569426	0.046534801	0.997409185	C1orf216	chr1	-	35713875	35719472	3629	protein_coding	chromosome_1_open_reading_frame_216
ENSG00000090861	5495.466485	9910.263878	0.597966607	0.04666449	0.997409185	AARS	chr16	-	70252295	70289543	4498	protein_coding	alanyl-tRNA_synthetase
ENSG00000073150	215.5084896	80.92488622	-0.653310496	0.046679921	0.997409185	PANX2	chr22	+	50170731	50180294	3102	protein_coding	pannexin_2
ENSG00000198833	1606.427961	2961.850836	0.6063703	0.046801897	0.997409185	UBE2J1	chr6	-	89326625	89352848	4290	protein_coding	ubiquitin_conjugating_enzyme_E2_J1
ENSG00000109062	1080.508161	555.3470317	-0.62341656	0.046978114	0.997409185	SLC9A3R1	chr17	+	74748652	74769353	2315	protein_coding	solute_carrier_family_9_subfamily_A_(NHE3_cation_proton_antiporter_3)_member_3_regulator_1
ENSG00000184160	969.7882032	494.653367	-0.624647675	0.047398331	0.997409185	ADRA2C	chr4	+	3766348	3768526	2179	protein_coding	adrenoceptor_alpha_2C
ENSG00000125772	417.1769845	830.4916448	0.628464066	0.047425726	0.997409185	GPCPD1	chr20	-	5544404	5611026	7527	protein_coding	glycerophosphocholine_phosphodiesterase_1
ENSG00000164096	1713.193635	910.4049699	-0.612394263	0.04743459	0.997409185	C4orf3	chr4	-	119296419	119304445	3148	protein_coding	chromosome_4_open_reading_frame_3
ENSG00000169826	641.5826135	1230.058271	0.617247749	0.047976478	0.997409185	CSGALNACT2	chr10	+	43138486	43185308	3730	protein_coding	chondroitin_sulfate_N-acetylgalactosaminyltransferase_2
ENSG00000142408	714.7368715	354.0463772	-0.630213911	0.048116965	0.997409185	CACNG8	chr19	+	53963040	53990215	8747	protein_coding	calcium_channel_voltage-dependent_gamma_subunit_8
ENSG00000136152	374.6684292	750.5783197	0.627716019	0.04849263	0.997409185	COG3	chr13	+	45464898	45536630	6016	protein_coding	component_of_oligomeric_golgi_complex_3
ENSG00000261659	337.1027291	146.6763563	-0.646785407	0.048541022	0.997409185	LA16c-313D11.12	chr16	+	689001	692554	3554	processed_transcript	NA
ENSG00000103326	4767.87819	2636.128169	-0.596077472	0.048569432	0.997409185	CAPN15	chr16	+	527717	554636	7720	protein_coding	calpain_15
ENSG00000168675	248.1313344	99.13298562	-0.648976342	0.048580374	0.997409185	LDLRAD4	chr18	+	13217498	13652755	16759	protein_coding	low_density_lipoprotein_receptor_class_A_domain_containing_4
ENSG00000167861	458.6969687	900.2893592	0.622324918	0.048705636	0.997409185	HID1	chr17	-	74950743	74973166	6196	protein_coding	HID1_domain_containing
ENSG00000164308	238.2456238	94.07518023	-0.648168503	0.048816011	0.997409185	ERAP2	chr5	+	96875939	96919716	7422	protein_coding	endoplasmic_reticulum_aminopeptidase_2
ENSG00000101098	1133.890998	590.7516694	-0.615354609	0.0491545	0.997409185	RIMS4	chr20	-	44751808	44810338	5206	protein_coding	regulating_synaptic_membrane_exocytosis_4
ENSG00000112640	2754.158954	1505.202884	-0.599366009	0.049278029	0.997409185	PPP2R5D	chr6	+	42984499	43012342	3314	protein_coding	protein_phosphatase_2_regulatory_subunit_B'_delta
ENSG00000104899	1222.862393	641.3297233	-0.613035205	0.049353794	0.997409185	AMH	chr19	+	2249309	2252073	2587	protein_coding	anti-Mullerian_hormone
ENSG00000001617	556.565503	268.0636856	-0.632937784	0.049392111	0.997409185	SEMA3F	chr3	+	50155045	50189075	4826	protein_coding	sema_domain_immunoglobulin_domain_(Ig)_short_basic_domain_secreted_(semaphorin)_3F
ENSG00000149256	265.9256133	109.2485964	-0.646006894	0.049598181	0.997409185	TENM4	chr11	-	78652831	79440948	16332	protein_coding	teneurin_transmembrane_protein_4
ENSG00000276529	182.8856448	65.75147005	-0.641787842	0.04961357	0.997409185	AP001505.10	chr21	+	44978832	44979274	443	lincRNA	NA
ENSG00000116396	2494.164767	1360.54965	-0.599376326	0.049690936	0.997409185	KCNC4	chr1	+	110211343	110283100	24423	protein_coding	potassium_channel_voltage_gated_Shaw_related_subfamily_C_member_4
ENSG00000126882	235.2799107	93.06361915	-0.645597869	0.049707407	0.997409185	FAM78A	chr9	-	131258076	131276547	5499	protein_coding	family_with_sequence_similarity_78_member_A
ENSG00000115266	624.7769056	306.5030065	-0.628754863	0.049744148	0.997409185	APC2	chr19	+	1446302	1473244	12610	protein_coding	adenomatosis_polyposis_coli_2
ENSG00000025796	2900.46747	5212.574233	0.591602588	0.049789534	0.997409185	SEC63	chr6	-	107867756	107958189	8587	protein_coding	SEC63_homolog_protein_translocation_regulator
ENSG00000168374	2179.799172	3940.030398	0.593862352	0.049802001	0.997409185	ARF4	chr3	-	57571363	57598220	2595	protein_coding	ADP_ribosylation_factor_4
ENSG00000167971	1130.925285	590.7516694	-0.613361634	0.049814683	0.997409185	CASKIN1	chr16	-	2177180	2196525	5889	protein_coding	CASK_interacting_protein_1
ENSG00000134109	1340.502348	2457.081858	0.599043796	0.049863397	0.997409185	EDEM1	chr3	+	5187646	5219957	6758	protein_coding	ER_degradation_enhancer_mannosidase_alpha-like_1
ENSG00000145506	935.1882164	481.503073	-0.616538339	0.050263568	0.997409185	NKD2	chr5	+	1008829	1038943	2885	protein_coding	naked_cuticle_homolog_2_(Drosophila)
ENSG00000111199	304.4798844	130.491379	-0.642833294	0.050348072	0.997409185	TRPV4	chr12	-	109783085	109833401	3759	protein_coding	transient_receptor_potential_cation_channel_subfamily_V_member_4
ENSG00000180228	758.2339978	1423.266436	0.605873817	0.050636448	0.997409185	PRKRA	chr2	-	178431414	178451512	3941	protein_coding	protein_kinase_interferon-inducible_double_stranded_RNA_dependent_activator
ENSG00000066735	2330.061972	1272.543836	-0.597349505	0.050660588	0.997409185	KIF26A	chr14	+	104138723	104180894	6756	protein_coding	kinesin_family_member_26A
ENSG00000121297	257.0284738	533.092688	0.629336853	0.050949797	0.997409185	TSHZ3	chr19	-	31274945	31349547	5817	protein_coding	teashirt_zinc_finger_homeobox_3
ENSG00000134259	6.919997373	58.67054251	0.516078982	0.051035183	0.997409185	NGF	chr1	-	115285918	115338236	1047	protein_coding	nerve_growth_factor_(beta_polypeptide)
ENSG00000163479	2862.90177	5115.46437	0.58675974	0.051431911	0.997409185	SSR2	chr1	-	156009048	156020959	6651	protein_coding	signal_sequence_receptor_beta_(translocon-associated_protein_beta)
ENSG00000005073	664.3197478	331.7920335	-0.620677515	0.051865559	0.997409185	HOXA11	chr7	-	27181510	27185223	2307	protein_coding	homeobox_A11
ENSG00000246334	126.5370948	38.43932095	-0.618129927	0.051985139	0.997409185	PRR7-AS1	chr5	-	177438503	177447699	1701	antisense	PRR7_antisense_RNA_1
ENSG00000178971	488.3541003	940.7518023	0.610982927	0.05205322	0.997409185	CTC1	chr17	-	8224821	8248044	8367	protein_coding	CTS_telomere_maintenance_complex_component_1
ENSG00000095777	215.5084896	456.2140461	0.629919695	0.052111496	0.997409185	MYO3A	chr10	+	25934267	26212527	8188	protein_coding	myosin_IIIA
ENSG00000182871	5320.489408	2988.151424	-0.584160286	0.052213325	0.997409185	COL18A1	chr21	+	45405137	45513720	8525	protein_coding	collagen_type_XVIII_alpha_1
ENSG00000147162	7605.077112	13398.12647	0.579689837	0.052240166	0.997409185	OGT	chrX	+	71533083	71575897	9812	protein_coding	O-linked_N-acetylglucosamine_(GlcNAc)_transferase
ENSG00000237517	349.9541528	156.791967	-0.635316034	0.052250301	0.997409185	DGCR5	chr22	+	18970514	19031242	7448	antisense	DiGeorge_syndrome_critical_region_gene_5_(non-protein_coding)
ENSG00000233198	89.95996584	21.24278263	-0.584254399	0.052656696	0.997409185	RNF224	chr9	+	137227271	137229638	1798	protein_coding	ring_finger_protein_224
ENSG00000148835	516.0340898	987.2836119	0.60798317	0.052664355	0.997409185	TAF5	chr10	+	103367967	103389065	3268	protein_coding	TATA-box_binding_protein_associated_factor_5
ENSG00000112081	10852.53302	6159.395402	-0.579125307	0.052670712	0.997409185	SRSF3	chr6	+	36594353	36605600	7118	protein_coding	serine/arginine-rich_splicing_factor_3
ENSG00000177700	3862.347105	2158.67134	-0.585434727	0.052671826	0.997409185	POLR2L	chr11	-	837356	842545	1142	protein_coding	polymerase_(RNA)_II_(DNA_directed)_polypeptide_L_7.6kDa
ENSG00000092758	148.285658	49.56649281	-0.625704263	0.052833838	0.997409185	COL9A3	chr20	+	62816244	62841159	4831	protein_coding	collagen_type_IX_alpha_3
ENSG00000183087	589.1883477	291.3295904	-0.619987779	0.053217926	0.997409185	GAS6	chr13	-	113820549	113864067	6006	protein_coding	growth_arrest_specific_6
ENSG00000116679	2404.204801	4278.903359	0.58207341	0.053511462	0.997409185	IVNS1ABP	chr1	-	185296388	185317329	7929	protein_coding	influenza_virus_NS1A_binding_protein
ENSG00000003249	1186.285264	632.2256736	-0.600191305	0.053863191	0.997409185	DBNDD1	chr16	-	90004865	90020128	4791	protein_coding	dysbindin_(dystrobrevin_binding_protein_1)_domain_containing_1
ENSG00000181450	377.6341423	739.4511478	0.611451506	0.054032214	0.997409185	ZNF678	chr1	+	227563543	227677443	8915	protein_coding	zinc_finger_protein_678
ENSG00000198961	1945.507833	3471.677619	0.582170047	0.054162171	0.997409185	PJA2	chr5	-	109334709	109409994	5217	protein_coding	praja_ring_finger_2_E3_ubiquitin_protein_ligase
ENSG00000197157	6194.38622	10853.0388	0.57443103	0.054302427	0.997409185	SND1	chr7	+	127652180	128092609	6500	protein_coding	staphylococcal_nuclease_and_tudor_domain_containing_1
ENSG00000179403	403.3369897	188.1503605	-0.626609327	0.054307379	0.997409185	VWA1	chr1	+	1434861	1442882	5065	protein_coding	von_Willebrand_factor_A_domain_containing_1
ENSG00000159388	1834.787875	1005.491711	-0.590239662	0.054338931	0.997409185	BTG2	chr1	+	203305491	203309602	2757	protein_coding	BTG_family_member_2
ENSG00000161513	1697.376498	926.5899472	-0.591584884	0.054343761	0.997409185	FDXR	chr17	-	74862497	74873031	3599	protein_coding	ferredoxin_reductase
ENSG00000102908	1422.553746	2558.237966	0.58454047	0.05458235	0.997409185	NFAT5	chr16	+	69565094	69704666	16401	protein_coding	nuclear_factor_of_activated_T-cells_5_tonicity-responsive
ENSG00000120254	2465.496207	4367.920734	0.578497308	0.054702787	0.997409185	MTHFD1L	chr6	+	150865549	151101887	5021	protein_coding	methylenetetrahydrofolate_dehydrogenase_(NADP+_dependent)_1-like
ENSG00000139163	1834.787875	1007.514833	-0.588669071	0.054891066	0.997409185	ETNK1	chr12	+	22625075	22690665	8191	protein_coding	ethanolamine_kinase_1
ENSG00000128710	2218.353443	1229.046709	-0.58519441	0.055055988	0.997409185	HOXD10	chr2	+	176108790	176119942	2692	protein_coding	homeobox_D10
ENSG00000143320	128.5142369	40.46244311	-0.61245143	0.055065324	0.997409185	CRABP2	chr1	-	156699606	156705816	1100	protein_coding	cellular_retinoic_acid_binding_protein_2
ENSG00000138674	2387.399094	4222.255938	0.576780791	0.055416449	0.997409185	SEC31A	chr4	-	82818661	82901166	9145	protein_coding	SEC31_homolog_A_COPII_coat_complex_component
ENSG00000158055	146.3085159	49.56649281	-0.61894855	0.055478639	0.997409185	GRHL3	chr1	+	24319322	24364482	3940	protein_coding	grainyhead-like_transcription_factor_3
ENSG00000134057	5777.209235	3286.561942	-0.574131614	0.055519173	0.997409185	CCNB1	chr5	+	69167010	69178245	2558	protein_coding	cyclin_B1
ENSG00000173320	301.5141712	601.8788412	0.612824483	0.055532846	0.997409185	STOX2	chr4	+	183853431	184023526	10952	protein_coding	storkhead_box_2
ENSG00000113013	11984.44688	20814.8923	0.568711376	0.05571843	0.997409185	HSPA9	chr5	-	138554882	138575444	4751	protein_coding	heat_shock_protein_family_A_(Hsp70)_member_9
ENSG00000130707	3532.164373	6196.823162	0.572948515	0.055784799	0.997409185	ASS1	chr9	+	130444929	130501274	3050	protein_coding	argininosuccinate_synthase_1
ENSG00000160072	4663.089658	2649.278463	-0.573676455	0.056240154	0.997409185	ATAD3B	chr1	+	1471769	1497848	7682	protein_coding	ATPase_family_AAA_domain_containing_3B
ENSG00000178695	6147.92338	3512.140062	-0.571033404	0.056497901	0.997409185	KCTD12	chr13	-	76880166	76886390	6225	protein_coding	potassium_channel_tetramerization_domain_containing_12
ENSG00000111371	5807.854938	10083.24082	0.566483714	0.057273041	0.997409185	SLC38A1	chr12	-	46183063	46270017	10015	protein_coding	solute_carrier_family_38_member_1
ENSG00000128342	455.7312555	220.5203149	-0.615240354	0.057375962	0.997409185	LIF	chr22	-	30240447	30246851	3969	protein_coding	leukemia_inhibitory_factor
ENSG00000198018	461.6626819	876.0118933	0.597220387	0.057527889	0.997409185	ENTPD7	chr10	+	99659506	99706240	3657	protein_coding	ectonucleoside_triphosphate_diphosphohydrolase_7
ENSG00000277586	4564.232553	2603.758214	-0.570111714	0.057610825	0.997409185	NEFL	chr8	-	24950955	24957110	4329	protein_coding	neurofilament_light_polypeptide
ENSG00000111203	853.1368189	1551.734693	0.584020811	0.057646975	0.997409185	ITFG2	chr12	+	2812622	2859791	6250	protein_coding	integrin_alpha_FG-GAP_repeat_containing_2
ENSG00000172716	3694.290026	6437.574699	0.567524233	0.057687993	0.997409185	SLFN11	chr17	-	35350305	35373701	5982	protein_coding	schlafen_family_member_11
ENSG00000248015	67.22283162	12.13873293	-0.535441844	0.057702368	0.997409185	AC005329.7	chr19	-	1392170	1396467	3571	antisense	NA
ENSG00000146540	2205.50202	1233.092954	-0.577867933	0.05773279	0.997409185	C7orf50	chr7	-	996986	1138260	4961	protein_coding	chromosome_7_open_reading_frame_50
ENSG00000144591	1072.599593	1929.046975	0.579857102	0.057765306	0.997409185	GMPPA	chr2	+	219498867	219506989	5332	protein_coding	GDP-mannose_pyrophosphorylase_A
ENSG00000099338	215.5084896	86.99425268	-0.623791708	0.057846281	0.997409185	CATSPERG	chr19	+	38335775	38370943	9190	protein_coding	catsper_channel_auxiliary_subunit_gamma
ENSG00000118557	60.30283425	9.104049699	-0.516337447	0.057847067	0.997409185	PMFBP1	chr16	-	72112157	72176878	5691	protein_coding	polyamine_modulated_factor_1_binding_protein_1
ENSG00000167771	192.7713554	74.85551975	-0.622026054	0.057996847	0.997409185	RCOR2	chr11	-	63911221	63916844	2738	protein_coding	REST_corepressor_2
ENSG00000142733	840.2853952	442.052191	-0.596662001	0.058136264	0.997409185	MAP3K6	chr1	-	27355184	27366892	4951	protein_coding	mitogen-activated_protein_kinase_kinase_kinase_6
ENSG00000143217	484.3998161	237.7168533	-0.611223425	0.058285262	0.997409185	PVRL4	chr1	-	161070995	161089599	3502	protein_coding	poliovirus_receptor-related_4
ENSG00000187954	2589.067588	1459.682635	-0.57362536	0.058484231	0.997409185	CYHR1	chr8	-	144449582	144465677	9787	protein_coding	cysteine/histidine-rich_1
ENSG00000135269	999.4453348	1798.555596	0.578935759	0.058544766	0.997409185	TES	chr7	+	116210493	116258783	4280	protein_coding	testin_LIM_domain_protein
ENSG00000102401	613.9026241	1134.971529	0.587723091	0.058708654	0.997409185	ARMCX3	chrX	+	101622797	101627843	4239	protein_coding	armadillo_repeat_containing_X-linked_3
ENSG00000107290	1429.473743	2534.972061	0.573164532	0.05875994	0.997409185	SETX	chr9	-	132261356	132354985	12140	protein_coding	senataxin
ENSG00000212694	259.0056159	111.2717185	-0.621458627	0.058851159	0.997409185	LINC01089	chr12	-	121795267	121803906	4132	lincRNA	long_intergenic_non-protein_coding_RNA_1089
ENSG00000139793	183.8742159	388.4394538	0.614776753	0.05901664	0.997409185	MBNL2	chr13	+	97221434	97394120	4908	protein_coding	muscleblind-like_splicing_regulator_2
ENSG00000177098	117.6399553	36.4161988	-0.59749974	0.059368485	0.997409185	SCN4B	chr11	-	118133377	118152888	5649	protein_coding	sodium_channel_voltage_gated_type_IV_beta_subunit
ENSG00000140451	666.2968899	343.9307664	-0.598572637	0.059763596	0.997409185	PIF1	chr15	-	64815632	64825668	4656	protein_coding	PIF1_5'-to-3'_DNA_helicase
ENSG00000009950	734.5082925	383.3816485	-0.595914716	0.059765511	0.997409185	MLXIPL	chr7	-	73593194	73624543	4815	protein_coding	MLX_interacting_protein-like
ENSG00000130475	173.9885054	65.75147005	-0.615114682	0.060026401	0.997409185	FCHO1	chr19	+	17747718	17788568	5694	protein_coding	FCH_domain_only_1
ENSG00000100906	841.2739663	1519.364739	0.57799218	0.060063375	0.997409185	NFKBIA	chr14	-	35401511	35404749	2373	protein_coding	nuclear_factor_of_kappa_light_polypeptide_gene_enhancer_in_B-cells_inhibitor_alpha
ENSG00000072571	2015.696378	1131.936846	-0.572769266	0.060173551	0.997409185	HMMR	chr5	+	163460203	163491945	3936	protein_coding	hyaluronan-mediated_motility_receptor_(RHAMM)
ENSG00000152926	308.4341686	139.5954287	-0.616222512	0.060201856	0.997409185	ZNF117	chr7	-	64971776	65006684	10691	protein_coding	zinc_finger_protein_117
ENSG00000106367	1744.827909	974.1333178	-0.574591214	0.060395572	0.997409185	AP1S1	chr7	+	101154397	101161596	1539	protein_coding	adaptor_related_protein_complex_1_sigma_1_subunit
ENSG00000142634	1639.050806	912.4280921	-0.575528252	0.060465541	0.997409185	EFHD2	chr1	+	15409895	15430343	2531	protein_coding	EF-hand_domain_family_member_D2
ENSG00000171492	465.6169661	873.9887711	0.589271492	0.060540128	0.997409185	LRRC8D	chr1	+	89821014	89936611	4852	protein_coding	leucine-rich_repeat_containing_8_family_member_D
ENSG00000153714	14.8285658	71.82083652	0.54215377	0.060546503	0.997409185	LURAP1L	chr9	+	12775021	12822131	2132	protein_coding	leucine_rich_adaptor_protein_1-like
ENSG00000204934	247.1427633	496.6764892	0.604365007	0.060646057	0.997409185	ATP6V0E2-AS1	chr7	-	149867697	149880610	3291	antisense	ATP6V0E2_antisense_RNA_1
ENSG00000132718	495.2740977	924.566825	0.587547228	0.060651472	0.997409185	SYT11	chr1	+	155859509	155885199	5240	protein_coding	synaptotagmin_11
ENSG00000141858	2036.45637	1146.098701	-0.571199122	0.060716952	0.997409185	SAMD1	chr19	-	14087840	14091036	2263	protein_coding	sterile_alpha_motif_domain_containing_1
ENSG00000267280	571.3940688	290.3180293	-0.600177202	0.060787739	0.997409185	TBX2-AS1	chr17	-	61393456	61411555	1206	antisense	TBX2_antisense_RNA_1
ENSG00000143878	1477.913725	2598.700409	0.566601297	0.061151992	0.997409185	RHOB	chr2	+	20447074	20449445	2372	protein_coding	ras_homolog_family_member_B
ENSG00000221890	305.4684554	138.5838676	-0.613848807	0.0612167	0.997409185	NPTXR	chr22	-	38818452	38843982	5784	protein_coding	neuronal_pentraxin_receptor
ENSG00000186056	10.87428159	62.71678682	0.519919435	0.061278656	0.997409185	MATN1-AS1	chr1	+	30718504	30726827	4024	antisense	MATN1_antisense_RNA_1
ENSG00000172667	1791.290748	1004.48015	-0.571639847	0.06136313	0.997409185	ZMAT3	chr3	-	179017223	179072279	9646	protein_coding	zinc_finger_matrin-type_3
ENSG00000156650	1391.908043	2447.977808	0.565908467	0.06173338	0.997409185	KAT6B	chr10	+	74825582	75032622	13400	protein_coding	K(lysine)_acetyltransferase_6B
ENSG00000125740	63.26854741	167.9191389	0.610094048	0.06185157	0.997409185	FOSB	chr19	+	45467995	45475179	5553	protein_coding	FBJ_murine_osteosarcoma_viral_oncogene_homolog_B
ENSG00000078081	166.0799369	353.0348161	0.60920309	0.062040963	0.997409185	LAMP3	chr3	-	183122213	183163839	3816	protein_coding	lysosomal-associated_membrane_protein_3
ENSG00000123570	55.35997898	152.7457227	0.606232819	0.062171098	0.997409185	RAB9B	chrX	-	103822322	103832228	3748	protein_coding	RAB9B_member_RAS_oncogene_family
ENSG00000120742	3095.215968	5332.950002	0.556853842	0.062252698	0.997409185	SERP1	chr3	-	150541994	150603228	5747	protein_coding	stress-associated_endoplasmic_reticulum_protein_1
ENSG00000065054	1177.388124	647.3990897	-0.576385409	0.062763536	0.997409185	SLC9A3R2	chr16	+	2025356	2039026	3550	protein_coding	solute_carrier_family_9_subfamily_A_(NHE3_cation_proton_antiporter_3)_member_3_regulator_2
ENSG00000074181	1934.633551	1093.497525	-0.566791209	0.062769703	0.997409185	NOTCH3	chr19	-	15159038	15200981	9394	protein_coding	notch_3
ENSG00000128714	3556.87865	2051.445866	-0.558754879	0.062846188	0.997409185	HOXD13	chr2	+	176092891	176095938	2240	protein_coding	homeobox_D13
ENSG00000176533	390.485566	188.1503605	-0.60465902	0.062981513	0.997409185	GNG7	chr19	-	2511219	2702709	4561	protein_coding	guanine_nucleotide_binding_protein_(G_protein)_gamma_7
ENSG00000091640	827.4339715	1480.925418	0.570277552	0.06327884	0.997409185	SPAG7	chr17	-	4959226	4967872	2831	protein_coding	sperm_associated_antigen_7
ENSG00000114784	1056.782456	1869.364872	0.566015247	0.06330332	0.997409185	EIF1B	chr3	+	40309684	40312424	1912	protein_coding	eukaryotic_translation_initiation_factor_1B
ENSG00000116478	5303.683701	3089.307531	-0.55377446	0.063507583	0.997409185	HDAC1	chr1	+	32292086	32333635	3963	protein_coding	histone_deacetylase_1
ENSG00000125449	360.8284344	171.9653832	-0.603878434	0.064024552	0.997409185	ARMC7	chr17	+	75109952	75130265	2823	protein_coding	armadillo_repeat_containing_7
ENSG00000005700	1035.033893	1827.890867	0.564257942	0.064164957	0.997409185	IBTK	chr6	-	82169983	82247754	8722	protein_coding	inhibitor_of_Bruton_tyrosine_kinase
ENSG00000172269	698.9197346	1259.393542	0.571303111	0.064197751	0.997409185	DPAGT1	chr11	-	119096503	119108331	5280	protein_coding	dolichyl-phosphate_(UDP-N-acetylglucosamine)_N-acetylglucosaminephosphotransferase_1_(GlcNAc-1-P_transferase)
ENSG00000166851	3711.095734	2151.590412	-0.554809573	0.064277693	0.997409185	PLK1	chr16	+	23677656	23690367	4760	protein_coding	polo-like_kinase_1
ENSG00000136840	503.1826661	926.5899472	0.577546997	0.064584967	0.997409185	ST6GALNAC4	chr9	-	127907886	127917038	2630	protein_coding	ST6_(alpha-N-acetyl-neuraminyl-23-beta-galactosyl-13)-N-acetylgalactosaminide_alpha-26-sialyltransferase_4
ENSG00000196132	128.5142369	43.49712634	-0.592907754	0.06465756	0.997409185	MYT1	chr20	+	64151791	64242253	6265	protein_coding	myelin_transcription_factor_1
ENSG00000163565	473.5255345	876.0118933	0.578732292	0.064685585	0.997409185	IFI16	chr1	+	158999968	159055155	5294	protein_coding	interferon_gamma-inducible_protein_16
ENSG00000125434	124.5599527	41.47400419	-0.590960303	0.064707789	0.997409185	SLC25A35	chr17	-	8287763	8295343	3897	protein_coding	solute_carrier_family_25_member_35
ENSG00000006016	366.7598607	176.0116275	-0.601365032	0.064921634	0.997409185	CRLF1	chr19	-	18572220	18607741	3018	protein_coding	cytokine_receptor-like_factor_1
ENSG00000163683	188.8170712	388.4394538	0.599089028	0.065316435	0.997409185	SMIM14	chr4	-	39546330	39639090	6721	protein_coding	small_integral_membrane_protein_14
ENSG00000082781	1316.776643	735.4049035	-0.56759409	0.065330354	0.997409185	ITGB5	chr3	-	124761948	124901418	6447	protein_coding	integrin_subunit_beta_5
ENSG00000171703	1234.725245	686.8499718	-0.568878129	0.065368606	0.997409185	TCEA2	chr20	+	64049836	64072347	4802	protein_coding	transcription_elongation_factor_A_(SII)_2
ENSG00000197714	148.285658	317.6301784	0.602761421	0.06555222	0.997409185	ZNF460	chr19	+	57280051	57293569	3505	protein_coding	zinc_finger_protein_460
ENSG00000185442	103.7999606	238.7284143	0.605054597	0.065926443	0.997409185	FAM174B	chr15	-	92617443	92809884	4657	protein_coding	family_with_sequence_similarity_174_member_B
ENSG00000143412	162.1256527	61.70522574	-0.599969081	0.066121183	0.997409185	ANXA9	chr1	+	150982017	150995634	1826	protein_coding	annexin_A9
ENSG00000156381	1450.233735	817.3413508	-0.562920834	0.066456101	0.997409185	ANKRD9	chr14	-	102501760	102509799	7215	protein_coding	ankyrin_repeat_domain_9
ENSG00000103227	387.5198529	189.1619215	-0.596282995	0.066528695	0.997409185	LMF1	chr16	-	853634	981318	8233	protein_coding	lipase_maturation_factor_1
ENSG00000129437	54.37140793	8.092488622	-0.489353902	0.066754809	0.997409185	KLK14	chr19	-	51077495	51084245	1159	protein_coding	kallikrein_related_peptidase_14
ENSG00000186193	1530.30799	865.8962825	-0.561050562	0.066804252	0.997409185	SAPCD2	chr9	-	137062124	137070588	3848	protein_coding	suppressor_APC_domain_containing_2
ENSG00000167842	462.6512529	851.7344274	0.573977889	0.066952234	0.997409185	MIS12	chr17	+	5486285	5490814	3157	protein_coding	MIS12_kinetochore_complex_component
ENSG00000110048	1819.959309	3127.746852	0.549993528	0.067015451	0.997409185	OSBP	chr11	-	59574398	59616144	5492	protein_coding	oxysterol_binding_protein
ENSG00000185621	422.1198397	782.9482742	0.575806014	0.067122173	0.997409185	LMLN	chr3	+	197960200	198043720	8692	protein_coding	leishmanolysin-like_(metallopeptidase_M8_family)
ENSG00000182481	7834.425597	4633.961297	-0.542825795	0.067122188	0.997409185	KPNA2	chr17	+	68035519	68046842	3140	protein_coding	karyopherin_alpha_2_(RAG_cohort_1_importin_alpha_1)
ENSG00000170270	334.137016	158.8150892	-0.597849714	0.067257678	0.997409185	C14orf142	chr14	-	93202894	93207094	1154	protein_coding	chromosome_14_open_reading_frame_142
ENSG00000003147	86.99425268	207.3700209	0.601492167	0.067442142	0.997409185	ICA1	chr7	-	8113184	8262687	4891	protein_coding	islet_cell_autoantigen_1
ENSG00000088899	461.6626819	848.6997442	0.57276355	0.067505118	0.997409185	RP5-1187M17.10	chr20	-	3162617	3173592	5395	protein_coding	Leucine_zipper_putative_tumor_suppressor_3_
ENSG00000169891	101.8228185	233.670609	0.601099141	0.067729051	0.997409185	REPS2	chrX	+	16946691	17153280	11311	protein_coding	RALBP1_associated_Eps_domain_containing_2
ENSG00000132541	623.7883346	328.7573503	-0.580446859	0.067817396	0.997409185	HRSP12	chr8	-	98102344	98117241	1567	protein_coding	heat-responsive_protein_12
ENSG00000039523	974.7310585	537.1389323	-0.568418862	0.067859256	0.997409185	FAM65A	chr16	+	67518418	67546788	6729	protein_coding	family_with_sequence_similarity_65_member_A
ENSG00000163527	3073.467404	5213.585795	0.543451546	0.067875528	0.997409185	STT3B	chr3	+	31532638	31637622	5012	protein_coding	STT3B_subunit_of_the_oligosaccharyltransferase_complex_(catalytic)
ENSG00000120738	169.0456501	351.011694	0.595189606	0.067966418	0.997409185	EGR1	chr5	+	138465490	138469315	3138	protein_coding	early_growth_response_1
ENSG00000134294	5334.329403	8984.685492	0.540153886	0.068005043	0.997409185	SLC38A2	chr12	-	46358189	46372867	6602	protein_coding	solute_carrier_family_38_member_2
ENSG00000129951	519.988374	268.0636856	-0.584407146	0.068292117	0.997409185	PLPPR3	chr19	-	812488	821977	2741	protein_coding	phospholipid_phosphatase_related_3
ENSG00000103260	825.4568294	449.1331185	-0.571366035	0.068416898	0.997409185	METRN	chr16	+	715115	719655	3692	protein_coding	meteorin_glial_cell_differentiation_regulator
ENSG00000163629	3667.598607	6190.753796	0.540267568	0.068774145	0.997409185	PTPN13	chr4	+	86594315	86815171	9496	protein_coding	protein_tyrosine_phosphatase_non-receptor_type_13_(APO-1/CD95_(Fas)-associated_phosphatase)
ENSG00000165905	363.7941476	177.0231886	-0.592410106	0.068839614	0.997409185	GYLTL1B	chr11	+	45921621	45929096	3115	protein_coding	glycosyltransferase-like_1B
ENSG00000232810	3.954284213	44.50868742	0.445340532	0.068848298	0.997409185	TNF	chr6	+	31575567	31578336	1676	protein_coding	tumor_necrosis_factor
ENSG00000204682	458.6969687	232.6590479	-0.586149226	0.069030469	0.997409185	CASC10	chr10	-	21492658	21497262	3801	protein_coding	cancer_susceptibility_candidate_10
ENSG00000067057	3459.998686	2031.214644	-0.543619681	0.069299519	0.997409185	PFKP	chr10	+	3066333	3137712	4836	protein_coding	phosphofructokinase_platelet
ENSG00000153989	1222.862393	2114.162652	0.549581363	0.069366092	0.997409185	NUS1	chr6	+	117675502	117710640	4676	protein_coding	NUS1_dehydrodolichyl_diphosphate_synthase_subunit
ENSG00000233101	473.5255345	241.7630976	-0.584241371	0.069485773	0.997409185	HOXB-AS3	chr17	+	48549630	48606414	1913	antisense	HOXB_cluster_antisense_RNA_3
ENSG00000108679	3237.570199	1898.700143	-0.543787474	0.069527635	0.997409185	LGALS3BP	chr17	-	78971238	78980109	3584	protein_coding	lectin_galactoside-binding_soluble_3_binding_protein
ENSG00000052841	1626.199383	2782.804525	0.545028003	0.069735272	0.997409185	TTC17	chr11	+	43358932	43494933	11284	protein_coding	tetratricopeptide_repeat_domain_17
ENSG00000236144	450.7884003	228.6128036	-0.584929537	0.069768445	0.997409185	TMEM147-AS1	chr19	-	35540738	35546029	4859	antisense	TMEM147_antisense_RNA_1
ENSG00000177606	7257.100102	12134.68669	0.53483592	0.069853461	0.997409185	JUN	chr1	-	58780788	58784327	3540	protein_coding	jun_proto-oncogene
ENSG00000034152	1004.38819	558.3817149	-0.562749083	0.069993325	0.997409185	MAP2K3	chr17	+	21284672	21315240	3783	protein_coding	mitogen-activated_protein_kinase_kinase_3
ENSG00000198569	150.2628001	56.64742035	-0.589490293	0.070115408	0.997409185	SLC34A3	chr9	+	137230757	137236554	2303	protein_coding	solute_carrier_family_34_(type_II_sodium/phosphate_cotransporter)_member_3
ENSG00000159674	13.83999475	65.75147005	0.517114654	0.070237386	0.997409185	SPON2	chr4	-	1166932	1208962	6013	protein_coding	spondin_2_extracellular_matrix_protein
ENSG00000175745	1091.382443	610.9828909	-0.56016705	0.070258931	0.997409185	NR2F1	chr5	+	93583337	93594615	4201	protein_coding	nuclear_receptor_subfamily_2_group_F_member_1
ENSG00000154305	1954.404972	3322.97814	0.541632779	0.070357782	0.997409185	MIA3	chr1	+	222618086	222668012	10171	protein_coding	melanoma_inhibitory_activity_family_member_3
ENSG00000180448	297.559887	139.5954287	-0.592889727	0.07038991	0.997409185	HMHA1	chr19	+	1065923	1086628	6238	protein_coding	histocompatibility_(minor)_HA-1
ENSG00000221817	81.06282636	194.2197269	0.593727458	0.07086478	0.997409185	PPP3CB-AS1	chr10	+	73495525	73520070	5687	processed_transcript	PPP3CB_antisense_RNA_1_(head_to_head)
ENSG00000197603	1044.919603	1808.671207	0.547782933	0.07125199	0.997409185	C5orf42	chr5	-	37106228	37249428	15146	protein_coding	chromosome_5_open_reading_frame_42
ENSG00000198258	2985.484581	1756.070031	-0.540366261	0.071446421	0.997409185	UBL5	chr19	+	9827892	9830115	1931	protein_coding	ubiquitin_like_5
ENSG00000247903	477.4798187	245.8093419	-0.579408166	0.071523229	0.997409185	RP11-421F16.3	chr12	+	26971586	26979582	2549	antisense	NA
ENSG00000168734	508.1255214	264.0174413	-0.577583438	0.071566576	0.997409185	PKIG	chr20	+	44531785	44624247	2496	protein_coding	protein_kinase_(cAMP-dependent_catalytic)_inhibitor_gamma
ENSG00000170345	120.6056685	263.0058802	0.590855594	0.072096191	0.997409185	FOS	chr14	+	75278774	75282230	3238	protein_coding	FBJ_murine_osteosarcoma_viral_oncogene_homolog
ENSG00000112984	2909.36461	1714.596027	-0.538453994	0.072437111	0.997409185	KIF20A	chr5	+	138178719	138187715	3958	protein_coding	kinesin_family_member_20A
ENSG00000006459	1189.250977	2041.330255	0.543058736	0.072505387	0.997409185	KDM7A	chr7	-	140084746	140177035	9430	protein_coding	lysine_(K)-specific_demethylase_7A
ENSG00000176018	706.8283031	1243.208565	0.551937278	0.07262564	0.997409185	LYSMD3	chr5	-	90515611	90529584	4459	protein_coding	LysM_putative_peptidoglycan-binding_domain_containing_3
ENSG00000135638	286.6856054	134.5376233	-0.588548279	0.072659158	0.997409185	EMX1	chr2	+	72916260	72936071	5516	protein_coding	empty_spiracles_homeobox_1
ENSG00000176912	106.7656737	34.39307664	-0.566152721	0.072738529	0.997409185	TYMSOS	chr18	-	641320	658340	976	processed_transcript	TYMS_opposite_strand
ENSG00000102531	924.3139348	1602.312747	0.5465224	0.072785014	0.997409185	FNDC3A	chr13	+	48975912	49209779	7698	protein_coding	fibronectin_type_III_domain_containing_3A
ENSG00000178700	244.1770501	110.2601575	-0.589337309	0.073126209	0.997409185	DHFRL1	chr3	-	94047836	94063389	4659	protein_coding	dihydrofolate_reductase_like_1
ENSG00000187634	5021.94095	3001.301718	-0.531450855	0.07333688	0.997409185	SAMD11	chr1	+	924880	944581	3214	protein_coding	sterile_alpha_motif_domain_containing_11
ENSG00000127481	9531.802095	15770.2372	0.526200983	0.073439411	0.997409185	UBR4	chr1	-	19074506	19210276	24675	protein_coding	ubiquitin_protein_ligase_E3_component_n-recognin_4
ENSG00000184205	1297.005222	2213.295638	0.539491952	0.073589083	0.997409185	TSPYL2	chrX	+	53082367	53088540	4948	protein_coding	TSPY-like_2
ENSG00000108106	9833.316266	5927.747915	-0.527220574	0.073644458	0.997409185	UBE2S	chr19	-	55399745	55407777	2788	protein_coding	ubiquitin_conjugating_enzyme_E2S
ENSG00000188064	184.862787	76.87864191	-0.587368262	0.073726605	0.997409185	WNT7B	chr22	-	45920362	45977129	5051	protein_coding	wingless-type_MMTV_integration_site_family_member_7B
ENSG00000250033	17.79427896	72.8323976	0.526251888	0.073985391	0.997409185	SLC7A11-AS1	chr4	+	138057464	138178177	6161	processed_transcript	SLC7A11_antisense_RNA_1
ENSG00000265354	1932.656409	1127.890602	-0.540652196	0.074008597	0.997409185	TIMM23	chr10	+	45972449	46003734	1222	protein_coding	translocase_of_inner_mitochondrial_membrane_23_homolog_(yeast)
ENSG00000162924	238.2456238	461.2718514	0.57479583	0.074046676	0.997409185	REL	chr2	+	60881521	60931610	11255	protein_coding	v-rel_avian_reticuloendotheliosis_viral_oncogene_homolog
ENSG00000182858	703.8625899	1232.081393	0.547951655	0.074514186	0.997409185	ALG12	chr22	-	49900229	49918458	5350	protein_coding	ALG12_alpha-16-mannosyltransferase
ENSG00000245910	999.4453348	1718.642271	0.541370235	0.074582882	0.997409185	SNHG6	chr8	-	66921684	66926398	1247	processed_transcript	small_nucleolar_RNA_host_gene_6
ENSG00000255284	307.4455976	147.6879173	-0.583186686	0.074637238	0.997409185	AP006621.5	chr11	+	777578	784297	1059	lincRNA	NA
ENSG00000147421	366.7598607	674.7112388	0.562766683	0.074660996	0.997409185	HMBOX1	chr8	+	28890394	29064764	6634	protein_coding	homeobox_containing_1
ENSG00000176209	469.5712503	243.7862197	-0.57263135	0.074826989	0.997409185	SMIM19	chr8	+	42541155	42555193	4056	protein_coding	small_integral_membrane_protein_19
ENSG00000234753	107.7542448	35.40463772	-0.563136268	0.074953615	0.997409185	FOXP4-AS1	chr6	-	41494853	41548621	934	antisense	FOXP4_antisense_RNA_1
ENSG00000181061	1568.862261	909.3934089	-0.542104197	0.075008303	0.997409185	HIGD1A	chr3	-	42784298	42804531	1675	protein_coding	HIG1_hypoxia_inducible_domain_family_member_1A
ENSG00000164885	845.2282505	470.3759011	-0.55554298	0.075184972	0.997409185	CDK5	chr7	-	151053812	151058530	2938	protein_coding	cyclin-dependent_kinase_5
ENSG00000211459	10316.72751	16990.17986	0.522287485	0.075187531	0.997409185	MT-RNR1	chrMT	+	648	1601	954	Mt_rRNA	mitochondrially_encoded_12S_RNA
ENSG00000167632	801.7311242	444.0753131	-0.55689374	0.07520443	0.997409185	TRAPPC9	chr8	-	139730343	140458579	7055	protein_coding	trafficking_protein_particle_complex_9
ENSG00000104332	475.5026766	247.832464	-0.570925953	0.075460934	0.997409185	SFRP1	chr8	-	41261958	41309497	4761	protein_coding	secreted_frizzled-related_protein_1
ENSG00000089280	11547.49847	7002.02578	-0.522584468	0.075552817	0.997409185	FUS	chr16	+	31180110	31194871	10283	protein_coding	FUS_RNA_binding_protein
ENSG00000244694	181.8970738	75.86708083	-0.583469618	0.075604221	0.997409185	PTCHD4	chr6	-	47878028	48068689	5177	protein_coding	patched_domain_containing_4
ENSG00000101213	42.50855529	4.046244311	-0.433360865	0.075616069	0.997409185	PTK6	chr20	-	63528001	63537370	2947	protein_coding	protein_tyrosine_kinase_6
ENSG00000162490	145.3199448	55.63585927	-0.577775528	0.075698841	0.997409185	DRAXIN	chr1	+	11691729	11725857	7346	protein_coding	dorsal_inhibitory_axon_guidance_protein
ENSG00000188707	691.9997373	1207.803927	0.545078677	0.076058521	0.997409185	ZBED6CL	chr7	+	150329789	150332721	2933	protein_coding	ZBED6_C-terminal_like
ENSG00000145833	3979.98706	2385.261021	-0.527231348	0.076203358	0.997409185	DDX46	chr5	+	134758771	134855133	9222	protein_coding	DEAD_(Asp-Glu-Ala-Asp)_box_polypeptide_46
ENSG00000117450	6814.22027	4120.08827	-0.523071377	0.076399421	0.997409185	PRDX1	chr1	-	45511036	45523047	1522	protein_coding	peroxiredoxin_1
ENSG00000183186	252.0856186	116.3295239	-0.582257792	0.076445015	0.997409185	C2CD4C	chr19	-	405438	409170	3129	protein_coding	C2_calcium-dependent_domain_containing_4C
ENSG00000154102	118.6285264	41.47400419	-0.566828906	0.076496169	0.997409185	C16orf74	chr16	-	85690084	85751129	2181	protein_coding	chromosome_16_open_reading_frame_74
ENSG00000196236	576.336924	309.5376898	-0.562747855	0.076755045	0.997409185	XPNPEP3	chr22	+	40857077	40932815	9574	protein_coding	X-prolyl_aminopeptidase_3_mitochondrial
ENSG00000116874	523.9426582	929.6246304	0.549536139	0.076858209	0.997409185	WARS2	chr1	-	119031216	119140671	3847	protein_coding	tryptophanyl_tRNA_synthetase_2_mitochondrial
ENSG00000176014	2030.524943	1197.688316	-0.532685176	0.07738012	0.997409185	TUBB6	chr18	+	12307669	12344320	4117	protein_coding	tubulin_beta_6_class_V
ENSG00000142156	7397.477191	4487.284941	-0.520601541	0.077391263	0.997409185	COL6A1	chr21	+	45981737	46005050	5343	protein_coding	collagen_type_VI_alpha_1
ENSG00000135378	632.6854741	344.9423275	-0.557239921	0.078120537	0.997409185	PRRG4	chr11	+	32829943	32858123	5530	protein_coding	proline_rich_Gla_(G-carboxyglutamic_acid)_4_(transmembrane)
ENSG00000143416	254.0627607	118.3526461	-0.578215925	0.07842527	0.997409185	SELENBP1	chr1	-	151364302	151372733	3504	protein_coding	selenium_binding_protein_1
ENSG00000260442	172.9999343	71.82083652	-0.57730584	0.078440082	0.997409185	ATP2A1-AS1	chr16	-	28878957	28879920	583	antisense	ATP2A1_antisense_RNA_1
ENSG00000277161	405.3141318	731.3586592	0.552448779	0.078479751	0.997409185	PIGW	chr17	+	36535020	36539310	2799	protein_coding	phosphatidylinositol_glycan_anchor_biosynthesis_class_W
ENSG00000164244	2051.284935	3414.018637	0.523618626	0.078657795	0.997409185	PRRC1	chr5	+	127517609	127555089	9064	protein_coding	proline-rich_coiled-coil_1
ENSG00000118363	2004.822096	3338.151556	0.523773574	0.078693266	0.997409185	SPCS2	chr11	+	74949247	74979031	2982	protein_coding	signal_peptidase_complex_subunit_2
ENSG00000068912	1053.816743	1789.451546	0.531786102	0.078796979	0.997409185	ERLEC1	chr2	+	53787044	53818819	2592	protein_coding	endoplasmic_reticulum_lectin_1
ENSG00000188681	489.3426713	258.9596359	-0.562658291	0.07902569	0.997409185	TEKT4P2	chr21	-	9068361	9129752	2309	transcribed_unprocessed_pseudogene	tektin_4_pseudogene_2
ENSG00000110092	3198.027357	1920.954487	-0.523264212	0.079132683	0.997409185	CCND1	chr11	+	69641087	69654474	4830	protein_coding	cyclin_D1
ENSG00000260279	47.45141055	128.4682569	0.566434306	0.079236096	0.997409185	AC137932.5	chr16	+	89297508	89298317	517	antisense	NA
ENSG00000116962	2825.33607	1692.341683	-0.524295243	0.079304715	0.997409185	NID1	chr1	-	235975830	236065162	5864	protein_coding	nidogen_1
ENSG00000198855	158.1713685	320.6648616	0.572254797	0.079554426	0.997409185	FICD	chr12	+	108515185	108525837	4267	protein_coding	FIC_domain_containing
ENSG00000070495	782.9482742	439.0175077	-0.546645578	0.080413687	0.997409185	JMJD6	chr17	-	76712832	76726799	5969	protein_coding	jumonji_domain_containing_6
ENSG00000136731	2320.176262	3834.828046	0.51873108	0.080506078	0.997409185	UGGT1	chr2	+	128091200	128195677	11349	protein_coding	UDP-glucose_glycoprotein_glucosyltransferase_1
ENSG00000152409	1238.67953	2081.792698	0.525762686	0.080588486	0.997409185	JMY	chr5	+	79236189	79327215	9042	protein_coding	junction_mediating_and_regulatory_protein_p53_cofactor
ENSG00000124126	694.9654504	385.4047706	-0.549521949	0.080598405	0.997409185	PREX1	chr20	-	48624252	48827883	7393	protein_coding	phosphatidylinositol-345-trisphosphate-dependent_Rac_exchange_factor_1
ENSG00000154118	592.1540609	322.6879838	-0.553975137	0.080624974	0.997409185	JPH3	chr16	+	87601835	87698156	5941	protein_coding	junctophilin_3
ENSG00000075043	754.2797136	421.8209694	-0.547029965	0.080719868	0.997409185	KCNQ2	chr20	-	63400210	63472677	11355	protein_coding	potassium_channel_voltage_gated_KQT-like_subfamily_Q_member_2
ENSG00000215440	157.1827975	63.7283479	-0.570632269	0.080991082	0.997409185	NPEPL1	chr20	+	58689131	58719238	7641	protein_coding	aminopeptidase-like_1
ENSG00000143341	231.3256265	106.2139132	-0.573840034	0.081055515	0.997409185	HMCN1	chr1	+	185734551	186190949	18579	protein_coding	hemicentin_1
ENSG00000177595	3725.9243	2255.781203	-0.517896328	0.081060516	0.997409185	PIDD1	chr11	-	799179	809753	5869	protein_coding	p53-induced_death_domain_protein_1
ENSG00000099203	312.3884528	574.5666921	0.5539336	0.081065519	0.997409185	TMED1	chr19	-	10832438	10836318	1513	protein_coding	transmembrane_p24_trafficking_protein_1
ENSG00000232545	29.6571316	94.07518023	0.542909878	0.081181852	0.997409185	KB-318B8.7	chr22	+	24101689	24103354	558	sense_intronic	NA
ENSG00000157240	1502.628001	883.0928208	-0.529905434	0.081272377	0.997409185	FZD1	chr7	+	91264364	91271326	6963	protein_coding	frizzled_class_receptor_1
ENSG00000175061	2871.79891	4718.932428	0.515241298	0.081408465	0.997409185	LRRC75A-AS1	chr17	+	16438822	16478678	3759	processed_transcript	LRRC75A_antisense_RNA_1
ENSG00000031698	7272.917239	11828.18368	0.510292265	0.081572916	0.997409185	SARS	chr1	+	109213918	109238169	3836	protein_coding	seryl-tRNA_synthetase
ENSG00000116544	46.4628395	125.4335736	0.560791107	0.08191918	0.997409185	DLGAP3	chr1	-	34865436	34929585	3977	protein_coding	discs_large_(Drosophila)_homolog-associated_protein_3
ENSG00000254531	55.35997898	141.6185509	0.565782735	0.081974068	0.997409185	FLJ20021	chr4	+	101347780	101348883	790	lincRNA	uncharacterized_LOC90024
ENSG00000178904	811.6168347	1383.815554	0.529690602	0.082182165	0.997409185	DPY19L3	chr19	+	32405543	32485895	10781	protein_coding	dpy-19-like_3_(C._elegans)
ENSG00000162643	49.42855266	8.092488622	-0.45998945	0.082260625	0.997409185	WDR63	chr1	+	84999147	85133138	3923	protein_coding	WD_repeat_domain_63
ENSG00000234546	77.10854215	21.24278263	-0.52192882	0.082388559	0.997409185	RP3-510D11.2	chr1	+	9182004	9196284	1662	lincRNA	NA
ENSG00000141522	7086.07731	4346.677951	-0.510565797	0.08250561	0.997409185	ARHGDIA	chr17	-	81867721	81871406	2903	protein_coding	Rho_GDP_dissociation_inhibitor_(GDI)_alpha
ENSG00000099783	12615.15521	7777.893127	-0.508033388	0.082634849	0.997409185	HNRNPM	chr19	+	8444767	8489114	5614	protein_coding	heterogeneous_nuclear_ribonucleoprotein_M
ENSG00000061987	1244.610956	2080.781137	0.521296708	0.082850618	0.997409185	MON2	chr12	+	62466817	62600479	16014	protein_coding	MON2_homolog_regulator_of_endosome-to-Golgi_trafficking
ENSG00000117461	489.3426713	261.9943191	-0.554693325	0.082982463	0.997409185	PIK3R3	chr1	-	46040140	46133036	7410	protein_coding	phosphoinositide-3-kinase_regulatory_subunit_3
ENSG00000136450	5917.586325	3626.446464	-0.510500522	0.083059819	0.997409185	SRSF1	chr17	-	58003360	58007346	3340	protein_coding	serine/arginine-rich_splicing_factor_1
ENSG00000147649	6551.26037	10625.43756	0.507531948	0.083182011	0.997409185	MTDH	chr8	+	97644179	97728770	6391	protein_coding	metadherin
ENSG00000087088	4221.198397	2574.422943	-0.512526796	0.083251666	0.997409185	BAX	chr19	+	48954815	48961798	2587	protein_coding	BCL2-associated_X_protein
ENSG00000270170	764.1654241	430.9250191	-0.54129789	0.083417063	0.997409185	NCBP2-AS2	chr3	+	196942623	196943540	918	protein_coding	NCBP2_antisense_RNA_2_(head_to_head)
ENSG00000105404	1638.062235	2710.983688	0.516305869	0.083592552	0.997409185	RABAC1	chr19	-	41956681	41959390	1999	protein_coding	Rab_acceptor_1_(prenylated)
ENSG00000186792	231.3256265	107.2254742	-0.569024907	0.083602638	0.997409185	HYAL3	chr3	-	50292831	50299468	2030	protein_coding	hyaluronoglucosaminidase_3
ENSG00000172172	1089.405301	632.2256736	-0.531784856	0.083733184	0.997409185	MRPL13	chr8	-	120380761	120445402	4209	protein_coding	mitochondrial_ribosomal_protein_L13
ENSG00000171425	893.6682321	1511.27225	0.524940691	0.083735027	0.997409185	ZNF581	chr19	+	55635459	55645622	1736	protein_coding	zinc_finger_protein_581
ENSG00000139835	170.0342212	71.82083652	-0.567281843	0.083805008	0.997409185	GRTP1	chr13	-	113324164	113364148	2916	protein_coding	growth_hormone_regulated_TBC_protein_1
ENSG00000143977	2660.244704	1607.370552	-0.516086579	0.083827011	0.997409185	SNRPG	chr2	-	70281362	70293771	1795	protein_coding	small_nuclear_ribonucleoprotein_polypeptide_G
ENSG00000257315	145.3199448	295.3758347	0.565301685	0.08392594	0.997409185	ZBED6	chr1	+	203796309	203800558	4250	protein_coding	zinc_finger_BED-type_containing_6
ENSG00000165752	875.8739532	500.7227335	-0.536278688	0.084148476	0.997409185	STK32C	chr10	-	132207492	132331847	3543	protein_coding	serine/threonine_kinase_32C
ENSG00000145777	70.18854478	166.9075778	0.566244542	0.084214774	0.997409185	TSLP	chr5	+	111070062	111078024	4282	protein_coding	thymic_stromal_lymphopoietin
ENSG00000071246	901.5768005	516.9077107	-0.535096133	0.084378297	0.997409185	VASH1	chr14	+	76762189	76783015	6502	protein_coding	vasohibin_1
ENSG00000166794	1047.885316	1757.081592	0.520886833	0.084444233	0.997409185	PPIB	chr15	-	64155812	64163205	1911	protein_coding	peptidylprolyl_isomerase_B_(cyclophilin_B)
ENSG00000132589	2476.370488	1496.098834	-0.515271573	0.084720756	0.997409185	FLOT2	chr17	-	28879335	28897679	3336	protein_coding	flotillin_2
ENSG00000226686	382.5769976	198.2659712	-0.55787645	0.084790643	0.997409185	LINC01535	chr19	+	37251912	37265535	2187	lincRNA	long_intergenic_non-protein_coding_RNA_1535
ENSG00000163734	9.885710532	52.60117604	0.468248249	0.08481078	0.997409185	CXCL3	chr4	-	74036589	74038807	2219	protein_coding	chemokine_(C-X-C_motif)_ligand_3
ENSG00000115738	6071.803409	3737.718182	-0.506649147	0.08499678	0.997409185	ID2	chr2	+	8678845	8684453	2205	protein_coding	inhibitor_of_DNA_binding_2_dominant_negative_helix-loop-helix_protein
ENSG00000149541	2211.433446	1333.2375	-0.515493024	0.085407557	0.997409185	B3GAT3	chr11	-	62615296	62622175	2428	protein_coding	beta-13-glucuronyltransferase_3
ENSG00000143631	272.8456107	503.7574167	0.548578198	0.085708335	0.997409185	FLG	chr1	-	152302175	152325203	12747	protein_coding	filaggrin
ENSG00000158717	768.1197084	435.9828245	-0.536560309	0.085783959	0.997409185	RNF166	chr16	-	88696495	88706421	4394	protein_coding	ring_finger_protein_166
ENSG00000121068	1425.519459	844.6534999	-0.521958619	0.085869594	0.997409185	TBX2	chr17	+	61399896	61409466	6029	protein_coding	T-box_2
ENSG00000130720	48.43998161	8.092488622	-0.4536374	0.085975619	0.997409185	FIBCD1	chr9	-	130902438	130939286	3831	protein_coding	fibrinogen_C_domain_containing_1
ENSG00000140807	435.9598345	231.6474868	-0.551715833	0.086192326	0.997409185	NKD1	chr16	+	50548330	50640739	8915	protein_coding	naked_cuticle_homolog_1_(Drosophila)
ENSG00000130702	3624.101481	2218.353443	-0.508047629	0.086313266	0.997409185	LAMA5	chr20	-	62307955	62367312	14291	protein_coding	laminin_subunit_alpha_5
ENSG00000114268	466.6055371	250.8671473	-0.548555653	0.086860293	0.997409185	PFKFB4	chr3	-	48517684	48562015	6107	protein_coding	6-phosphofructo-2-kinase/fructose-26-biphosphatase_4
ENSG00000244879	1806.119314	1084.393475	-0.515707825	0.086931772	0.997409185	GABPB1-AS1	chr15	+	50354959	50372202	17179	antisense	GABPB1_antisense_RNA_1
ENSG00000189319	984.616769	572.54357	-0.52700757	0.087468611	0.997409185	FAM53B	chr10	-	124619292	124744269	6424	protein_coding	family_with_sequence_similarity_53_member_B
ENSG00000172428	1152.673848	677.7459221	-0.522878161	0.087723998	0.997409185	MYEOV2	chr2	-	240126563	240136807	2039	protein_coding	myeloma_overexpressed_2
ENSG00000166037	1209.022398	2001.879373	0.512462943	0.087795549	0.997409185	CEP57	chr11	+	95789965	95832693	7101	protein_coding	centrosomal_protein_57kDa
ENSG00000118418	715.7254425	405.6359922	-0.534602798	0.087823712	0.997409185	HMGN3	chr6	-	79201245	79234738	1014	protein_coding	high_mobility_group_nucleosomal_binding_domain_3
ENSG00000089006	2854.993202	4627.891931	0.503084922	0.087880954	0.997409185	SNX5	chr20	-	17941597	17968980	7953	protein_coding	sorting_nexin_5
ENSG00000105856	299.5370291	544.2198598	0.541972327	0.088022846	0.997409185	HBP1	chr7	+	107168961	107202529	6351	protein_coding	HMG-box_transcription_factor_1
ENSG00000128272	15169.62281	24254.19996	0.496335371	0.088114741	0.997409185	ATF4	chr22	+	39519695	39522685	2514	protein_coding	activating_transcription_factor_4
ENSG00000106976	1088.41673	638.29504	-0.523336404	0.088169709	0.997409185	DNM1	chr9	+	128203352	128255248	8851	protein_coding	dynamin_1
ENSG00000155760	1729.010772	1039.884788	-0.513452323	0.088535104	0.997409185	FZD7	chr2	+	202034587	202038445	3859	protein_coding	frizzled_class_receptor_7
ENSG00000183337	9271.807908	5778.036876	-0.497488673	0.08883896	0.997409185	BCOR	chrX	-	40049815	40177329	8544	protein_coding	BCL6_corepressor
ENSG00000088992	327.2170186	166.9075778	-0.553946652	0.088876213	0.997409185	TESC	chr12	-	117038923	117099479	1926	protein_coding	tescalcin
ENSG00000165507	42.50855529	115.3179629	0.545423584	0.088886681	0.997409185	C10orf10	chr10	-	44970981	44978810	2979	protein_coding	chromosome_10_open_reading_frame_10
ENSG00000026559	685.0797399	1161.272117	0.520387935	0.088969298	0.997409185	KCNG1	chr20	-	51003656	51023129	5437	protein_coding	potassium_channel_voltage_gated_modifier_subfamily_G_member_1
ENSG00000013810	4377.392624	2704.914322	-0.501221178	0.089137145	0.997409185	TACC3	chr4	+	1721490	1745176	6528	protein_coding	transforming_acidic_coiled-coil_containing_protein_3
ENSG00000240024	224.4056291	420.8094083	0.546733463	0.089355931	0.997409185	LINC00888	chr3	+	183447608	183456013	2131	transcribed_unprocessed_pseudogene	long_intergenic_non-protein_coding_RNA_888
ENSG00000119681	253.0741896	122.3988904	-0.557623671	0.089368804	0.997409185	LTBP2	chr14	-	74498170	74612378	9091	protein_coding	latent_transforming_growth_factor_beta_binding_protein_2
ENSG00000158292	656.4111793	370.2313544	-0.534118088	0.089382341	0.997409185	GPR153	chr1	-	6247346	6260975	4082	protein_coding	G_protein-coupled_receptor_153
ENSG00000100034	2865.867483	1756.070031	-0.5047793	0.089399851	0.997409185	PPM1F	chr22	-	21919420	21952837	10083	protein_coding	protein_phosphatase_Mg2+/Mn2+_dependent_1F
ENSG00000127995	426.0741239	745.5205143	0.529997663	0.089707562	0.997409185	CASD1	chr7	+	94509219	94557019	5271	protein_coding	CAS1_domain_containing_1
ENSG00000085465	118.6285264	44.50868742	-0.545385407	0.089872998	0.997409185	OVGP1	chr1	-	111414314	111427777	2567	protein_coding	oviductal_glycoprotein_1
ENSG00000119777	1473.95944	2414.596293	0.505998249	0.089877178	0.997409185	TMEM214	chr2	+	27032910	27041695	4910	protein_coding	transmembrane_protein_214
ENSG00000184897	4853.883871	3009.394206	-0.498961062	0.089958631	0.997409185	H1FX	chr3	-	129314771	129316277	1507	protein_coding	H1_histone_family_member_X
ENSG00000115977	472.5369634	819.364473	0.526920271	0.089996285	0.997409185	AAK1	chr2	-	69457997	69674349	23608	protein_coding	AP2_associated_kinase_1
ENSG00000279672	521.9655161	287.2833461	-0.539448921	0.090025169	0.997409185	CMB9-55F22.1	chr11	+	779617	780755	1139	TEC	NA
ENSG00000159842	2954.838878	1814.740573	-0.503109199	0.09013274	0.997409185	ABR	chr17	-	1003518	1229021	11709	protein_coding	active_BCR-related
ENSG00000116138	412.2341292	722.2546095	0.529623188	0.090378032	0.997409185	DNAJC16	chr1	+	15526813	15592379	8563	protein_coding	DnaJ_heat_shock_protein_family_(Hsp40)_member_C16
ENSG00000116039	114.6742422	42.48556526	-0.542510809	0.090597842	0.997409185	ATP6V1B1	chr2	+	70935882	70965406	2653	protein_coding	ATPase_H+_transporting_lysosomal_56/58kDa_V1_subunit_B1
ENSG00000047644	1443.313738	864.8847214	-0.512856329	0.090641007	0.997409185	WWC3	chrX	+	10015562	10144478	7114	protein_coding	WWC_family_member_3
ENSG00000185633	90.9485369	199.2775323	0.556655642	0.090706023	0.997409185	NDUFA4L2	chr12	-	57234903	57240715	2806	protein_coding	NADH_dehydrogenase_(ubiquinone)_1_alpha_subcomplex_4-like_2
ENSG00000232233	136.4228053	54.6242982	-0.550027118	0.09073555	0.997409185	RP11-573D15.2	chr3	-	186810880	186825521	1832	lincRNA	NA
ENSG00000164236	291.6284607	528.0348826	0.537726007	0.09077682	0.997409185	ANKRD33B	chr5	+	10564330	10657816	9783	protein_coding	ankyrin_repeat_domain_33B
ENSG00000166562	1166.513843	1921.966048	0.507564838	0.090816093	0.997409185	SEC11C	chr18	+	59139477	59158836	4511	protein_coding	SEC11_homolog_C_signal_peptidase_complex_subunit
ENSG00000117899	1134.879569	1871.387994	0.507822405	0.090906236	0.997409185	MESDC2	chr15	-	80946289	80989878	7510	protein_coding	mesoderm_development_candidate_2
ENSG00000163132	843.2511084	1408.09302	0.512838234	0.090910572	0.997409185	MSX1	chr4	+	4859666	4863936	2120	protein_coding	msh_homeobox_1
ENSG00000065320	1540.193701	926.5899472	-0.510933973	0.091030763	0.997409185	NTN1	chr17	+	9021542	9244000	6383	protein_coding	netrin_1
ENSG00000167216	143.3428027	58.67054251	-0.550777144	0.091273518	0.997409185	KATNAL2	chr18	+	46917492	47102243	4783	protein_coding	katanin_p60_subunit_A-like_2
ENSG00000165195	432.9941213	753.6130029	0.526375027	0.091524616	0.997409185	PIGA	chrX	-	15319451	15335580	6015	protein_coding	phosphatidylinositol_glycan_anchor_biosynthesis_class_A
ENSG00000184986	534.8169398	296.3873958	-0.535993408	0.091531598	0.997409185	TMEM121	chr14	+	105526603	105530202	1904	protein_coding	transmembrane_protein_121
ENSG00000100591	2628.610431	1614.45148	-0.501736685	0.091655651	0.997409185	AHSA1	chr14	+	77457870	77469474	2948	protein_coding	AHA1_activator_of_heat_shock_90kDa_protein_ATPase_homolog_1_(yeast)
ENSG00000175130	13792.54333	8670.089997	-0.490753351	0.091890703	0.997409185	MARCKSL1	chr1	-	32333832	32336379	1699	protein_coding	MARCKS-like_1
ENSG00000007541	994.5024795	584.6823029	-0.518482697	0.091986431	0.997409185	PIGQ	chr16	+	566995	584136	6404	protein_coding	phosphatidylinositol_glycan_anchor_biosynthesis_class_Q
ENSG00000135835	76.1199711	22.25434371	-0.508322372	0.092119837	0.997409185	KIAA1614	chr1	+	180913154	180951614	10195	protein_coding	KIAA1614
ENSG00000181409	683.1025978	389.4510149	-0.527923305	0.09215736	0.997409185	AATK	chr17	-	81117295	81166077	6225	protein_coding	apoptosis-associated_tyrosine_kinase
ENSG00000129910	41.51998424	112.2832796	0.539023624	0.092184377	0.997409185	CDH15	chr16	+	89171767	89195492	4628	protein_coding	cadherin_15_type_1_M-cadherin_(myotubule)
ENSG00000104381	423.1084108	736.4164646	0.525401311	0.092407126	0.997409185	GDAP1	chr8	+	74321130	74488872	4052	protein_coding	ganglioside_induced_differentiation_associated_protein_1
ENSG00000197993	53.38283687	11.12717185	-0.463601102	0.092424384	0.997409185	KEL	chr7	-	142941114	142962681	3923	protein_coding	Kell_blood_group_metallo-endopeptidase
ENSG00000187792	541.7369372	924.566825	0.518788301	0.092797655	0.997409185	ZNF70	chr22	-	23738678	23751092	6924	protein_coding	zinc_finger_protein_70
ENSG00000185245	115.6628132	43.49712634	-0.53957112	0.092878593	0.997409185	GP1BA	chr17	+	4932297	4935030	2501	protein_coding	glycoprotein_Ib_(platelet)_alpha_polypeptide
ENSG00000124215	44.4856974	7.080927544	-0.434091498	0.092988604	0.997409185	CDH26	chr20	+	59958427	60034011	5748	protein_coding	cadherin_26
ENSG00000124299	1762.622188	1071.243181	-0.504908669	0.093088048	0.997409185	PEPD	chr19	-	33386950	33521794	4157	protein_coding	peptidase_D
ENSG00000187735	3044.798844	4879.770639	0.493296324	0.093134846	0.997409185	TCEA1	chr8	-	53966552	54022529	4391	protein_coding	transcription_elongation_factor_A_(SII)_1
ENSG00000126016	21509.32898	13582.23059	-0.487436696	0.093242588	0.997409185	AMOT	chrX	-	112774503	112840815	8502	protein_coding	angiomotin
ENSG00000151135	1029.102466	1695.376366	0.505261117	0.093255433	0.997409185	TMEM263	chr12	+	106955719	106978778	4768	protein_coding	transmembrane_protein_263
ENSG00000105355	553.5997898	309.5376898	-0.53156276	0.093440307	0.997409185	PLIN3	chr19	-	4838341	4867768	2813	protein_coding	perilipin_3
ENSG00000106610	247.1427633	453.1793628	0.536800577	0.093698608	0.997409185	STAG3L4	chr7	+	67302621	67321526	2501	transcribed_unprocessed_pseudogene	stromal_antigen_3-like_4_(pseudogene)
ENSG00000075624	32059.35926	20288.88054	-0.485888997	0.093809759	0.997409185	ACTB	chr7	-	5527151	5563784	3256	protein_coding	actin_beta
ENSG00000176809	190.7942133	86.99425268	-0.550758031	0.09412534	0.997409185	LRRC37A3	chr17	-	64854312	64919480	7641	protein_coding	leucine-rich_repeat_containing_37_member_A3
ENSG00000116017	1709.239351	1039.884788	-0.503456554	0.094207585	0.997409185	ARID3A	chr19	+	925781	975934	7210	protein_coding	AT-rich_interaction_domain_3A
ENSG00000163661	46.4628395	120.3757682	0.539253245	0.094439958	0.997409185	PTX3	chr3	+	157436789	157443628	1940	protein_coding	pentraxin_3
ENSG00000155858	949.0282111	1563.873426	0.503922354	0.094826674	0.997409185	LSM11	chr5	+	157743695	157760709	6584	protein_coding	LSM11_U7_small_nuclear_RNA_associated
ENSG00000188760	230.3370554	424.8556526	0.536284454	0.095007759	0.997409185	TMEM198	chr2	+	219543663	219550595	2578	protein_coding	transmembrane_protein_198
ENSG00000203993	893.6682321	525.0001993	-0.515507813	0.095130995	0.997409185	ARRDC1-AS1	chr9	-	137615332	137618906	2387	antisense	ARRDC1_antisense_RNA_1
ENSG00000196338	152.2399422	64.73990897	-0.546128695	0.095194401	0.997409185	NLGN3	chrX	+	71144831	71171201	4006	protein_coding	neuroligin_3
ENSG00000095380	1141.799566	1866.330188	0.500235181	0.095229343	0.997409185	NANS	chr9	+	98056739	98083075	4922	protein_coding	N-acetylneuraminate_synthase
ENSG00000198535	24.71427633	79.91332514	0.50922181	0.095344629	0.997409185	C2CD4A	chr15	+	62066977	62070917	3445	protein_coding	C2_calcium-dependent_domain_containing_4A
ENSG00000253948	81.06282636	25.28902694	-0.510474557	0.095371915	0.997409185	RP11-410L14.2	chr8	-	98996763	99013044	380	lincRNA	NA
ENSG00000106688	114.6742422	43.49712634	-0.535121985	0.095614556	0.997409185	SLC1A1	chr9	+	4490444	4587469	3998	protein_coding	solute_carrier_family_1_(neuronal/epithelial_high_affinity_glutamate_transporter_system_Xag)_member_1
ENSG00000244005	486.3769582	269.0752467	-0.531402437	0.095626658	0.997409185	NFS1	chr20	-	35668055	35699359	6024	protein_coding	NFS1_cysteine_desulfurase
ENSG00000239911	259.0056159	128.4682569	-0.54624116	0.095705092	0.997409185	PRKAG2-AS1	chr7	+	151877042	151879223	1163	antisense	PRKAG2_antisense_RNA_1
ENSG00000172889	722.6454399	417.7747251	-0.519790317	0.095863959	0.997409185	EGFL7	chr9	+	136658856	136672678	2553	protein_coding	EGF-like-domain_multiple_7
ENSG00000260027	338.0913002	177.0231886	-0.540666651	0.095901095	0.997409185	HOXB7	chr17	-	48607227	48633572	1528	protein_coding	homeobox_B7
ENSG00000124098	1491.753719	905.3471646	-0.502823654	0.095982501	0.997409185	FAM210B	chr20	+	56358915	56368663	3577	protein_coding	family_with_sequence_similarity_210_member_B
ENSG00000146859	288.6627475	146.6763563	-0.54391342	0.095995584	0.997409185	TMEM140	chr7	+	135148072	135166215	2313	protein_coding	transmembrane_protein_140
ENSG00000160014	12660.62948	8016.621541	-0.483914797	0.096002838	0.997409185	CALM3	chr19	+	46601074	46610793	3667	protein_coding	calmodulin_3_(phosphorylase_kinase_delta)
ENSG00000187091	83.03996847	183.0925551	0.547358617	0.096067081	0.997409185	PLCD1	chr3	-	38007496	38029762	4314	protein_coding	phospholipase_C_delta_1
ENSG00000167513	5600.255017	8863.298163	0.484813014	0.096193226	0.997409185	CDT1	chr16	+	88803213	88809258	3336	protein_coding	chromatin_licensing_and_DNA_replication_factor_1
ENSG00000196305	10954.35584	17266.33604	0.48277095	0.096224501	0.997409185	IARS	chr9	-	92210207	92293756	7401	protein_coding	isoleucyl-tRNA_synthetase
ENSG00000012779	139.3885185	57.65898143	-0.541740682	0.096521007	0.997409185	ALOX5	chr10	+	45374176	45446119	3730	protein_coding	arachidonate_5-lipoxygenase
ENSG00000160678	187.8285001	85.98269161	-0.546593907	0.096621827	0.997409185	S100A1	chr1	+	153627926	153632039	3030	protein_coding	S100_calcium_binding_protein_A1
ENSG00000221944	211.5542054	100.1445467	-0.546571746	0.096650322	0.997409185	TIGD1	chr2	-	232547968	232550592	2625	protein_coding	tigger_transposable_element_derived_1
ENSG00000107821	580.2912082	328.7573503	-0.524504264	0.096682351	0.997409185	KAZALD1	chr10	+	101061841	101068131	3613	protein_coding	Kazal-type_serine_peptidase_inhibitor_domain_1
ENSG00000262655	146.3085159	61.70522574	-0.542671642	0.096799563	0.997409185	SPON1	chr11	+	13962689	14267884	5102	protein_coding	spondin_1_extracellular_matrix_protein
ENSG00000276550	1804.142172	2898.122488	0.490988944	0.097201225	0.997409185	HERC2P2	chr15	+	22495570	22590815	6965	transcribed_unprocessed_pseudogene	hect_domain_and_RLD_2_pseudogene_2
ENSG00000263006	46.4628395	119.3642072	0.534786497	0.097215601	0.997409185	ROCK1P1	chr18	+	109065	122219	2645	transcribed_unprocessed_pseudogene	Rho-associated_coiled-coil_containing_protein_kinase_1_pseudogene_1
ENSG00000070087	2771.953233	1723.700076	-0.491470656	0.097215997	0.997409185	PFN2	chr3	-	149964904	150050788	3440	protein_coding	profilin_2
ENSG00000166033	282.7313212	143.641673	-0.54185106	0.097435773	0.997409185	HTRA1	chr10	+	122461525	122514908	2120	protein_coding	HtrA_serine_peptidase_1
ENSG00000179085	1050.85103	628.1794293	-0.506667728	0.097988548	0.997409185	DPM3	chr1	-	155139891	155140595	622	protein_coding	dolichyl-phosphate_mannosyltransferase_polypeptide_3
ENSG00000135679	5702.077835	3599.134315	-0.483818965	0.098102996	0.997409185	MDM2	chr12	+	68808172	68850686	13273	protein_coding	MDM2_proto-oncogene_E3_ubiquitin_protein_ligase
ENSG00000188322	696.9425925	403.61287	-0.51686591	0.098127761	0.997409185	SBK1	chr16	+	28292519	28323849	4992	protein_coding	SH3_domain_binding_kinase_1
ENSG00000231365	371.702716	646.3875287	0.518818168	0.098202606	0.997409185	RP11-418J17.1	chr1	+	119140396	119275973	5462	antisense	NA
ENSG00000185960	0.988571053	31.35839341	0.349741896	0.098280525	0.997409185	SHOX	chrX	+	624344	659411	4384	protein_coding	short_stature_homeobox
ENSG00000177108	341.0570134	180.0578718	-0.536180935	0.098397307	0.997409185	ZDHHC22	chr14	-	77131270	77142734	3862	protein_coding	zinc_finger_DHHC-type_containing_22
ENSG00000100065	434.9712634	238.7284143	-0.529500967	0.098554878	0.997409185	CARD10	chr22	-	37490362	37519542	5652	protein_coding	caspase_recruitment_domain_family_member_10
ENSG00000182057	40.53141318	108.2370353	0.527659907	0.098689651	0.997409185	OGFRP1	chr22	+	42269753	42275196	1451	lincRNA	opioid_growth_factor_receptor_pseudogene_1
ENSG00000128595	4557.312555	7192.199263	0.481414398	0.098788027	0.997409185	CALU	chr7	+	128739292	128771807	4537	protein_coding	calumenin
ENSG00000069956	943.0967848	1542.630644	0.497307309	0.098857703	0.997409185	MAPK6	chr15	+	51952106	52067372	6388	protein_coding	mitogen-activated_protein_kinase_6
ENSG00000236675	138.3999475	57.65898143	-0.53773516	0.09902828	0.997409185	MTX1P1	chr1	+	155230975	155234325	838	unprocessed_pseudogene	metaxin_1_pseudogene_1
ENSG00000239779	351.9312949	187.1387994	-0.534271395	0.099070254	0.997409185	WBP1	chr2	+	74458329	74460891	2438	protein_coding	WW_domain_binding_protein_1
ENSG00000123975	2936.056028	1834.971795	-0.487589732	0.09917242	0.997409185	CKS2	chr9	+	89311198	89316703	613	protein_coding	CDC28_protein_kinase_regulatory_subunit_2
ENSG00000158747	235.2799107	115.3179629	-0.541642924	0.099177542	0.997409185	NBL1	chr1	+	19640554	19658456	3465	protein_coding	neuroblastoma_1_DAN_family_BMP_antagonist
ENSG00000064547	166.0799369	73.84395867	-0.541357086	0.099231636	0.997409185	LPAR2	chr19	-	19623668	19628930	2980	protein_coding	lysophosphatidic_acid_receptor_2
ENSG00000188157	9327.167887	5928.759477	-0.479508865	0.099262366	0.997409185	AGRN	chr1	+	1020123	1056118	10758	protein_coding	agrin
ENSG00000109576	346.9884397	605.9250856	0.518772874	0.099298432	0.997409185	AADAT	chr4	-	170060222	170091699	2981	protein_coding	aminoadipate_aminotransferase
ENSG00000196372	1016.251043	607.9482077	-0.505054268	0.099399422	0.997409185	ASB13	chr10	-	5638867	5666595	3003	protein_coding	ankyrin_repeat_and_SOCS_box_containing_13
ENSG00000129559	495.2740977	277.1677353	-0.524334101	0.099428226	0.997409185	NEDD8	chr14	-	24216852	24232454	3879	protein_coding	neural_precursor_cell_expressed_developmentally_down-regulated_8
ENSG00000267321	464.628395	257.9480748	-0.525955709	0.099547051	0.997409185	RP11-1094M14.11	chr17	+	35568120	35574792	1298	lincRNA	NA
ENSG00000235706	171.0227922	76.87864191	-0.541015839	0.099678302	0.997409185	DICER1-AS1	chr14	+	95157645	95179933	3722	antisense	DICER1_antisense_RNA_1
ENSG00000166123	1798.210746	2875.868144	0.486954698	0.099691191	0.997409185	GPT2	chr16	+	46884378	46931297	6354	protein_coding	glutamic_pyruvate_transaminase_(alanine_aminotransferase)_2
ENSG00000181789	3574.672928	5647.545497	0.481237393	0.099701389	0.997409185	COPG1	chr3	+	129249606	129277773	4425	protein_coding	coatomer_protein_complex_subunit_gamma_1
ENSG00000012171	107.7542448	40.46244311	-0.525677741	0.099918939	0.997409185	SEMA3B	chr3	+	50267558	50277546	5768	protein_coding	sema_domain_immunoglobulin_domain_(Ig)_short_basic_domain_secreted_(semaphorin)_3B
ENSG00000163093	272.8456107	138.5838676	-0.538253403	0.09996956	0.997409185	BBS5	chr2	+	169479178	169506655	4556	protein_coding	Bardet-Biedl_syndrome_5
ENSG00000132359	1078.531019	1750.000664	0.492754414	0.100283928	0.997409185	RAP1GAP2	chr17	+	2777056	3037739	7350	protein_coding	RAP1_GTPase_activating_protein_2
ENSG00000120068	507.1369503	285.2602239	-0.522094321	0.100352737	0.997409185	HOXB8	chr17	-	48611377	48614939	2051	protein_coding	homeobox_B8
ENSG00000139618	446.8341161	761.7054915	0.510638986	0.100375969	0.997409185	BRCA2	chr13	+	32315474	32400266	12273	protein_coding	breast_cancer_2
ENSG00000056998	556.565503	316.6186173	-0.519184418	0.100496146	0.997409185	GYG2	chrX	+	2828788	2882818	3646	protein_coding	glycogenin_2
ENSG00000117154	155.2056554	67.77459221	-0.538293958	0.100512184	0.997409185	IGSF21	chr1	+	18107746	18378483	3085	protein_coding	immunoglobin_superfamily_member_21
ENSG00000179041	661.3540346	1097.543769	0.501357729	0.100549454	0.997409185	RRS1	chr8	+	66429028	66430733	1706	protein_coding	ribosome_biogenesis_regulator_homolog
ENSG00000204954	458.6969687	254.9133916	-0.524392197	0.100691779	0.997409185	C12orf73	chr12	-	103950202	103965708	3096	protein_coding	chromosome_12_open_reading_frame_73
ENSG00000198624	207.5999212	99.13298562	-0.539595893	0.100990429	0.997409185	CCDC69	chr5	-	151181052	151224145	4993	protein_coding	coiled-coil_domain_containing_69
ENSG00000112304	339.0798713	180.0578718	-0.531941795	0.101008336	0.997409185	ACOT13	chr6	+	24667035	24705065	4394	protein_coding	acyl-CoA_thioesterase_13
ENSG00000157741	1206.056685	1946.243514	0.489773734	0.101073772	0.997409185	UBN2	chr7	+	139230356	139308236	16386	protein_coding	ubinuclein_2
ENSG00000100422	2605.873296	1629.624896	-0.485720382	0.101137889	0.997409185	CERK	chr22	-	46684411	46738261	4938	protein_coding	ceramide_kinase
ENSG00000169251	1715.170777	2737.284276	0.484545185	0.101501227	0.997409185	NMD3	chr3	+	161104696	161253532	4869	protein_coding	NMD3_ribosome_export_adaptor
ENSG00000197852	176.9542185	80.92488622	-0.538268034	0.101646879	0.997409185	FAM212B	chr1	-	111680630	111755824	10740	protein_coding	family_with_sequence_similarity_212_member_B
ENSG00000021762	937.1653585	560.4048371	-0.50283533	0.101890119	0.997409185	OSBPL5	chr11	-	3087116	3166739	7466	protein_coding	oxysterol_binding_protein_like_5
ENSG00000104998	170.0342212	76.87864191	-0.537487008	0.101917471	0.997409185	IL27RA	chr19	+	14031748	14053216	2962	protein_coding	interleukin_27_receptor_subunit_alpha
ENSG00000111981	256.0399028	459.2487293	0.522246823	0.101951376	0.997409185	ULBP1	chr6	+	149964007	149973710	3142	protein_coding	UL16_binding_protein_1
ENSG00000165655	6765.780288	4309.250191	-0.476409071	0.102079015	0.997409185	ZNF503	chr10	-	75397830	75401906	3347	protein_coding	zinc_finger_protein_503
ENSG00000103485	559.5312161	319.6533006	-0.516340893	0.10210872	0.997409185	QPRT	chr16	+	29679008	29698699	3642	protein_coding	quinolinate_phosphoribosyltransferase
ENSG00000131389	409.268416	700.0002658	0.509700062	0.10231107	0.997409185	SLC6A6	chr3	+	14402576	14489349	8254	protein_coding	solute_carrier_family_6_(neurotransmitter_transporter)_member_6
ENSG00000173442	142.3542317	60.69366466	-0.533610366	0.102342853	0.997409185	EHBP1L1	chr11	+	65576038	65592650	6741	protein_coding	EH_domain_binding_protein_1_like_1
ENSG00000112039	615.8797662	1022.68825	0.499805629	0.102463773	0.997409185	FANCE	chr6	+	35452361	35467103	2554	protein_coding	Fanconi_anemia_complementation_group_E
ENSG00000173530	1209.022398	735.4049035	-0.496090038	0.102472072	0.997409185	TNFRSF10D	chr8	-	23135588	23164030	3538	protein_coding	tumor_necrosis_factor_receptor_superfamily_member_10d
ENSG00000174326	33.61141581	3.034683233	-0.376014282	0.102543857	0.997409185	SLC16A11	chr17	-	7041630	7043923	2041	protein_coding	solute_carrier_family_16_member_11
ENSG00000184005	218.4742028	106.2139132	-0.536844897	0.102551708	0.997409185	ST6GALNAC3	chr1	+	76074719	76634601	7237	protein_coding	ST6_(alpha-N-acetyl-neuraminyl-23-beta-galactosyl-13)-N-acetylgalactosaminide_alpha-26-sialyltransferase_3
ENSG00000117500	2163.982036	3427.168931	0.47992312	0.10290509	0.997409185	TMED5	chr1	-	93149742	93180728	9423	protein_coding	transmembrane_p24_trafficking_protein_5
ENSG00000146592	886.7482347	1443.497658	0.491834382	0.10291188	0.997409185	CREB5	chr7	+	28299321	28825894	11674	protein_coding	cAMP_responsive_element_binding_protein_5
ENSG00000182685	147.2970869	63.7283479	-0.533481266	0.102996225	0.997409185	BRICD5	chr16	-	2209253	2211950	2083	protein_coding	BRICHOS_domain_containing_5
ENSG00000160226	361.8170055	195.231288	-0.527010665	0.103015828	0.997409185	C21orf2	chr21	-	44328944	44339402	6063	protein_coding	chromosome_21_open_reading_frame_2
ENSG00000164181	559.5312161	933.6708747	0.5009611	0.103081297	0.997409185	ELOVL7	chr5	-	60751791	60844389	4576	protein_coding	ELOVL_fatty_acid_elongase_7
ENSG00000100234	198.7027817	367.1966712	0.526369315	0.103168644	0.997409185	TIMP3	chr22	+	32801701	32863043	4603	protein_coding	TIMP_metallopeptidase_inhibitor_3
ENSG00000113108	713.7483004	418.7862862	-0.507752476	0.103178104	0.997409185	APBB3	chr5	-	140558268	140593752	4784	protein_coding	amyloid_beta_(A4)_precursor_protein-binding_family_B_member_3
ENSG00000196365	6918.02023	10794.36826	0.472360663	0.103402218	0.997409185	LONP1	chr19	-	5691834	5720572	5085	protein_coding	lon_peptidase_1_mitochondrial
ENSG00000237846	131.4799501	54.6242982	-0.52960696	0.103463958	0.997409185	RP11-216M21.1	chr9	+	40105822	40106527	706	processed_pseudogene	NA
ENSG00000166012	1513.502282	2414.596293	0.482756319	0.103551391	0.997409185	TAF1D	chr11	-	93729948	93784391	8420	protein_coding	TATA-box_binding_protein_associated_factor_RNA_polymerase_I_D
ENSG00000040608	473.5255345	266.0405634	-0.518696737	0.103583003	0.997409185	RTN4R	chr22	-	20241415	20283246	3339	protein_coding	reticulon_4_receptor
ENSG00000094804	2098.736346	3321.966579	0.479138622	0.103583403	0.997409185	CDC6	chr17	+	40287633	40304657	5120	protein_coding	cell_division_cycle_6
ENSG00000031003	578.3140661	961.9945849	0.499363294	0.103618769	0.997409185	FAM13B	chr5	-	137937960	138051961	6808	protein_coding	family_with_sequence_similarity_13_member_B
ENSG00000163322	136.4228053	267.0521245	0.532662978	0.103625912	0.997409185	FAM175A	chr4	-	83459517	83523348	7777	protein_coding	family_with_sequence_similarity_175_member_A
ENSG00000049323	1602.473677	990.3182951	-0.488775078	0.103638249	0.997409185	LTBP1	chr2	+	32946972	33399509	7329	protein_coding	latent_transforming_growth_factor_beta_binding_protein_1
ENSG00000089685	4389.255476	2787.86233	-0.476521119	0.103717888	0.997409185	BIRC5	chr17	+	78214186	78225636	3815	protein_coding	baculoviral_IAP_repeat_containing_5
ENSG00000173276	1346.433774	2154.625096	0.483939762	0.103760447	0.997409185	ZBTB21	chr21	-	41986831	42010387	8062	protein_coding	zinc_finger_and_BTB_domain_containing_21
ENSG00000138604	475.5026766	801.1563736	0.503355429	0.103980179	0.997409185	GLCE	chr15	+	69160584	69272217	6630	protein_coding	glucuronic_acid_epimerase
ENSG00000141068	437.9369766	742.485831	0.505312589	0.104013127	0.997409185	KSR1	chr17	+	27456714	27626438	11750	protein_coding	kinase_suppressor_of_ras_1
ENSG00000155366	1068.645309	647.3990897	-0.496148258	0.104096043	0.997409185	RHOC	chr1	-	112701106	112707434	4028	protein_coding	ras_homolog_family_member_C
ENSG00000179588	663.3311767	387.4278928	-0.508071103	0.104215512	0.997409185	ZFPM1	chr16	+	88453317	88537016	6110	protein_coding	zinc_finger_protein_FOG_family_member_1
ENSG00000088367	901.5768005	540.1736155	-0.49996763	0.104224938	0.997409185	EPB41L1	chr20	+	36091504	36232799	7859	protein_coding	erythrocyte_membrane_protein_band_4.1-like_1
ENSG00000154864	207.5999212	100.1445467	-0.534345028	0.104324186	0.997409185	PIEZO2	chr18	-	10666483	11148762	14796	protein_coding	piezo-type_mechanosensitive_ion_channel_component_2
ENSG00000157456	1539.20513	950.8674131	-0.488315501	0.104367789	0.997409185	CCNB2	chr15	+	59105078	59125045	2801	protein_coding	cyclin_B2
ENSG00000143515	1591.599396	2531.937378	0.480797756	0.104408455	0.997409185	ATP8B2	chr1	+	154325553	154351307	7572	protein_coding	ATPase_aminophospholipid_transporter_class_I_type_8B_member_2
ENSG00000104205	229.3484843	414.7400419	0.520943059	0.104489102	0.997409185	SGK3	chr8	+	66712418	66862022	6007	protein_coding	serum/glucocorticoid_regulated_kinase_family_member_3
ENSG00000128268	590.1769188	340.8960832	-0.510896505	0.104498658	0.997409185	MGAT3	chr22	+	39457344	39492194	5457	protein_coding	mannosyl_(beta-14-)-glycoprotein_beta-14-N-acetylglucosaminyltransferase
ENSG00000168268	6720.30602	4298.123019	-0.472572592	0.104517028	0.997409185	NT5DC2	chr3	-	52524385	52535054	4719	protein_coding	5'-nucleotidase_domain_containing_2
ENSG00000154767	1339.513777	822.3991562	-0.490676674	0.104524738	0.997409185	XPC	chr3	-	14145147	14178783	4798	protein_coding	xeroderma_pigmentosum_complementation_group_C
ENSG00000214456	27.67998949	82.94800837	0.501165641	0.104694105	0.997409185	PLIN5	chr19	-	4522531	4535224	4815	protein_coding	perilipin_5
ENSG00000075618	3703.187165	2349.856384	-0.476118165	0.104855695	0.997409185	FSCN1	chr7	+	5592823	5606655	3692	protein_coding	fascin_actin-bundling_protein_1
ENSG00000158636	514.0569477	859.8269161	0.500088727	0.104877763	0.997409185	EMSY	chr11	+	76444923	76553025	11783	protein_coding	EMSY_BRCA2-interacting_transcriptional_repressor
ENSG00000112562	48.43998161	10.11561078	-0.438728599	0.104902548	0.997409185	SMOC2	chr6	+	168441151	168673445	4032	protein_coding	SPARC_related_modular_calcium_binding_2
ENSG00000079215	776.0282768	460.2602904	-0.502673686	0.104922383	0.997409185	SLC1A3	chr5	+	36606355	36688334	6265	protein_coding	solute_carrier_family_1_(glial_high_affinity_glutamate_transporter)_member_3
ENSG00000214357	86.00568163	29.33527125	-0.503809283	0.104927292	0.997409185	NEURL1B	chr5	+	172641266	172691540	6424	protein_coding	neuralized_E3_ubiquitin_protein_ligase_1B
ENSG00000169679	2531.730467	1593.208697	-0.479819158	0.105029577	0.997409185	BUB1	chr2	-	110637698	110678114	6032	protein_coding	BUB1_mitotic_checkpoint_serine/threonine_kinase
ENSG00000107130	2475.381917	1556.792499	-0.480094733	0.105030782	0.997409185	NCS1	chr9	+	130172578	130237304	5289	protein_coding	neuronal_calcium_sensor_1
ENSG00000118640	649.491182	379.3354041	-0.507116436	0.105166324	0.997409185	VAMP8	chr2	+	85561562	85582031	990	protein_coding	vesicle_associated_membrane_protein_8
ENSG00000120519	190.7942133	353.0348161	0.523994121	0.105255994	0.997409185	SLC10A7	chr4	-	146253975	146521964	6687	protein_coding	solute_carrier_family_10_member_7
ENSG00000180879	2740.31896	4304.192386	0.474239408	0.10525825	0.997409185	SSR4	chrX	+	153793516	153798505	4590	protein_coding	signal_sequence_receptor_delta
ENSG00000227473	285.6970344	148.6994784	-0.528397066	0.105525651	0.997409185	TSSK5P	chr8	-	144141214	144143664	907	unitary_pseudogene	testis-specific_serine_kinase_5_pseudogene
ENSG00000088986	3133.770239	1984.682834	-0.47639456	0.105690025	0.997409185	DYNLL1	chr12	+	120469850	120498493	2957	protein_coding	dynein_light_chain_LC8-type_1
ENSG00000168237	126.5370948	249.8555862	0.530395999	0.105713364	0.997409185	GLYCTK	chr3	+	52287089	52293476	3013	protein_coding	glycerate_kinase
ENSG00000239521	275.8113238	142.630112	-0.528711848	0.10575135	0.997409185	GATS	chr7	-	100200653	100272218	4860	protein_coding	GATS_stromal_antigen_3_opposite_strand
ENSG00000111665	1865.433577	1164.3068	-0.482823862	0.105801915	0.997409185	CDCA3	chr12	-	6844793	6852066	5653	protein_coding	cell_division_cycle_associated_3
ENSG00000258986	158.1713685	70.80927544	-0.530618671	0.105856845	0.997409185	TMEM179	chr14	-	104474678	104605647	4873	protein_coding	transmembrane_protein_179
ENSG00000270728	170.0342212	77.89020298	-0.531501874	0.1058721	0.997409185	RP4-657E11.10	chr1	+	19297080	19297903	525	processed_pseudogene	NA
ENSG00000100982	660.3654636	1084.393475	0.492245863	0.106322692	0.997409185	PCIF1	chr20	+	45934628	45948023	3219	protein_coding	PDX1_C-terminal_inhibiting_factor_1
ENSG00000272899	78.0971132	25.28902694	-0.493898036	0.10635474	0.997409185	RP11-309L24.4	chr7	+	128866579	128872044	3631	lincRNA	NA
ENSG00000106789	291.6284607	152.7457227	-0.526582357	0.1064105	0.997409185	CORO2A	chr9	-	98120975	98192640	5717	protein_coding	coronin_actin_binding_protein_2A
ENSG00000186523	73.15425794	161.8497724	0.530134784	0.106415202	0.997409185	FAM86B1	chr8	-	12182096	12194133	4232	protein_coding	family_with_sequence_similarity_86_member_B1
ENSG00000183569	451.7769713	253.9018305	-0.515426496	0.106429884	0.997409185	SERHL2	chr22	+	42553617	42574382	2821	protein_coding	serine_hydrolase-like_2
ENSG00000113441	728.5768662	1189.595827	0.489914175	0.106522196	0.997409185	LNPEP	chr5	+	96935394	97037515	15266	protein_coding	leucyl/cystinyl_aminopeptidase
ENSG00000198743	1436.39374	2283.093352	0.478750847	0.106544155	0.997409185	SLC5A3	chr21	+	34073570	34106260	11574	protein_coding	solute_carrier_family_5_(sodium/myo-inositol_cotransporter)_member_3
ENSG00000173511	588.1997767	972.1101957	0.494360196	0.106578891	0.997409185	VEGFB	chr11	+	64234538	64238793	1545	protein_coding	vascular_endothelial_growth_factor_B
ENSG00000124370	148.285658	284.2486628	0.526561839	0.106744864	0.997409185	MCEE	chr2	-	71109684	71130239	1624	protein_coding	methylmalonyl-CoA_epimerase
ENSG00000145293	1156.628132	1850.145211	0.48128772	0.10685833	0.997409185	ENOPH1	chr4	+	82430562	82461091	2025	protein_coding	enolase-phosphatase_1
ENSG00000023330	1963.302112	1230.058271	-0.48029098	0.106920259	0.997409185	ALAS1	chr3	+	52198086	52214327	2536	protein_coding	5'-aminolevulinate_synthase_1
ENSG00000103043	1177.388124	721.2430484	-0.489470445	0.106946945	0.997409185	VAC14	chr16	-	70687439	70801161	8276	protein_coding	Vac14_homolog_(S._cerevisiae)
ENSG00000173621	746.3711452	443.063752	-0.500421776	0.106974273	0.997409185	LRFN4	chr11	+	66856647	66860475	2828	protein_coding	leucine_rich_repeat_and_fibronectin_type_III_domain_containing_4
ENSG00000067225	26382.98427	17077.17411	-0.464788303	0.107008969	0.997409185	PKM	chr15	-	72199029	72231822	8571	protein_coding	pyruvate_kinase_muscle
ENSG00000177788	11.86285264	51.58961496	0.446008113	0.107020964	0.997409185	RP5-1061H20.4	chr1	-	229258281	229271028	1155	lincRNA	NA
ENSG00000099622	5990.740583	9296.246304	0.466837471	0.10728856	0.997409185	CIRBP	chr19	+	1259384	1274880	6368	protein_coding	cold_inducible_RNA_binding_protein
ENSG00000138162	147.2970869	282.2255407	0.525566154	0.107468636	0.997409185	TACC2	chr10	+	121989174	122254545	18844	protein_coding	transforming_acidic_coiled-coil_containing_protein_2
ENSG00000109572	1617.302243	2558.237966	0.475852475	0.107483216	0.997409185	CLCN3	chr4	+	169612633	169723673	8123	protein_coding	chloride_channel_voltage-sensitive_3
ENSG00000138658	610.9369109	1005.491711	0.491945156	0.107605455	0.997409185	ZGRF1	chr4	-	112539333	112636995	9103	protein_coding	zinc_finger_GRF-type_containing_1
ENSG00000260822	490.3312424	279.1908575	-0.511194691	0.107618962	0.997409185	GS1-358P8.4	chrX	+	24545516	24550466	4951	sense_overlapping	NA
ENSG00000103005	870.9310979	523.9886383	-0.495404372	0.107619867	0.997409185	USB1	chr16	+	57999546	58021618	8265	protein_coding	U6_snRNA_biogenesis_1
ENSG00000155966	585.2340635	965.0292681	0.492272598	0.108012749	0.997409185	AFF2	chrX	+	148500619	149000663	14006	protein_coding	AF4/FMR2_family_member_2
ENSG00000144596	499.2283819	285.2602239	-0.509697686	0.108239074	0.997409185	GRIP2	chr3	-	14489111	14542081	11704	protein_coding	glutamate_receptor_interacting_protein_2
ENSG00000087303	230.3370554	115.3179629	-0.527400922	0.108310667	0.997409185	NID2	chr14	-	52004803	52069228	6392	protein_coding	nidogen_2
ENSG00000280193	47.45141055	117.341085	0.51843247	0.108373566	0.997409185	RP13-923O23.7	chr8	+	81696368	81698694	2327	TEC	NA
ENSG00000205771	36.57712897	98.12142454	0.50874255	0.108542898	0.997409185	CATSPER2P1	chr15	-	43726918	43747094	3925	transcribed_unprocessed_pseudogene	cation_channel_sperm_associated_2_pseudogene_1
ENSG00000180900	9969.739072	6444.655626	-0.464184659	0.108865941	0.997409185	SCRIB	chr8	-	143790920	143815379	6192	protein_coding	scribbled_planar_cell_polarity_protein
ENSG00000144426	253.0741896	448.1215574	0.511467015	0.109068128	0.997409185	NBEAL1	chr2	+	203014879	203226378	16376	protein_coding	neurobeachin_like_1
ENSG00000085982	623.7883346	1022.68825	0.489238873	0.109086204	0.997409185	USP40	chr2	-	233475520	233566782	9352	protein_coding	ubiquitin_specific_peptidase_40
ENSG00000104936	1182.33098	727.3124149	-0.486036654	0.109088539	0.997409185	DMPK	chr19	-	45769717	45782552	5807	protein_coding	dystrophia_myotonica_protein_kinase
ENSG00000004799	83.03996847	28.32371018	-0.495952806	0.10911999	0.997409185	PDK4	chr7	-	95583499	95596491	4519	protein_coding	pyruvate_dehydrogenase_kinase_isozyme_4
ENSG00000006128	20.75999212	68.78615328	0.478559033	0.109147683	0.997409185	TAC1	chr7	+	97731908	97740472	1888	protein_coding	tachykinin_precursor_1
ENSG00000096092	268.8913265	139.5954287	-0.523745964	0.10922703	0.997409185	TMEM14A	chr6	+	52671109	52686588	992	protein_coding	transmembrane_protein_14A
ENSG00000144355	794.8111268	476.4452676	-0.495070941	0.109322642	0.997409185	DLX1	chr2	+	172084740	172089677	3656	protein_coding	distal-less_homeobox_1
ENSG00000124145	516.0340898	855.7806717	0.492983674	0.109442385	0.997409185	SDC4	chr20	-	45325288	45348424	2613	protein_coding	syndecan_4
ENSG00000005889	915.4167953	1470.809807	0.480985566	0.109563463	0.997409185	ZFX	chrX	+	24149173	24216255	9037	protein_coding	zinc_finger_protein_X-linked
ENSG00000272335	231.3256265	116.3295239	-0.525423333	0.109577965	0.997409185	RP11-53O19.3	chr5	+	44826076	44828592	2517	lincRNA	NA
ENSG00000172731	231.3256265	116.3295239	-0.525423333	0.109577965	0.997409185	LRRC20	chr10	-	70298970	70382650	3625	protein_coding	leucine_rich_repeat_containing_20
ENSG00000230487	186.8399291	89.01737484	-0.52638116	0.109668876	0.997409185	PSMG3-AS1	chr7	+	1570073	1589626	6355	lincRNA	PSMG3_antisense_RNA_1_(head_to_head)
ENSG00000249863	79.08568426	26.30058802	-0.490854104	0.109972905	0.997409185	RP11-177C12.1	chr4	+	37868292	37869978	1058	processed_pseudogene	NA
ENSG00000253716	174.9770764	81.9364473	-0.525416061	0.110150404	0.997409185	MINCR	chr8	-	143280161	143281690	1405	antisense	MYC-induced_long_noncoding_RNA
ENSG00000164611	2373.559099	1505.202884	-0.472177169	0.110496854	0.997409185	PTTG1	chr5	+	160421822	160428744	2013	protein_coding	pituitary_tumor-transforming_1
ENSG00000156273	1068.645309	1703.468855	0.476853293	0.110595903	0.997409185	BACH1	chr21	+	29194071	29630751	7717	protein_coding	BTB_and_CNC_homology_1_basic_leucine_zipper_transcription_factor_1
ENSG00000133872	2027.55923	3173.267101	0.468531411	0.11073137	0.997409185	SARAF	chr8	-	30063012	30083208	2990	protein_coding	store-operated_calcium_entry-associated_regulatory_factor
ENSG00000163666	38.55427108	6.069366466	-0.398658904	0.111152506	0.997409185	HESX1	chr3	-	57197843	57226521	1248	protein_coding	HESX_homeobox_1
ENSG00000172613	915.4167953	1466.763563	0.478545359	0.111195864	0.997409185	RAD9A	chr11	+	67317871	67398410	4169	protein_coding	RAD9_checkpoint_clamp_component_A
ENSG00000062282	149.274229	66.76303113	-0.521665328	0.1113881	0.997409185	DGAT2	chr11	+	75759512	75801535	7905	protein_coding	diacylglycerol_O-acyltransferase_2
ENSG00000119640	541.7369372	314.5954952	-0.502335438	0.111457786	0.997409185	ACYP1	chr14	-	75053221	75069483	1841	protein_coding	acylphosphatase_1_erythrocyte_(common)_type
ENSG00000205339	8940.636605	13746.10349	0.459260599	0.11151359	0.997409185	IPO7	chr11	+	9384622	9448126	7245	protein_coding	importin_7
ENSG00000197705	69.19997373	21.24278263	-0.476494977	0.111616081	0.997409185	KLHL14	chr18	-	32672671	32773062	4992	protein_coding	kelch_like_family_member_14
ENSG00000147905	452.7655424	754.624564	0.492374681	0.111946965	0.997409185	ZCCHC7	chr9	+	37120539	37358149	3992	protein_coding	zinc_finger_CCHC_domain_containing_7
ENSG00000223855	114.6742422	46.53180958	-0.512642387	0.111961189	0.997409185	HRAT92	chr7	+	520391	525232	3506	lincRNA	heart_tissue-associated_transcript_92
ENSG00000183196	57.33712109	15.17341617	-0.455153504	0.111982301	0.997409185	CHST6	chr16	-	75472052	75495384	8469	protein_coding	carbohydrate_(N-acetylglucosamine_6-O)_sulfotransferase_6
ENSG00000148248	4550.392558	7020.233879	0.460430897	0.112358964	0.997409185	SURF4	chr9	-	133361449	133376166	3446	protein_coding	surfeit_4
ENSG00000182372	843.2511084	510.8383442	-0.488673047	0.112497591	0.997409185	CLN8	chr8	+	1755778	1786572	8111	protein_coding	ceroid-lipofuscinosis_neuronal_8
ENSG00000138709	1014.273901	1614.45148	0.474626706	0.112670745	0.997409185	LARP1B	chr4	+	128061268	128222931	8792	protein_coding	La_ribonucleoprotein_domain_family_member_1B
ENSG00000204070	342.0455844	582.6591808	0.497953613	0.112956981	0.997409185	SYS1	chr20	+	45361937	45376798	6117	protein_coding	Sys1_golgi_trafficking_protein
ENSG00000204922	145.3199448	64.73990897	-0.518928386	0.112968889	0.997409185	UQCC3	chr11	+	62670273	62673687	2398	protein_coding	ubiquinol-cytochrome_c_reductase_complex_assembly_factor_3
ENSG00000250451	145.3199448	64.73990897	-0.518928386	0.112968889	0.997409185	HOXC-AS1	chr12	-	53999022	54000010	592	antisense	HOXC_cluster_antisense_RNA_1
ENSG00000176102	1629.165096	1024.711372	-0.473760569	0.113151598	0.997409185	CSTF3	chr11	-	33077188	33162371	4517	protein_coding	cleavage_stimulation_factor_3'_pre-RNA_subunit_3
ENSG00000185615	269.8798975	141.6185509	-0.517651567	0.113198062	0.997409185	PDIA2	chr16	+	283152	287215	2248	protein_coding	protein_disulfide_isomerase_family_A_member_2
ENSG00000163818	774.0511347	1245.231687	0.47841925	0.11338275	0.997409185	LZTFL1	chr3	-	45823316	45916042	7201	protein_coding	leucine_zipper_transcription_factor_like_1
ENSG00000157796	750.3254294	1208.815488	0.478948552	0.1134367	0.997409185	WDR19	chr4	+	39182404	39285810	8873	protein_coding	WD_repeat_domain_19
ENSG00000240230	555.5769319	910.4049699	0.48525116	0.113498719	0.997409185	COX19	chr7	-	898778	975599	5542	protein_coding	COX19_cytochrome_c_oxidase_assembly_factor
ENSG00000213190	409.268416	230.6359257	-0.50676451	0.113781609	0.997409185	MLLT11	chr1	+	151057758	151068497	4075	protein_coding	"myeloid/lymphoid_or_mixed-lineage_leukemia;_translocated_to_11"
ENSG00000084092	875.8739532	1400.000532	0.475483518	0.113811995	0.997409185	NOA1	chr4	-	56963370	56978823	3415	protein_coding	nitric_oxide_associated_1
ENSG00000100321	1030.091037	634.2487957	-0.481552669	0.11402996	0.997409185	SYNGR1	chr22	+	39349925	39385588	6953	protein_coding	synaptogyrin_1
ENSG00000091527	4423.855463	6808.817614	0.458097265	0.114058037	0.997409185	CDV3	chr3	+	133573730	133590261	4367	protein_coding	CDV3_homolog_(mouse)
ENSG00000173692	3103.124536	1992.775323	-0.463736959	0.114119269	0.997409185	PSMD1	chr2	+	231056864	231172827	5187	protein_coding	proteasome_26S_subunit_non-ATPase_1
ENSG00000182168	304.4798844	163.8728946	-0.513651097	0.114217533	0.997409185	UNC5C	chr4	-	95162504	95549206	10685	protein_coding	unc-5_netrin_receptor_C
ENSG00000158106	888.7253768	542.1967377	-0.484673044	0.114283275	0.997409185	RHPN1	chr8	+	143368855	143384220	4204	protein_coding	rhophilin_Rho_GTPase_binding_protein_1
ENSG00000117399	5136.615193	3329.047507	-0.459029293	0.11452283	0.997409185	CDC20	chr1	+	43358955	43363203	2038	protein_coding	cell_division_cycle_20
ENSG00000266094	590.1769188	347.9770107	-0.495202206	0.11454316	0.997409185	RASSF5	chr1	+	206507530	206589283	6654	protein_coding	Ras_association_(RalGDS/AF-6)_domain_family_member_5
ENSG00000161179	3296.884463	5086.129099	0.458820151	0.114709811	0.997409185	YDJC	chr22	-	21628089	21630064	1754	protein_coding	YdjC_homolog_(bacterial)
ENSG00000251322	2041.399225	1297.832863	-0.467913868	0.114728754	0.997409185	SHANK3	chr22	+	50674415	50733298	7455	protein_coding	SH3_and_multiple_ankyrin_repeat_domains_3
ENSG00000232434	397.4055634	223.5549982	-0.50592208	0.114875174	0.997409185	C9orf172	chr9	+	136844415	136848801	4387	protein_coding	chromosome_9_open_reading_frame_172
ENSG00000088826	218.4742028	389.4510149	0.506429009	0.114898841	0.997409185	SMOX	chr20	+	4120980	4187747	2946	protein_coding	spermine_oxidase
ENSG00000179242	464.628395	267.0521245	-0.501025604	0.115216734	0.997409185	CDH4	chr20	+	61252426	61940617	7351	protein_coding	cadherin_4_type_1_R-cadherin_(retinal)
ENSG00000135324	35.58855792	5.057805389	-0.382786791	0.115457512	0.997409185	MRAP2	chr6	+	84033756	84090881	2153	protein_coding	melanocortin_2_receptor_accessory_protein_2
ENSG00000164659	541.7369372	886.1275041	0.482879031	0.115530622	0.997409185	KIAA1324L	chr7	-	86876906	87059699	8115	protein_coding	KIAA1324-like
ENSG00000126453	1608.405104	1015.607322	-0.470106346	0.115776829	0.997409185	BCL2L12	chr19	+	49665142	49673916	2216	protein_coding	BCL2-like_12_(proline_rich)
ENSG00000196233	1133.890998	1788.439985	0.468348138	0.115785906	0.997409185	LCOR	chr10	+	96832260	96981043	11116	protein_coding	ligand_dependent_nuclear_receptor_corepressor
ENSG00000129103	1455.17659	2277.023986	0.464742038	0.115878476	0.997409185	SUMF2	chr7	+	56064002	56080670	4101	protein_coding	sulfatase_modifying_factor_2
ENSG00000260267	84.02853952	176.0116275	0.517020688	0.116040771	0.997409185	RP11-452L6.5	chr16	-	31456711	31459736	3026	antisense	NA
ENSG00000050767	111.708529	45.5202485	-0.506143283	0.116093087	0.997409185	COL23A1	chr5	-	178237618	178590555	3586	protein_coding	collagen_type_XXIII_alpha_1
ENSG00000107669	771.0854215	1235.116076	0.47452187	0.116128696	0.997409185	ATE1	chr10	-	121740421	121928801	5720	protein_coding	arginyltransferase_1
ENSG00000261824	291.6284607	501.7342945	0.497396644	0.116166916	0.997409185	LINC00662	chr19	-	27684580	27793940	7958	lincRNA	long_intergenic_non-protein_coding_RNA_662
ENSG00000164187	611.9254819	992.3414172	0.479224709	0.116173587	0.997409185	LMBRD2	chr5	-	36098412	36151961	8421	protein_coding	LMBR1_domain_containing_2
ENSG00000123080	2404.204801	1539.59596	-0.463569889	0.116212126	0.997409185	CDKN2C	chr1	+	50960745	50974633	3318	protein_coding	cyclin-dependent_kinase_inhibitor_2C_(p18_inhibits_CDK4)
ENSG00000089693	7890.774147	5151.880569	-0.454135403	0.116336652	0.997409185	MLF2	chr12	-	6747996	6767475	3781	protein_coding	myeloid_leukemia_factor_2
ENSG00000223496	2344.890538	3626.446464	0.45881619	0.11649844	0.997409185	EXOSC6	chr16	-	70246778	70251930	5153	protein_coding	exosome_component_6
ENSG00000281183	39.54284213	101.1561078	0.500542201	0.116579213	0.997409185	NPTN-IT1	chr15	-	73567012	73569294	2283	sense_intronic	NPTN_intronic_transcript_1
ENSG00000113758	4299.29551	2788.873891	-0.457109752	0.116721811	0.997409185	DBN1	chr5	-	177456608	177474401	5119	protein_coding	drebrin_1
ENSG00000101986	413.2227002	234.68217	-0.501951726	0.116814916	0.997409185	ABCD1	chrX	+	153724868	153744762	4233	protein_coding	ATP_binding_cassette_subfamily_D_member_1
ENSG00000144136	3175.290223	4884.828444	0.455993638	0.116863431	0.997409185	SLC20A1	chr2	+	112645857	112663827	5577	protein_coding	solute_carrier_family_20_(phosphate_transporter)_member_1
ENSG00000168056	3536.118657	2287.139597	-0.458346317	0.116985609	0.997409185	LTBP3	chr11	-	65538560	65558930	10543	protein_coding	latent_transforming_growth_factor_beta_binding_protein_3
ENSG00000023318	1057.771027	1669.075778	0.467557276	0.117099558	0.997409185	ERP44	chr9	-	99979179	100099040	4854	protein_coding	endoplasmic_reticulum_protein_44
ENSG00000165192	13.83999475	53.61273712	0.442280093	0.117160216	0.997409185	ASB11	chrX	-	15281697	15315656	3140	protein_coding	ankyrin_repeat_and_SOCS_box_containing_11
ENSG00000099617	121.5942395	51.58961496	-0.507444817	0.117780055	0.997409185	EFNA2	chr19	+	1286154	1300237	949	protein_coding	ephrin-A2
ENSG00000232093	79.08568426	27.3121491	-0.482042915	0.117827149	0.997409185	RP11-307C12.11	chr1	-	155045191	155046118	822	antisense	NA
ENSG00000056558	114.6742422	47.54337065	-0.50504583	0.117864183	0.997409185	TRAF1	chr9	-	120902393	120929173	6449	protein_coding	TNF_receptor_associated_factor_1
ENSG00000137936	222.428487	113.2948407	-0.513571603	0.117919289	0.997409185	BCAR3	chr1	-	93561786	93847150	5042	protein_coding	breast_cancer_anti-estrogen_resistance_3
ENSG00000076382	2090.827778	1337.283745	-0.462866457	0.117983434	0.997409185	SPAG5	chr17	-	28577565	28599279	5472	protein_coding	sperm_associated_antigen_5
ENSG00000093144	1722.090775	1094.509086	-0.465540561	0.118150159	0.997409185	ECHDC1	chr6	-	127288710	127343609	5678	protein_coding	ethylmalonyl-CoA_decarboxylase_1
ENSG00000166532	1221.873822	1914.88512	0.463712535	0.11827358	0.997409185	RIMKLB	chr12	+	8681600	8783095	8619	protein_coding	ribosomal_modification_protein_rimK-like_family_member_B
ENSG00000188186	1540.193701	975.1448789	-0.466953764	0.1184739	0.997409185	LAMTOR4	chr7	+	100148907	100155944	1936	protein_coding	late_endosomal/lysosomal_adaptor_MAPK_and_MTOR_activator_4
ENSG00000166166	1085.451016	675.7227999	-0.47370122	0.118580757	0.997409185	TRMT61A	chr14	+	103529184	103537073	3229	protein_coding	tRNA_methyltransferase_61A
ENSG00000111252	328.2055897	555.3470317	0.490373768	0.118958826	0.997409185	SH2B3	chr12	+	111405948	111451623	5682	protein_coding	SH2B_adaptor_protein_3
ENSG00000182389	181.8970738	329.7689113	0.504755479	0.118970156	0.997409185	CACNB4	chr2	-	151832776	152099079	13587	protein_coding	calcium_channel_voltage-dependent_beta_4_subunit
ENSG00000105971	508.1255214	297.3989568	-0.492900616	0.118975545	0.997409185	CAV2	chr7	+	116287380	116508541	6926	protein_coding	caveolin_2
ENSG00000111077	228.3599133	117.341085	-0.511699039	0.119027863	0.997409185	TNS2	chr12	+	53046969	53064372	8093	protein_coding	tensin_2
ENSG00000149948	1916.839272	1225.000465	-0.462348587	0.119224871	0.997409185	HMGA2	chr12	+	65824131	65966295	15403	protein_coding	high_mobility_group_AT-hook_2
ENSG00000070961	1421.565175	2214.307199	0.460279352	0.119251361	0.997409185	ATP2B1	chr12	-	89588049	89709300	9493	protein_coding	ATPase_Ca++_transporting_plasma_membrane_1
ENSG00000158186	772.0739926	470.3759011	-0.480859715	0.119300193	0.997409185	MRAS	chr3	+	138347648	138405534	6365	protein_coding	muscle_RAS_oncogene_homolog
ENSG00000172992	1154.65099	722.2546095	-0.471202532	0.119392184	0.997409185	DCAKD	chr17	-	45023340	45061109	2834	protein_coding	dephospho-CoA_kinase_domain_containing
ENSG00000008086	242.199908	422.8325305	0.497457507	0.119433125	0.997409185	CDKL5	chrX	+	18425583	18653629	15642	protein_coding	cyclin-dependent_kinase-like_5
ENSG00000066739	1080.508161	1697.399488	0.463917327	0.119448574	0.997409185	ATG2B	chr14	-	96279202	96363870	14778	protein_coding	autophagy_related_2B
ENSG00000092295	86.00568163	31.35839341	-0.486703405	0.119470387	0.997409185	TGM1	chr14	-	24249114	24264432	3735	protein_coding	transglutaminase_1
ENSG00000101384	1073.588164	1686.272317	0.463670926	0.119697957	0.997409185	JAG1	chr20	-	10637684	10674107	8534	protein_coding	jagged_1
ENSG00000075426	792.8339847	484.5377562	-0.479281936	0.119918345	0.997409185	FOSL2	chr2	+	28392448	28417312	7157	protein_coding	FOS-like_antigen_2
ENSG00000178764	223.417058	393.4972592	0.498743365	0.119923975	0.997409185	ZHX2	chr8	+	122781394	122974512	4716	protein_coding	zinc_fingers_and_homeoboxes_2
ENSG00000141337	89.95996584	184.1041161	0.511684941	0.119953147	0.997409185	ARSG	chr17	+	68259182	68422731	6587	protein_coding	arylsulfatase_G
ENSG00000180953	43.49712634	9.104049699	-0.411682597	0.120040873	0.997409185	ST20	chr15	-	79898840	79923702	1614	protein_coding	suppressor_of_tumorigenicity_20
ENSG00000168439	8473.042497	5566.620611	-0.448548969	0.120101841	0.997409185	STIP1	chr11	+	64185272	64204543	4657	protein_coding	stress_induced_phosphoprotein_1
ENSG00000118596	80.07425531	167.9191389	0.510735433	0.120395781	0.997409185	SLC16A7	chr12	+	59596067	59789855	13665	protein_coding	solute_carrier_family_16_(monocarboxylate_transporter)_member_7
ENSG00000165949	69.19997373	22.25434371	-0.467353495	0.120434581	0.997409185	IFI27	chr14	+	94104836	94116698	4147	protein_coding	interferon_alpha-inducible_protein_27
ENSG00000132356	1080.508161	1694.364805	0.462299366	0.120613937	0.997409185	PRKAA1	chr5	-	40759379	40798374	6563	protein_coding	protein_kinase_AMP-activated_alpha_1_catalytic_subunit
ENSG00000240859	23.72570528	71.82083652	0.470593848	0.120728104	0.997409185	AC093627.10	chr7	+	149597	155465	5149	lincRNA	NA
ENSG00000214063	543.7140793	321.6764227	-0.488409104	0.120740173	0.997409185	TSPAN4	chr11	+	842808	867116	5841	protein_coding	tetraspanin_4
ENSG00000103037	1141.799566	1786.416863	0.461149412	0.120832024	0.997409185	SETD6	chr16	+	58515479	58521181	5078	protein_coding	SET_domain_containing_6
ENSG00000179832	817.548261	501.7342945	-0.476946445	0.121001589	0.997409185	MROH1	chr8	+	144148016	144261940	10903	protein_coding	maestro_heat-like_repeat_family_member_1
ENSG00000141556	2775.907517	1797.544035	-0.455058834	0.121027585	0.997409185	TBCD	chr17	+	82752064	82945922	13546	protein_coding	tubulin_folding_cofactor_D
ENSG00000182199	9241.162206	14000.00532	0.445426368	0.121209259	0.997409185	SHMT2	chr12	+	57229327	57234935	4838	protein_coding	serine_hydroxymethyltransferase_2_(mitochondrial)
ENSG00000101447	1006.365332	627.1678682	-0.470698241	0.121873935	0.997409185	FAM83D	chr20	+	38926312	38953106	2475	protein_coding	family_with_sequence_similarity_83_member_D
ENSG00000139364	51.40569477	13.15029401	-0.432766111	0.122023474	0.997409185	TMEM132B	chr12	+	125186836	125662377	15703	protein_coding	transmembrane_protein_132B
ENSG00000262877	130.491379	57.65898143	-0.504106237	0.122143235	0.997409185	RP11-1055B8.4	chr17	-	81388126	81390256	1565	lincRNA	NA
ENSG00000261578	57.33712109	16.18497724	-0.445811801	0.122181593	0.997409185	RP11-21L23.2	chr11	+	76800364	76804555	4192	sense_overlapping	NA
ENSG00000100092	312.3884528	171.9653832	-0.501338041	0.122267024	0.997409185	SH3BP1	chr22	+	37634654	37666932	6170	protein_coding	SH3-domain_binding_protein_1
ENSG00000162006	0.988571053	26.30058802	0.315765378	0.122277975	0.997409185	MSLNL	chr16	-	769428	783370	2356	protein_coding	mesothelin-like
ENSG00000164099	491.3198135	288.2949071	-0.489064961	0.122305635	0.997409185	PRSS12	chr4	-	118280038	118353003	5725	protein_coding	protease_serine_12
ENSG00000072135	1168.490985	735.4049035	-0.466225372	0.122733778	0.997409185	PTPN18	chr2	+	130356007	130375409	5774	protein_coding	protein_tyrosine_phosphatase_non-receptor_type_18_(brain-derived)
ENSG00000109654	365.7712897	608.9597688	0.482313529	0.122758644	0.997409185	TRIM2	chr4	+	153152342	153339320	9425	protein_coding	tripartite_motif_containing_2
ENSG00000071242	825.4568294	1303.902229	0.463681708	0.122966334	0.997409185	RPS6KA2	chr6	-	166409364	166906451	8243	protein_coding	ribosomal_protein_S6_kinase_90kDa_polypeptide_2
ENSG00000214021	856.1025321	529.0464436	-0.472804558	0.123104781	0.997409185	TTLL3	chr3	+	9808086	9855138	10365	protein_coding	tubulin_tyrosine_ligase_like_3
ENSG00000162302	1198.148117	755.6361251	-0.465036554	0.123213829	0.997409185	RPS6KA4	chr11	+	64359148	64372215	3807	protein_coding	ribosomal_protein_S6_kinase_90kDa_polypeptide_4
ENSG00000120697	426.0741239	700.0002658	0.477816277	0.123235891	0.997409185	ALG5	chr13	-	36949775	37000261	2194	protein_coding	ALG5_dolichyl-phosphate_beta-glucosyltransferase
ENSG00000176978	419.1541266	241.7630976	-0.491825877	0.123540861	0.997409185	DPP7	chr9	-	137110542	137115177	2820	protein_coding	dipeptidyl-peptidase_7
ENSG00000281649	1264.382377	1963.440052	0.455874341	0.123607787	0.997409185	EBLN3	chr9	+	37079857	37090507	6483	lincRNA	endogenous_Bornavirus-like_nucleoprotein_3
ENSG00000102053	195.7370685	98.12142454	-0.506394217	0.123737438	0.997409185	ZC3H12B	chrX	+	65366638	65507887	7829	protein_coding	zinc_finger_CCCH-type_containing_12B
ENSG00000148400	2559.410457	1660.98329	-0.452196772	0.123772096	0.997409185	NOTCH1	chr9	-	136494444	136545862	9880	protein_coding	notch_1
ENSG00000090273	6880.45453	4536.851434	-0.444350735	0.123844764	0.997409185	NUDC	chr1	+	26900238	26946862	2856	protein_coding	nudC_nuclear_distribution_protein
ENSG00000175029	2102.69063	3221.822033	0.449291929	0.124107396	0.997409185	CTBP2	chr10	-	124984317	125161170	10946	protein_coding	C-terminal_binding_protein_2
ENSG00000173599	763.1768531	1207.803927	0.463590508	0.124132313	0.997409185	PC	chr11	-	66848233	66958376	5927	protein_coding	pyruvate_carboxylase
ENSG00000108021	2851.038917	4345.66639	0.446696704	0.124156657	0.997409185	FAM208B	chr10	+	5684838	5763740	10960	protein_coding	family_with_sequence_similarity_208_member_B
ENSG00000103044	185.851358	92.05205807	-0.505875248	0.124214112	0.997409185	HAS3	chr16	+	69105564	69118719	5289	protein_coding	hyaluronan_synthase_3
ENSG00000228528	27.67998949	2.023122155	-0.331817925	0.124241601	0.997409185	AC068057.1	chr2	+	104703758	104705509	709	lincRNA	NA
ENSG00000225953	91.93710795	35.40463772	-0.48536258	0.124618208	0.997409185	SATB2-AS1	chr2	+	199457700	199476935	4470	antisense	SATB2_antisense_RNA_1
ENSG00000106348	3234.604486	2113.151091	-0.448396896	0.124742705	0.997409185	IMPDH1	chr7	-	128392277	128410252	3662	protein_coding	IMP_(inosine_5'-monophosphate)_dehydrogenase_1
ENSG00000143858	70.18854478	23.26590479	-0.46431425	0.124751094	0.997409185	SYT2	chr1	-	202590596	202710417	7774	protein_coding	synaptotagmin_2
ENSG00000166886	360.8284344	204.3353377	-0.494079901	0.124849553	0.997409185	NAB2	chr12	+	57088894	57095476	3010	protein_coding	NGFI-A_binding_protein_2_(EGR1_binding_protein_2)
ENSG00000166407	29.6571316	3.034683233	-0.346188701	0.12494119	0.997409185	LMO1	chr11	-	8224304	8268716	1690	protein_coding	LIM_domain_only_1
ENSG00000137070	251.0970475	133.5260623	-0.502046102	0.124945125	0.997409185	IL11RA	chr9	+	34650702	34661892	4271	protein_coding	interleukin_11_receptor_subunit_alpha
ENSG00000070756	17259.46202	25947.5532	0.439060897	0.125079883	0.997409185	PABPC1	chr8	-	100685816	100722809	4752	protein_coding	poly(A)_binding_protein_cytoplasmic_1
ENSG00000028839	538.771224	867.9194047	0.469515277	0.125217179	0.997409185	TBPL1	chr6	+	133952170	133990432	5039	protein_coding	TATA-box_binding_protein_like_1
ENSG00000107859	40.53141318	8.092488622	-0.397863394	0.125218693	0.997409185	PITX3	chr10	-	102230186	102241474	1391	protein_coding	paired-like_homeodomain_3
ENSG00000126787	2096.759204	1356.503405	-0.452599968	0.125333632	0.997409185	DLGAP5	chr14	-	55148112	55191678	3667	protein_coding	discs_large_(Drosophila)_homolog-associated_protein_5
ENSG00000100154	1364.228053	2108.093286	0.452418852	0.125409363	0.997409185	TTC28	chr22	-	27978014	28679865	12645	protein_coding	tetratricopeptide_repeat_domain_28
ENSG00000181852	1258.450951	1949.278197	0.453485001	0.125435457	0.997409185	RNF41	chr12	-	56202175	56221933	6537	protein_coding	ring_finger_protein_41_E3_ubiquitin_protein_ligase
ENSG00000129195	1005.376761	630.2025514	-0.465746458	0.125435818	0.997409185	FAM64A	chr17	+	6444415	6451469	2823	protein_coding	family_with_sequence_similarity_64_member_A
ENSG00000171517	122.5828106	233.670609	0.502407073	0.125476062	0.997409185	LPAR3	chr1	-	84811602	84893213	3543	protein_coding	lysophosphatidic_acid_receptor_3
ENSG00000167614	89.95996584	34.39307664	-0.482976429	0.1255035	0.997409185	TTYH1	chr19	+	54415219	54436900	7068	protein_coding	tweety_family_member_1
ENSG00000261270	1.977142106	27.3121491	0.329193575	0.125531502	0.997409185	RP11-325K4.3	chr16	+	56940278	56941342	601	sense_intronic	NA
ENSG00000233170	2.96571316	29.33527125	0.344185862	0.125600625	0.997409185	RP11-863K10.4	chr8	-	37747338	37748004	667	processed_pseudogene	NA
ENSG00000122592	117.6399553	50.57805389	-0.496408865	0.125615989	0.997409185	HOXA7	chr7	-	27153716	27157936	2411	protein_coding	homeobox_A7
ENSG00000250588	241.211337	127.4566958	-0.501552724	0.12576991	0.997409185	IQCJ-SCHIP1	chr3	+	158962235	159897366	4409	protein_coding	IQCJ-SCHIP1_readthrough
ENSG00000071243	837.3196821	1316.040962	0.459509021	0.125865416	0.997409185	ING3	chr7	+	120950749	120977216	5214	protein_coding	inhibitor_of_growth_family_member_3
ENSG00000233937	154.2170843	72.8323976	-0.502407435	0.126051389	0.997409185	CTC-338M12.4	chr5	+	181246523	181272167	3312	processed_transcript	NA
ENSG00000120594	261.9713291	448.1215574	0.486349696	0.126093263	0.997409185	PLXDC2	chr10	+	19816239	20289856	12567	protein_coding	plexin_domain_containing_2
ENSG00000146411	122.5828106	53.61273712	-0.497228344	0.126112499	0.997409185	SLC2A12	chr6	-	133988697	134052636	4468	protein_coding	solute_carrier_family_2_(facilitated_glucose_transporter)_member_12
ENSG00000169379	487.3655292	789.0176406	0.470384015	0.126319327	0.997409185	ARL13B	chr3	+	93980139	94055668	4154	protein_coding	ADP_ribosylation_factor_like_GTPase_13B
ENSG00000149798	370.714145	211.4162652	-0.491212286	0.126391281	0.997409185	CDC42EP2	chr11	+	65314818	65322429	2224	protein_coding	CDC42_effector_protein_(Rho_GTPase_binding)_2
ENSG00000257218	912.4510821	569.5088868	-0.466511854	0.126526255	0.997409185	GATC	chr12	+	120446438	120463749	4422	protein_coding	glutamyl-tRNA(Gln)_amidotransferase_subunit_C
ENSG00000090863	3068.524549	4656.215641	0.442936453	0.126595577	0.997409185	GLG1	chr16	-	74447427	74607144	14111	protein_coding	golgi_glycoprotein_1
ENSG00000196872	115.6628132	49.56649281	-0.494532368	0.126636115	0.997409185	KIAA1211L	chr2	-	98793846	98936259	4705	protein_coding	KIAA1211-like
ENSG00000134690	1865.433577	1204.769244	-0.45249429	0.126652208	0.997409185	CDCA8	chr1	+	37692418	37709719	2469	protein_coding	cell_division_cycle_associated_8
ENSG00000114251	718.6911557	1135.98309	0.461043419	0.126911652	0.997409185	WNT5A	chr3	-	55465715	55490539	7531	protein_coding	wingless-type_MMTV_integration_site_family_member_5A
ENSG00000068097	666.2968899	1057.081326	0.462391274	0.127062955	0.997409185	HEATR6	chr17	-	60043194	60078931	4868	protein_coding	HEAT_repeat_containing_6
ENSG00000106009	2656.29042	1733.815687	-0.447322813	0.127068549	0.997409185	BRAT1	chr7	-	2537877	2555727	6639	protein_coding	BRCA1-associated_ATM_activator_1
ENSG00000151322	46.4628395	11.12717185	-0.415532729	0.127245012	0.997409185	NPAS3	chr14	+	32934933	33804176	9241	protein_coding	neuronal_PAS_domain_protein_3
ENSG00000267493	174.9770764	85.98269161	-0.501654843	0.127348047	0.997409185	CIRBP-AS1	chr19	-	1267814	1270241	994	antisense	CIRBP_antisense_RNA_1
ENSG00000241468	940.1310716	588.7285472	-0.464626306	0.127389279	0.997409185	ATP5J2	chr7	-	99448475	99466331	2275	protein_coding	ATP_synthase_H+_transporting_mitochondrial_Fo_complex_subunit_F2
ENSG00000183779	16979.69641	11316.33378	-0.436642279	0.127445693	0.997409185	ZNF703	chr8	+	37695751	37700021	3349	protein_coding	zinc_finger_protein_703
ENSG00000097021	3504.484384	2303.324574	-0.443473075	0.127876126	0.997409185	ACOT7	chr1	-	6264269	6394391	4124	protein_coding	acyl-CoA_thioesterase_7
ENSG00000248367	106.7656737	44.50868742	-0.489529181	0.128017624	0.997409185	CTB-129O4.1	chr5	+	180293245	180295253	393	antisense	NA
ENSG00000134532	99.84567638	40.46244311	-0.486112813	0.128123123	0.997409185	SOX5	chr12	-	23529500	23951032	8885	protein_coding	SRY-box_5
ENSG00000185361	259.0056159	139.5954287	-0.497033116	0.128215827	0.997409185	TNFAIP8L1	chr19	+	4639518	4655568	6667	protein_coding	TNF_alpha_induced_protein_8_like_1
ENSG00000073146	0.988571053	25.28902694	0.308210633	0.128291607	0.997409185	MOV10L1	chr22	+	50089879	50161690	6872	protein_coding	Mov10_RISC_complex_RNA_helicase_like_1
ENSG00000244509	973.7424874	611.994452	-0.462572779	0.128301601	0.997409185	APOBEC3C	chr22	+	39014083	39020352	2818	protein_coding	apolipoprotein_B_mRNA_editing_enzyme_catalytic_polypeptide-like_3C
ENSG00000120805	1037.999606	1611.416797	0.452481918	0.128383228	0.997409185	ARL1	chr12	-	101393120	101407820	4979	protein_coding	ADP_ribosylation_factor_like_GTPase_1
ENSG00000230701	29.6571316	80.92488622	0.472444456	0.128414722	0.997409185	FBXW4P1	chr22	+	23262767	23265005	2239	processed_pseudogene	F-box_and_WD_repeat_domain_containing_4_pseudogene_1
ENSG00000154832	1430.462314	917.4858975	-0.454114335	0.128706939	0.997409185	CXXC1	chr18	-	50282343	50288304	4319	protein_coding	CXXC_finger_protein_1
ENSG00000123360	71.17711583	24.27746587	-0.461243258	0.129071028	0.997409185	PDE1B	chr12	+	54549350	54579239	7618	protein_coding	phosphodiesterase_1B
ENSG00000006377	133.4570922	60.69366466	-0.49596906	0.129073316	0.997409185	DLX6	chr7	+	97005548	97011039	3449	protein_coding	distal-less_homeobox_6
ENSG00000164463	246.1541923	421.8209694	0.483807914	0.129181867	0.997409185	CREBRF	chr5	+	173056352	173139284	12333	protein_coding	CREB3_regulatory_factor
ENSG00000123416	3944.398502	2602.746653	-0.440666129	0.129256256	0.997409185	TUBA1B	chr12	-	49127782	49131397	3574	protein_coding	tubulin_alpha_1b
ENSG00000196968	650.479753	397.5435035	-0.471445045	0.129296712	0.997409185	FUT11	chr10	+	73772291	73780251	4910	protein_coding	fucosyltransferase_11_(alpha_(13)_fucosyltransferase)
ENSG00000123136	5426.266511	3597.111192	-0.438254321	0.12941273	0.997409185	DDX39A	chr19	-	14408819	14419383	3840	protein_coding	DEAD_(Asp-Glu-Ala-Asp)_box_polypeptide_39A
ENSG00000197323	2013.719235	3064.018504	0.442391572	0.129656668	0.997409185	TRIM33	chr1	-	114392777	114511160	9574	protein_coding	tripartite_motif_containing_33
ENSG00000099968	1345.445203	2066.619282	0.446702152	0.129899667	0.997409185	BCL2L13	chr22	+	17628855	17730855	7662	protein_coding	BCL2-like_13_(apoptosis_facilitator)
ENSG00000001084	1052.828172	1629.624896	0.450048131	0.130069785	0.997409185	GCLC	chr6	-	53497341	53616970	8463	protein_coding	glutamate-cysteine_ligase_catalytic_subunit
ENSG00000160801	102.8113895	42.48556526	-0.485303263	0.130118097	0.997409185	PTH1R	chr3	+	46877746	46903799	2758	protein_coding	parathyroid_hormone_1_receptor
ENSG00000225648	380.5998555	624.133185	0.471432924	0.130138145	0.997409185	SBDSP1	chr7	+	72829425	72836701	1239	transcribed_unprocessed_pseudogene	Shwachman-Bodian-Diamond_syndrome_pseudogene_1
ENSG00000189159	3103.124536	2041.330255	-0.441633174	0.130144692	0.997409185	HN1	chr17	-	75135248	75168281	3414	protein_coding	hematological_and_neurological_expressed_1
ENSG00000197261	284.7084633	479.4799508	0.478736439	0.130240537	0.997409185	C6orf141	chr6	+	49550646	49561907	2940	protein_coding	chromosome_6_open_reading_frame_141
ENSG00000066422	823.4796873	1286.705691	0.453875846	0.13037744	0.997409185	ZBTB11	chr3	-	101648889	101677495	7416	protein_coding	zinc_finger_and_BTB_domain_containing_11
ENSG00000100401	11631.52701	7769.800638	-0.433709328	0.130416761	0.997409185	RANGAP1	chr22	-	41245611	41286251	5348	protein_coding	Ran_GTPase_activating_protein_1
ENSG00000135409	67.22283162	22.25434371	-0.454705291	0.130425697	0.997409185	AMHR2	chr12	+	53423855	53431534	3518	protein_coding	anti-Mullerian_hormone_receptor_type_II
ENSG00000167110	961.8796348	1493.064151	0.451014443	0.130465194	0.997409185	GOLGA2	chr9	-	128255829	128275995	6961	protein_coding	golgin_A2
ENSG00000029993	3529.19866	2328.613601	-0.439907826	0.130553574	0.997409185	HMGB3	chrX	+	150980509	150990775	3967	protein_coding	high_mobility_group_box_3
ENSG00000160789	2008.77638	1307.948473	-0.446209008	0.130571047	0.997409185	LMNA	chr1	+	156082573	156140089	6985	protein_coding	lamin_A/C
ENSG00000118058	2523.821899	3819.654629	0.439186907	0.130590911	0.997409185	KMT2A	chr11	+	118436490	118526832	21961	protein_coding	lysine_(K)-specific_methyltransferase_2A
ENSG00000169692	1260.428093	806.2141789	-0.453901402	0.130668475	0.997409185	AGPAT2	chr9	-	136673143	136687423	1798	protein_coding	1-acylglycerol-3-phosphate_O-acyltransferase_2
ENSG00000136732	298.5484581	499.7111724	0.476396312	0.131101849	0.997409185	GYPC	chr2	+	126655933	126696675	3242	protein_coding	glycophorin_C_(Gerbich_blood_group)
ENSG00000240849	685.0797399	421.8209694	-0.467579081	0.131126943	0.997409185	TMEM189	chr20	-	50118254	50153734	7931	protein_coding	transmembrane_protein_189
ENSG00000168653	4931.980985	3273.411647	-0.436605915	0.131146874	0.997409185	NDUFS5	chr1	+	39026318	39034636	548	protein_coding	NADH:ubiquinone_oxidoreductase_subunit_S5
ENSG00000178035	8556.082466	12788.15514	0.432398146	0.131234868	0.997409185	IMPDH2	chr3	-	49024325	49029408	2773	protein_coding	IMP_(inosine_5'-monophosphate)_dehydrogenase_2
ENSG00000108641	531.8512266	849.7113053	0.461879043	0.131235523	0.997409185	B9D1	chr17	-	19337554	19378182	3522	protein_coding	B9_protein_domain_1
ENSG00000130529	459.6855397	272.1099299	-0.478558379	0.131271123	0.997409185	TRPM4	chr19	+	49157741	49211836	6604	protein_coding	transient_receptor_potential_cation_channel_subfamily_M_member_4
ENSG00000063241	1134.879569	1748.989103	0.447289656	0.131309582	0.997409185	ISOC2	chr19	-	55452985	55462343	4408	protein_coding	isochorismatase_domain_containing_2
ENSG00000124787	214.5199185	372.2544766	0.484211605	0.131432451	0.997409185	RPP40	chr6	-	4994732	5004063	1962	protein_coding	ribonuclease_P/MRP_40kDa_subunit
ENSG00000151150	873.8968111	548.2661041	-0.460801465	0.131538071	0.997409185	ANK3	chr10	-	60026298	60733490	25614	protein_coding	ankyrin_3_node_of_Ranvier_(ankyrin_G)
ENSG00000163395	17.79427896	58.67054251	0.439992756	0.131606656	0.997409185	IGFN1	chr1	+	201190825	201228952	12116	protein_coding	immunoglobulin-like_and_fibronectin_type_III_domain_containing_1
ENSG00000160050	451.7769713	267.0521245	-0.478566107	0.131632546	0.997409185	CCDC28B	chr1	+	32200386	32205387	2818	protein_coding	coiled-coil_domain_containing_28B
ENSG00000244242	76.1199711	27.3121491	-0.464256158	0.131688497	0.997409185	IFITM10	chr11	-	1732410	1750591	4784	protein_coding	interferon_induced_transmembrane_protein_10
ENSG00000244165	280.7541791	154.7688449	-0.490691662	0.13175428	0.997409185	P2RY11	chr19	+	10111538	10115372	2295	protein_coding	purinergic_receptor_P2Y_G-protein_coupled_11
ENSG00000279345	30.64570265	81.9364473	0.469670054	0.131903609	0.997409185	RP3-522J7.7	chr22	+	49805452	49807208	1757	antisense	NA
ENSG00000131791	927.2796479	1438.439853	0.449741349	0.131940392	0.997409185	PRKAB2	chr1	-	147155106	147172550	5460	protein_coding	protein_kinase_AMP-activated_beta_2_non-catalytic_subunit
ENSG00000168769	544.7026503	867.9194047	0.460311286	0.13202754	0.997409185	TET2	chr4	+	105145875	105279816	16474	protein_coding	tet_methylcytosine_dioxygenase_2
ENSG00000117151	176.9542185	314.5954952	0.487673439	0.132074361	0.997409185	CTBS	chr1	-	84549606	84574480	6939	protein_coding	chitobiase_di-N-acetyl-
ENSG00000188167	61.2914053	133.5260623	0.492252726	0.132117427	0.997409185	TMPPE	chr3	-	33090421	33096801	3966	protein_coding	transmembrane_protein_with_metallophosphoesterase_domain
ENSG00000268573	48.43998161	112.2832796	0.486779151	0.132207094	0.997409185	RP11-158H5.7	chr18	-	35280867	35290201	4382	lincRNA	NA
ENSG00000105559	98.85710532	40.46244311	-0.48086781	0.132278505	0.997409185	PLEKHA4	chr19	-	48837097	48868632	3851	protein_coding	pleckstrin_homology_domain_containing_A4
ENSG00000215182	1.977142106	26.30058802	0.321103098	0.132280902	0.997409185	MUC5AC	chr11	+	1157953	1201138	17448	protein_coding	mucin_5AC_oligomeric_mucus/gel-forming
ENSG00000143569	7315.425794	4883.816883	-0.432880237	0.132385765	0.997409185	UBAP2L	chr1	+	154220179	154271510	7503	protein_coding	ubiquitin_associated_protein_2_like
ENSG00000122884	1499.662288	2288.151158	0.441898941	0.132553421	0.997409185	P4HA1	chr10	-	73007217	73096974	3093	protein_coding	prolyl_4-hydroxylase_alpha_polypeptide_I
ENSG00000196440	136.4228053	251.8787084	0.491211609	0.132945355	0.997409185	ARMCX4	chrX	+	101418287	101533459	13351	protein_coding	armadillo_repeat_containing_X-linked_4
ENSG00000178467	317.3313081	179.0463108	-0.48626016	0.132986233	0.997409185	P4HTM	chr3	+	48989886	49007154	7641	protein_coding	prolyl_4-hydroxylase_transmembrane_(endoplasmic_reticulum)
ENSG00000273186	43.49712634	10.11561078	-0.402431492	0.133120505	0.997409185	RP11-339B21.10	chr9	+	128431598	128432006	409	sense_intronic	NA
ENSG00000088325	5594.32359	3729.625694	-0.433049862	0.133329718	0.997409185	TPX2	chr20	+	31739271	31801805	3605	protein_coding	TPX2_microtubule-associated
ENSG00000198496	117.6399553	222.5434371	0.492416944	0.133443138	0.997409185	NBR2	chr17	+	43125610	43153671	2096	transcribed_unprocessed_pseudogene	neighbor_of_BRCA1_gene_2_(non-protein_coding)
ENSG00000106125	3.954284213	30.34683233	0.347921034	0.133488137	0.997409185	FAM188B	chr7	+	30771417	30892387	7336	protein_coding	family_with_sequence_similarity_188_member_B
ENSG00000183943	1573.805117	1020.665127	-0.446001705	0.133624998	0.997409185	PRKX	chrX	-	3604370	3713608	6452	protein_coding	protein_kinase_X-linked
ENSG00000063046	8260.499721	12309.68675	0.429471036	0.133625653	0.997409185	EIF4B	chr12	+	53006158	53042209	6146	protein_coding	eukaryotic_translation_initiation_factor_4B
ENSG00000143036	49.42855266	13.15029401	-0.418321945	0.133864338	0.997409185	SLC44A3	chr1	+	94820342	94895246	2869	protein_coding	solute_carrier_family_44_member_3
ENSG00000140937	14.8285658	52.60117604	0.425655132	0.134091636	0.997409185	CDH11	chr16	-	64943753	65126112	13381	protein_coding	cadherin_11_type_2_OB-cadherin_(osteoblast)
ENSG00000204228	159.1599396	286.271785	0.487046511	0.134188043	0.997409185	HSD17B8	chr6	+	33204642	33206831	1171	protein_coding	hydroxysteroid_(17-beta)_dehydrogenase_8
ENSG00000259224	20.75999212	63.7283479	0.446030977	0.134267241	0.997409185	SLC35G6	chr17	+	7481332	7483496	1697	protein_coding	solute_carrier_family_35_member_G6
ENSG00000265778	41.51998424	100.1445467	0.479288971	0.13429832	0.997409185	RP11-17M16.2	chr18	+	76491652	76493918	1393	antisense	NA
ENSG00000068784	501.205524	800.1448125	0.459225855	0.13438596	0.997409185	SRBD1	chr2	-	45388680	45612165	5045	protein_coding	S1_RNA_binding_domain_1
ENSG00000149930	3406.615849	2258.815887	-0.435048426	0.134587688	0.997409185	TAOK2	chr16	+	29973641	29992261	9058	protein_coding	TAO_kinase_2
ENSG00000228594	560.5197872	340.8960832	-0.468500195	0.13460218	0.997409185	C1orf233	chr1	-	1598012	1600096	2085	protein_coding	chromosome_1_open_reading_frame_233
ENSG00000170476	0.988571053	24.27746587	0.300472441	0.134740051	0.997409185	MZB1	chr5	-	139387480	139390081	2273	protein_coding	marginal_zone_B_and_B1_cell-specific_protein
ENSG00000168356	32.62284476	5.057805389	-0.359060716	0.134939262	0.997409185	SCN11A	chr3	-	38845769	38950561	7703	protein_coding	sodium_channel_voltage_gated_type_XI_alpha_subunit
ENSG00000140470	313.3770239	518.9308329	0.470155461	0.134992334	0.997409185	ADAMTS17	chr15	-	99971589	100342005	8242	protein_coding	ADAM_metallopeptidase_with_thrombospondin_type_1_motif_17
ENSG00000104915	937.1653585	593.7863526	-0.454552918	0.135041641	0.997409185	STX10	chr19	-	13144058	13150383	1796	protein_coding	syntaxin_10
ENSG00000118200	1323.69664	2019.075911	0.44003563	0.135307618	0.997409185	CAMSAP2	chr1	+	200739558	200860704	7777	protein_coding	calmodulin_regulated_spectrin_associated_protein_family_member_2
ENSG00000135482	219.4627738	377.312282	0.478562838	0.135413948	0.997409185	ZC3H10	chr12	+	56118159	56127514	8464	protein_coding	zinc_finger_CCCH-type_containing_10
ENSG00000186312	331.1713028	545.2314209	0.468174426	0.135436907	0.997409185	CA5BP1	chrX	+	15674932	15703724	2409	transcribed_unprocessed_pseudogene	carbonic_anhydrase_VB_pseudogene_1
ENSG00000037757	1277.233801	823.4107173	-0.447258485	0.135582227	0.997409185	MRI1	chr19	+	13764532	13774282	3456	protein_coding	methylthioribose-1-phosphate_isomerase_1
ENSG00000088340	77.10854215	28.32371018	-0.461141139	0.135758871	0.997409185	FER1L4	chr20	-	35558737	35607562	9067	unitary_pseudogene	fer-1-like_family_member_4_pseudogene_(functional)
ENSG00000106105	4383.32405	6542.777051	0.429125085	0.135778973	0.997409185	GARS	chr7	+	30594681	30634033	4152	protein_coding	glycyl-tRNA_synthetase
ENSG00000152749	1185.296693	1812.717451	0.440888453	0.135864036	0.997409185	GPR180	chr13	+	94601903	94634645	8822	protein_coding	G_protein-coupled_receptor_180
ENSG00000198732	1348.410917	871.965649	-0.445670899	0.136019728	0.997409185	SMOC1	chr14	+	69854131	70032366	4369	protein_coding	SPARC_related_modular_calcium_binding_1
ENSG00000165959	274.8227528	460.2602904	0.472134748	0.136085415	0.997409185	CLMN	chr14	-	95181940	95319906	15701	protein_coding	calmin_(calponin-like_transmembrane)
ENSG00000134013	320.2970212	182.080994	-0.481942929	0.136096196	0.997409185	LOXL2	chr8	-	23297189	23425328	5707	protein_coding	lysyl_oxidase_like_2
ENSG00000072133	341.0570134	559.393276	0.466471056	0.136189761	0.997409185	RPS6KA6	chrX	-	84058346	84187907	8502	protein_coding	ribosomal_protein_S6_kinase_90kDa_polypeptide_6
ENSG00000258521	7.908568426	38.43932095	0.383257878	0.1363169	0.997409185	RP11-638I2.9	chr14	+	100339832	100340554	552	antisense	NA
ENSG00000154928	195.7370685	101.1561078	-0.489839167	0.136372202	0.997409185	EPHB1	chr3	+	134597801	135260467	6956	protein_coding	EPH_receptor_B1
ENSG00000177706	932.2225032	591.7632305	-0.452791494	0.136505062	0.997409185	FAM20C	chr7	+	192969	260745	4629	protein_coding	family_with_sequence_similarity_20_member_C
ENSG00000213398	222.428487	118.3526461	-0.488419583	0.136553649	0.997409185	LCAT	chr16	-	67939750	67944131	2625	protein_coding	lecithin-cholesterol_acyltransferase
ENSG00000120885	549.6455056	334.8267167	-0.466253302	0.136746258	0.997409185	CLU	chr8	-	27596917	27615031	6616	protein_coding	clusterin
ENSG00000180828	90.9485369	36.4161988	-0.47130101	0.136772586	0.997409185	BHLHE22	chr8	+	64580367	64583628	3262	protein_coding	basic_helix-loop-helix_family_member_e22
ENSG00000163191	777.0168478	487.5724395	-0.456716788	0.136903783	0.997409185	S100A11	chr1	-	152032506	152047907	680	protein_coding	S100_calcium_binding_protein_A11
ENSG00000108389	1937.599264	2921.388392	0.433478268	0.137011214	0.997409185	MTMR4	chr17	-	58489529	58517905	7475	protein_coding	myotubularin_related_protein_4
ENSG00000174775	3240.535912	2154.625096	-0.432060929	0.137340657	0.997409185	HRAS	chr11	-	532242	537287	1854	protein_coding	Harvey_rat_sarcoma_viral_oncogene_homolog
ENSG00000136002	260.9827581	143.641673	-0.484666811	0.137487652	0.997409185	ARHGEF4	chr2	+	130836916	131047263	10003	protein_coding	Rho_guanine_nucleotide_exchange_factor_4
ENSG00000188818	327.2170186	187.1387994	-0.479562324	0.137521118	0.997409185	ZDHHC11	chr5	-	795606	850986	6953	protein_coding	zinc_finger_DHHC-type_containing_11
ENSG00000099954	1172.445269	1789.451546	0.438859453	0.137630651	0.997409185	CECR2	chr22	+	17359949	17558149	10759	protein_coding	cat_eye_syndrome_chromosome_region_candidate_2
ENSG00000196975	562.4969293	343.9307664	-0.464448155	0.137640451	0.997409185	ANXA4	chr2	+	69644425	69827100	11048	protein_coding	annexin_A4
ENSG00000188580	36.57712897	7.080927544	-0.375126983	0.137671347	0.997409185	NKAIN2	chr6	+	123804141	124825657	4108	protein_coding	Na+/K+_transporting_ATPase_interacting_2
ENSG00000141574	95.89139216	39.45088203	-0.473179348	0.137787339	0.997409185	SECTM1	chr17	-	82321024	82334074	2961	protein_coding	secreted_and_transmembrane_1
ENSG00000205084	195.7370685	339.8845221	0.47781721	0.138117006	0.997409185	TMEM231	chr16	-	75536744	75556286	6015	protein_coding	transmembrane_protein_231
ENSG00000197562	919.3710795	584.6823029	-0.450801576	0.138319955	0.997409185	RAB40C	chr16	+	589357	629272	4180	protein_coding	RAB40C_member_RAS_oncogene_family
ENSG00000128918	1821.936451	1195.665194	-0.437645508	0.138390428	0.997409185	ALDH1A2	chr15	-	57953424	58497866	8622	protein_coding	aldehyde_dehydrogenase_1_family_member_A2
ENSG00000142449	127.5256659	58.67054251	-0.483447246	0.138553935	0.997409185	FBN3	chr19	-	8065402	8149846	10113	protein_coding	fibrillin_3
ENSG00000183971	71.17711583	25.28902694	-0.45184194	0.138666651	0.997409185	NPW	chr16	+	2009926	2020755	1193	protein_coding	neuropeptide_W
ENSG00000064042	734.5082925	460.2602904	-0.455842243	0.13871646	0.997409185	LIMCH1	chr4	+	41359607	41700044	10862	protein_coding	LIM_and_calponin_homology_domains_1
ENSG00000075234	1373.125193	892.1968705	-0.441777414	0.138839309	0.997409185	TTC38	chr22	+	46267961	46294008	3578	protein_coding	tetratricopeptide_repeat_domain_38
ENSG00000162591	210.5656343	111.2717185	-0.486117234	0.138861505	0.997409185	MEGF6	chr1	-	3489920	3611495	7039	protein_coding	multiple_EGF-like-domains_6
ENSG00000073464	358.8512923	583.6707418	0.461834061	0.138865095	0.997409185	CLCN4	chrX	+	10156945	10237660	6789	protein_coding	chloride_channel_voltage-sensitive_4
ENSG00000198113	171.0227922	85.98269161	-0.486801199	0.13901828	0.997409185	TOR4A	chr9	+	137277749	137282641	4148	protein_coding	torsin_family_4_member_A
ENSG00000108821	267.9027554	148.6994784	-0.481831652	0.139304977	0.997409185	COL1A1	chr17	-	50183289	50201632	9819	protein_coding	collagen_type_I_alpha_1
ENSG00000260565	600.0626293	940.7518023	0.448932702	0.139369386	0.997409185	CTD-2270P14.1	chr16	-	2660349	2673444	8966	processed_transcript	NA
ENSG00000064115	2775.907517	1845.087406	-0.430977392	0.13946684	0.997409185	TM7SF3	chr12	-	26973195	27014434	3888	protein_coding	transmembrane_7_superfamily_member_3
ENSG00000141568	2597.964728	3882.371416	0.427414563	0.139853464	0.997409185	FOXK2	chr17	+	82519713	82644662	9991	protein_coding	forkhead_box_K2
ENSG00000186350	1559.965122	1020.665127	-0.437889687	0.140170487	0.997409185	RXRA	chr9	+	134317098	134440585	10814	protein_coding	retinoid_X_receptor_alpha
ENSG00000181163	37523.19147	55218.08455	0.419054133	0.140366386	0.997409185	NPM1	chr5	+	171387116	171411137	3828	protein_coding	nucleophosmin_(nucleolar_phosphoprotein_B23_numatrin)
ENSG00000129255	869.9425268	1337.283745	0.440197839	0.140495176	0.997409185	MPDU1	chr17	+	7583529	7592789	3285	protein_coding	mannose-P-dolichol_utilization_defect_1
ENSG00000157216	1200.125259	776.8789077	-0.442262134	0.14051803	0.997409185	SSBP3	chr1	-	54225432	54413479	5227	protein_coding	single_stranded_DNA_binding_protein_3
ENSG00000143126	3043.810273	2030.203083	-0.428576494	0.140664008	0.997409185	CELSR2	chr1	+	109250019	109275750	12349	protein_coding	cadherin_EGF_LAG_seven-pass_G-type_receptor_2
ENSG00000130810	369.7255739	216.4740706	-0.472325937	0.140679152	0.997409185	PPAN	chr19	+	10106289	10111634	2583	protein_coding	peter_pan_homolog_(Drosophila)
ENSG00000165684	1909.919275	1259.393542	-0.43396928	0.14080732	0.997409185	SNAPC4	chr9	-	136375577	136398797	5010	protein_coding	small_nuclear_RNA_activating_complex_polypeptide_4
ENSG00000174485	466.6055371	741.47427	0.452664447	0.141030558	0.997409185	DENND4A	chr15	-	65658046	65792293	10623	protein_coding	DENN/MADD_domain_containing_4A
ENSG00000196172	209.5770633	359.1041826	0.472577801	0.141087415	0.997409185	ZNF681	chr19	-	23739195	23758891	6497	protein_coding	zinc_finger_protein_681
ENSG00000161912	118.6285264	53.61273712	-0.478421539	0.141133718	0.997409185	ADCY10P1	chr6	+	41101022	41140835	5741	transcribed_unprocessed_pseudogene	adenylate_cyclase_10_(soluble)_pseudogene_1
ENSG00000228701	65.24568951	22.25434371	-0.441609099	0.141436479	0.997409185	TNKS2-AS1	chr10	-	91782839	91798291	761	antisense	TNKS2_antisense_RNA_1_(head_to_head)
ENSG00000196793	257.0284738	429.913458	0.467060283	0.141536388	0.997409185	ZNF239	chr10	-	43556344	43574618	2509	protein_coding	zinc_finger_protein_239
ENSG00000126215	1224.839535	795.0870071	-0.44024842	0.141819699	0.997409185	XRCC3	chr14	-	103697609	103715504	7507	protein_coding	X-ray_repair_complementing_defective_repair_in_Chinese_hamster_cells_3
ENSG00000117318	5978.87773	4033.094017	-0.422199402	0.141835714	0.997409185	ID3	chr1	-	23557918	23559794	1797	protein_coding	inhibitor_of_DNA_binding_3_dominant_negative_helix-loop-helix_protein
ENSG00000163993	30.64570265	79.91332514	0.457505684	0.142041238	0.997409185	S100P	chr4	+	6693069	6697170	1280	protein_coding	S100_calcium_binding_protein_P
ENSG00000177556	732.5311504	461.2718514	-0.451666742	0.142085938	0.997409185	ATOX1	chr5	-	151742316	151772532	5239	protein_coding	antioxidant_1_copper_chaperone
ENSG00000250397	106.7656737	46.53180958	-0.473526408	0.142100929	0.997409185	RP11-1391J7.1	chr11	-	856880	859795	2061	antisense	NA
ENSG00000075336	820.5139742	520.953955	-0.448660495	0.142201808	0.997409185	TIMM21	chr18	+	74148511	74160530	5208	protein_coding	translocase_of_inner_mitochondrial_membrane_21_homolog_(yeast)
ENSG00000179886	2276.679136	1512.283811	-0.429464255	0.142580935	0.997409185	TIGD5	chr8	+	143597835	143603224	5390	protein_coding	tigger_transposable_element_derived_5
ENSG00000137267	754.2797136	476.4452676	-0.45012305	0.1427228	0.997409185	TUBB2A	chr6	-	3153669	3157526	1727	protein_coding	tubulin_beta_2A_class_IIa
ENSG00000185359	3296.884463	2208.237833	-0.425310773	0.142744443	0.997409185	HGS	chr17	+	81683326	81703138	8254	protein_coding	hepatocyte_growth_factor-regulated_tyrosine_kinase_substrate
ENSG00000014164	701.8854478	441.0406299	-0.451825899	0.142851604	0.997409185	ZC3H3	chr8	-	143437655	143541453	3731	protein_coding	zinc_finger_CCCH-type_containing_3
ENSG00000173166	77.10854215	155.780406	0.48155432	0.142971408	0.997409185	RAPH1	chr2	-	203394345	203535410	11697	protein_coding	Ras_association_(RalGDS/AF-6)_and_pleckstrin_homology_domains_1
ENSG00000145386	2913.318894	1947.255075	-0.426213725	0.142980337	0.997409185	CCNA2	chr4	-	121816444	121823933	2798	protein_coding	cyclin_A2
ENSG00000186998	321.2855923	185.1156772	-0.47296475	0.143065114	0.997409185	EMID1	chr22	+	29205851	29259597	4899	protein_coding	EMI_domain_containing_1
ENSG00000117016	593.1426319	925.5783861	0.444443824	0.143277809	0.997409185	RIMS3	chr1	-	40620679	40665657	7235	protein_coding	regulating_synaptic_membrane_exocytosis_3
ENSG00000279400	6.919997373	35.40463772	0.367176354	0.143521192	0.997409185	CTD-2353F22.2	chr5	+	36667717	36669958	2242	TEC	NA
ENSG00000171314	11442.70994	7772.835321	-0.417600351	0.143534707	0.997409185	PGAM1	chr10	+	97426160	97433441	2568	protein_coding	phosphoglycerate_mutase_1
ENSG00000160932	4346.746921	2927.457759	-0.422056993	0.143604014	0.997409185	LY6E	chr8	+	143017982	143023832	2640	protein_coding	lymphocyte_antigen_6_complex_locus_E
ENSG00000119421	2196.60488	1459.682635	-0.428664513	0.143618851	0.997409185	NDUFA8	chr9	-	122144058	122159819	844	protein_coding	NADH:ubiquinone_oxidoreductase_subunit_A8
ENSG00000261534	178.9313606	92.05205807	-0.480788785	0.143981148	0.997409185	RP11-244O19.1	chr9	-	121815674	121819452	3779	sense_overlapping	NA
ENSG00000169762	624.7769056	971.0986346	0.442377457	0.144068851	0.997409185	TAPT1	chr4	-	16160505	16227410	7828	protein_coding	transmembrane_anterior_posterior_transformation_1
ENSG00000276737	990.5481953	638.29504	-0.441531743	0.144404469	0.997409185	FP236383.7	chr21	+	8435246	8435359	114	miRNA	NA
ENSG00000197279	25.70284738	70.80927544	0.445825723	0.144592398	0.997409185	ZNF165	chr6	+	28080975	28089563	2107	protein_coding	zinc_finger_protein_165
ENSG00000100416	2014.707806	1337.283745	-0.428627221	0.144601545	0.997409185	TRMU	chr22	+	46330875	46357340	8390	protein_coding	tRNA_5-methylaminomethyl-2-thiouridylate_methyltransferase
ENSG00000224940	356.8741502	209.3931431	-0.468247151	0.144677619	0.997409185	PRRT4	chr7	-	128350325	128361685	3683	protein_coding	proline-rich_transmembrane_protein_4
ENSG00000124920	236.2684817	129.4798179	-0.477226794	0.144807006	0.997409185	MYRF	chr11	+	61752642	61788518	10680	protein_coding	myelin_regulatory_factor
ENSG00000272994	337.1027291	196.2428491	-0.469559332	0.144821292	0.997409185	RP11-332H14.2	chr2	-	105334027	105337475	3449	lincRNA	NA
ENSG00000171956	100.8342474	192.1966048	0.47929275	0.145000612	0.997409185	FOXB1	chr15	+	60004222	60061730	3615	protein_coding	forkhead_box_B1
ENSG00000106006	214.5199185	115.3179629	-0.478283131	0.145034351	0.997409185	HOXA6	chr7	-	27145396	27150603	1285	protein_coding	homeobox_A6
ENSG00000063660	921.3482216	591.7632305	-0.442348882	0.145082999	0.997409185	GPC1	chr2	+	240435671	240468078	6516	protein_coding	glypican_1
ENSG00000168078	2091.816349	1390.896482	-0.427495027	0.145126974	0.997409185	PBK	chr8	-	27809620	27838095	2165	protein_coding	PDZ_binding_kinase
ENSG00000140403	35.58855792	7.080927544	-0.36686583	0.145164695	0.997409185	DNAJA4	chr15	+	78264086	78282196	6591	protein_coding	DnaJ_heat_shock_protein_family_(Hsp40)_member_A4
ENSG00000197429	475.5026766	289.3064682	-0.459597212	0.145237155	0.997409185	IPP	chr1	-	45694324	45750650	3705	protein_coding	intracisternal_A_particle-promoted_polypeptide
ENSG00000167920	403.3369897	240.7515365	-0.464173008	0.145277105	0.997409185	TMEM99	chr17	+	40819106	40836274	2362	protein_coding	transmembrane_protein_99
ENSG00000129173	308.4341686	503.7574167	0.457848562	0.145323729	0.997409185	E2F8	chr11	-	19224063	19241620	4140	protein_coding	E2F_transcription_factor_8
ENSG00000251667	28.66856054	75.86708083	0.450494756	0.145348824	0.997409185	BRCC3P1	chr5	+	176308063	176309013	951	processed_pseudogene	BRCA1/BRCA2-containing_complex_subunit_3_pseudogene_1
ENSG00000261342	55.35997898	17.19653832	-0.421987833	0.14534953	0.997409185	AC006538.1	chr19	-	2727743	2729327	1585	sense_intronic	NA
ENSG00000015285	55.35997898	17.19653832	-0.421987833	0.14534953	0.997409185	WAS	chrX	+	48676596	48691427	2381	protein_coding	Wiskott-Aldrich_syndrome
ENSG00000089820	217.4856317	117.341085	-0.477666806	0.145405732	0.997409185	ARHGAP4	chrX	-	153907367	153934999	5580	protein_coding	Rho_GTPase_activating_protein_4
ENSG00000116329	452.7655424	274.1330521	-0.460557426	0.145580412	0.997409185	OPRD1	chr1	+	28812142	28871267	9345	protein_coding	opioid_receptor_delta_1
ENSG00000124194	31.6342737	80.92488622	0.454736342	0.145702189	0.997409185	GDAP1L1	chr20	+	44247099	44280917	3385	protein_coding	ganglioside_induced_differentiation_associated_protein_1-like_1
ENSG00000095370	34.59998686	85.98269161	0.458615816	0.145739117	0.997409185	SH2D3C	chr9	-	127738317	127778741	4659	protein_coding	SH2_domain_containing_3C
ENSG00000225511	53.38283687	16.18497724	-0.417596474	0.14595285	0.997409185	LINC00475	chr9	+	92141298	92160114	3858	lincRNA	long_intergenic_non-protein_coding_RNA_475
ENSG00000225138	1342.47949	880.0581376	-0.433378507	0.146040267	0.997409185	CTD-2228K2.7	chr5	+	473236	480884	4302	processed_transcript	NA
ENSG00000089057	2129.382049	3168.209295	0.421738994	0.14605766	0.997409185	SLC23A2	chr20	-	4852356	5010293	7515	protein_coding	solute_carrier_family_23_(ascorbic_acid_transporter)_member_2
ENSG00000133816	385.5427108	617.0522574	0.451288784	0.146071593	0.997409185	MICAL2	chr11	+	12094008	12263789	15809	protein_coding	microtubule_associated_monooxygenase_calponin_and_LIM_domain_containing_2
ENSG00000179988	325.2398765	528.0348826	0.455547081	0.146116844	0.997409185	PSTK	chr10	+	122954381	122997513	6118	protein_coding	phosphoseryl-tRNA_kinase
ENSG00000244026	267.9027554	443.063752	0.460335952	0.146246494	0.997409185	FAM86DP	chr3	-	75421552	75435110	3626	transcribed_unprocessed_pseudogene	family_with_sequence_similarity_86_member_D_pseudogene
ENSG00000141873	888.7253768	570.5204478	-0.441726474	0.146288639	0.997409185	SLC39A3	chr19	-	2732204	2740152	4552	protein_coding	solute_carrier_family_39_(zinc_transporter)_member_3
ENSG00000074317	226.3827712	123.4104515	-0.475884967	0.146434398	0.997409185	SNCB	chr5	-	176620084	176630556	2006	protein_coding	synuclein_beta
ENSG00000165868	659.3768925	1018.642005	0.438331807	0.14652951	0.997409185	HSPA12A	chr10	-	116671192	116742574	6754	protein_coding	heat_shock_protein_family_A_(Hsp70)_member_12A
ENSG00000115457	1619.279385	1070.23162	-0.429340083	0.14672254	0.997409185	IGFBP2	chr2	+	216632828	216664436	4767	protein_coding	insulin_like_growth_factor_binding_protein_2
ENSG00000177551	662.3426057	416.763164	-0.448423249	0.146865256	0.997409185	NHLH2	chr1	-	115836377	115843917	7541	protein_coding	nescient_helix-loop-helix_2
ENSG00000255517	47.45141055	13.15029401	-0.403248546	0.147180058	0.997409185	CTD-3074O7.5	chr11	-	66473490	66480233	2057	antisense	NA
ENSG00000172331	621.8111925	389.4510149	-0.449628162	0.147270219	0.997409185	BPGM	chr7	+	134646808	134679813	2539	protein_coding	bisphosphoglycerate_mutase
ENSG00000248527	4650.238234	3148.989635	-0.417252032	0.147298969	0.997409185	MTATP6P1	chr1	+	633696	634376	681	unprocessed_pseudogene	mitochondrially_encoded_ATP_synthase_6_pseudogene_1
ENSG00000130649	45.47426845	12.13873293	-0.398009966	0.147336774	0.997409185	CYP2E1	chr10	+	133520406	133561220	9621	protein_coding	cytochrome_P450_family_2_subfamily_E_member_1
ENSG00000129691	1451.222306	2173.844756	0.424273396	0.14742299	0.997409185	ASH2L	chr8	+	38105242	38144076	5910	protein_coding	ash2_(absent_small_or_homeotic)-like_(Drosophila)
ENSG00000158122	186.8399291	321.6764227	0.467527771	0.147425965	0.997409185	AAED1	chr9	-	96639577	96655303	3084	protein_coding	AhpC/TSA_antioxidant_enzyme_domain_containing_1
ENSG00000104812	2411.124799	1614.45148	-0.42266612	0.147715267	0.997409185	GYS1	chr19	-	48968125	48993310	4246	protein_coding	glycogen_synthase_1
ENSG00000204442	191.7827843	101.1561078	-0.475935096	0.147818433	0.997409185	FAM155A	chr13	-	107163510	107866735	8503	protein_coding	family_with_sequence_similarity_155_member_A
ENSG00000154874	122.5828106	224.5665593	0.474288323	0.14784486	0.997409185	CCDC144B	chr17	-	18537800	18625617	9762	transcribed_unprocessed_pseudogene	coiled-coil_domain_containing_144B_(pseudogene)
ENSG00000280237	340.0684423	199.2775323	-0.465572707	0.147876456	0.997409185	MIR4697HG	chr11	-	133896438	133901601	5164	TEC	MIR4697_host_gene
ENSG00000248583	80.07425531	31.35839341	-0.451790042	0.147934935	0.997409185	RP11-241F15.1	chr4	-	49486926	49489554	670	unprocessed_pseudogene	NA
ENSG00000122490	1110.165293	723.2661706	-0.434785377	0.147969568	0.997409185	PQLC1	chr18	-	79902420	79951664	5225	protein_coding	PQ_loop_repeat_containing_1
ENSG00000136925	407.2912739	647.3990897	0.44766498	0.14798449	0.997409185	TSTD2	chr9	-	97600080	97633575	5875	protein_coding	thiosulfate_sulfurtransferase_(rhodanese)-like_domain_containing_2
ENSG00000133131	1190.239548	1791.474669	0.426127216	0.148116127	0.997409185	MORC4	chrX	-	106813871	107000244	6055	protein_coding	MORC_family_CW-type_zinc_finger_4
ENSG00000137876	2211.433446	3279.481014	0.418910001	0.148207219	0.997409185	RSL24D1	chr15	-	55180806	55197067	3009	protein_coding	ribosomal_L24_domain_containing_1
ENSG00000140961	2.96571316	26.30058802	0.318589591	0.148278972	0.997409185	OSGIN1	chr16	+	83948282	83966332	3460	protein_coding	oxidative_stress_induced_growth_inhibitor_1
ENSG00000198682	929.25679	599.8557191	-0.438229838	0.148335321	0.997409185	PAPSS2	chr10	+	87659613	87747705	4083	protein_coding	3'-phosphoadenosine_5'-phosphosulfate_synthase_2
ENSG00000196576	9244.127919	6308.094881	-0.412646189	0.148372706	0.997409185	PLXNB2	chr22	-	50274979	50307627	7257	protein_coding	plexin_B2
ENSG00000233695	91.93710795	38.43932095	-0.459595592	0.148542329	0.997409185	GAS6-AS1	chr13	+	113815630	113845744	7169	antisense	GAS6_antisense_RNA_1
ENSG00000118402	433.9826924	685.8384107	0.445141477	0.148809017	0.997409185	ELOVL4	chr6	-	79914812	79947580	3042	protein_coding	ELOVL_fatty_acid_elongase_4
ENSG00000186654	471.5483924	288.2949071	-0.455379173	0.148875218	0.997409185	PRR5	chr22	+	44668547	44737681	5247	protein_coding	proline_rich_5
ENSG00000083168	2495.153338	3689.16325	0.416951167	0.149028078	0.997409185	KAT6A	chr8	-	41929479	42051990	11852	protein_coding	K(lysine)_acetyltransferase_6A
ENSG00000186765	96.87996322	41.47400419	-0.461716501	0.149083334	0.997409185	FSCN2	chr17	+	81528396	81537130	2019	protein_coding	fascin_actin-bundling_protein_2_retinal
ENSG00000184857	256.0399028	143.641673	-0.470594947	0.149102182	0.997409185	TMEM186	chr16	-	8780384	8797648	1978	protein_coding	transmembrane_protein_186
ENSG00000103415	1182.33098	773.8442245	-0.432134219	0.14912796	0.997409185	HMOX2	chr16	+	4474690	4510347	3793	protein_coding	heme_oxygenase_2
ENSG00000165732	9470.51069	13833.09774	0.410399855	0.149320026	0.997409185	DDX21	chr10	+	68956128	68985073	5020	protein_coding	DEAD_(Asp-Glu-Ala-Asp)_box_helicase_21
ENSG00000141854	60.30283425	20.23122155	-0.42724328	0.149348587	0.997409185	CTB-55O6.8	chr19	+	14072536	14075062	2354	protein_coding	Uncharacterized_protein_LOC113230_
ENSG00000072954	228.3599133	125.4335736	-0.47220777	0.149383062	0.997409185	TMEM38A	chr19	+	16661127	16690029	3005	protein_coding	transmembrane_protein_38A
ENSG00000168461	1417.61089	935.6939969	-0.42824019	0.149550562	0.997409185	RAB31	chr18	+	9708165	9862551	5586	protein_coding	RAB31_member_RAS_oncogene_family
ENSG00000154518	4757.992479	3232.949204	-0.41412058	0.149885386	0.997409185	ATP5G3	chr2	-	175176258	175184607	6780	protein_coding	ATP_synthase_H+_transporting_mitochondrial_Fo_complex_subunit_C3_(subunit_9)
ENSG00000159958	184.862787	97.10986346	-0.473619525	0.149941729	0.997409185	TNFRSF13C	chr22	-	41922023	41926818	3944	protein_coding	tumor_necrosis_factor_receptor_superfamily_member_13C
ENSG00000230699	350.9427239	207.3700209	-0.461962666	0.150173657	0.997409185	RP11-54O7.1	chr1	+	911435	914948	3043	lincRNA	NA
ENSG00000237765	710.7825873	452.1678017	-0.442009834	0.150659022	0.997409185	FAM200B	chr4	+	15681662	15705565	4817	protein_coding	family_with_sequence_similarity_200_member_B
ENSG00000101161	3223.730205	2179.914122	-0.416125285	0.150761344	0.997409185	PRPF6	chr20	+	63981135	64033100	3044	protein_coding	pre-mRNA_processing_factor_6
ENSG00000182093	1250.542382	822.3991562	-0.429079358	0.150798767	0.997409185	WRB	chr21	+	39380244	39428528	5558	protein_coding	tryptophan_rich_basic_protein
ENSG00000125726	109.7313869	49.56649281	-0.464890879	0.151055629	0.997409185	CD70	chr19	-	6583183	6604103	1532	protein_coding	CD70_molecule
ENSG00000138078	1476.925154	2201.156905	0.419699306	0.151223974	0.997409185	PREPL	chr2	-	44316281	44361862	8153	protein_coding	prolyl_endopeptidase-like
ENSG00000134765	5.931426319	32.36995449	0.350036433	0.15123183	0.997409185	DSC1	chr18	-	31129236	31162856	4271	protein_coding	desmocollin_1
ENSG00000110917	2852.027489	4196.966911	0.413302364	0.151352625	0.997409185	MLEC	chr12	+	120686869	120701864	6723	protein_coding	malectin
ENSG00000236867	6.919997373	34.39307664	0.358509879	0.151675863	0.997409185	RP3-522J7.5	chr22	+	49817248	49817712	465	processed_pseudogene	NA
ENSG00000069011	3004.267431	2031.214644	-0.415677151	0.151734232	0.997409185	PITX1	chr5	-	135027735	135034813	3511	protein_coding	paired-like_homeodomain_1
ENSG00000223878	7.908568426	36.4161988	0.366370414	0.151825365	0.997409185	AC005517.3	chr17	+	15506866	15507354	489	processed_pseudogene	NA
ENSG00000076770	642.5711846	987.2836119	0.432729596	0.15183047	0.997409185	MBNL3	chrX	-	132369317	132489968	12199	protein_coding	muscleblind-like_splicing_regulator_3
ENSG00000136830	2481.313344	1671.0989	-0.417545719	0.151857403	0.997409185	FAM129B	chr9	-	127505339	127578989	4629	protein_coding	family_with_sequence_similarity_129_member_B
ENSG00000204176	74.14282899	28.32371018	-0.442468596	0.151964877	0.997409185	SYT15	chr10	+	46578217	46594173	7158	protein_coding	synaptotagmin_15
ENSG00000272398	44.4856974	101.1561078	0.460426127	0.15225732	0.997409185	CD24	chr6	-	106969831	106975627	3097	protein_coding	CD24_molecule
ENSG00000188522	425.0855529	669.6534334	0.441576849	0.152330439	0.997409185	FAM83G	chr17	-	18968789	19004804	7876	protein_coding	family_with_sequence_similarity_83_member_G
ENSG00000016082	324.2513055	190.1734826	-0.461300897	0.152428173	0.997409185	ISL1	chr5	+	51383391	51394738	2882	protein_coding	ISL_LIM_homeobox_1
ENSG00000248587	102.8113895	45.5202485	-0.460741296	0.152597781	0.997409185	GDNF-AS1	chr5	+	37840438	37875799	4636	lincRNA	GDNF_antisense_RNA_1_(head_to_head)
ENSG00000147676	1012.296759	1523.410983	0.423420817	0.15263715	0.997409185	MAL2	chr8	+	119165034	119245673	3430	protein_coding	mal_T-cell_differentiation_protein_2_(gene/pseudogene)
ENSG00000144857	497.2512398	307.5145676	-0.449264075	0.152730331	0.997409185	BOC	chr3	+	113211003	113287459	10330	protein_coding	BOC_cell_adhesion_associated_oncogene_regulated
ENSG00000090565	1841.707872	1232.081393	-0.420152294	0.152928719	0.997409185	RAB11FIP3	chr16	+	425619	523011	6317	protein_coding	RAB11_family_interacting_protein_3_(class_II)
ENSG00000170734	1039.976748	679.7690442	-0.430283045	0.152969433	0.997409185	POLH	chr6	+	43576150	43615660	3540	protein_coding	polymerase_(DNA_directed)_eta
ENSG00000115194	194.7484975	104.190791	-0.46974713	0.152999267	0.997409185	SLC30A3	chr2	-	27253684	27275817	5978	protein_coding	solute_carrier_family_30_(zinc_transporter)_member_3
ENSG00000233429	208.5884922	113.2948407	-0.468980748	0.153109489	0.997409185	HOTAIRM1	chr7	+	27095647	27100265	1496	antisense	HOXA_transcript_antisense_RNA_myeloid-specific_1
ENSG00000271780	30.64570265	77.89020298	0.444953817	0.153112055	0.997409185	RP11-1017G21.5	chr14	+	101948347	101949425	1079	lincRNA	NA
ENSG00000272888	307.4455976	496.6764892	0.448499941	0.153394252	0.997409185	LINC01578	chr15	+	92882707	92899701	5395	processed_transcript	long_intergenic_non-protein_coding_RNA_1578
ENSG00000165102	1320.730927	873.9887711	-0.424566179	0.153816208	0.997409185	HGSNAT	chr8	+	43140455	43202855	8943	protein_coding	heparan-alpha-glucosaminide_N-acetyltransferase
ENSG00000111816	36.57712897	8.092488622	-0.365557903	0.154040177	0.997409185	FRK	chr6	-	115931149	116060758	13230	protein_coding	fyn-related_Src_family_tyrosine_kinase
ENSG00000278041	561.5083582	352.023255	-0.444318492	0.154052372	0.997409185	RP5-984P4.6	chr20	-	21499261	21502934	3674	lincRNA	NA
ENSG00000163535	756.2568557	485.5493173	-0.43642804	0.154061743	0.997409185	SGOL2	chr2	+	200510008	200583782	6022	protein_coding	shugoshin-like_2_(S._pombe)
ENSG00000130224	814.5825479	1234.104515	0.425503116	0.154101742	0.997409185	LRCH2	chrX	-	115110616	115234072	4929	protein_coding	leucine-rich_repeats_and_calponin_homology_(CH)_domain_containing_2
ENSG00000020181	543.7140793	339.8845221	-0.44514216	0.154109485	0.997409185	ADGRA2	chr8	+	37784191	37844896	7061	protein_coding	adhesion_G_protein-coupled_receptor_A2
ENSG00000229544	100.8342474	44.50868742	-0.458293617	0.154169518	0.997409185	NKX1-2	chr10	-	124445239	124450184	3364	protein_coding	NK1_homeobox_2
ENSG00000104691	569.4169267	878.0350155	0.432587104	0.154243185	0.997409185	UBXN8	chr8	+	30732247	30767006	3217	protein_coding	UBX_domain_protein_8
ENSG00000196220	136.4228053	66.76303113	-0.466935839	0.154354466	0.997409185	SRGAP3	chr3	-	8980591	9363053	18924	protein_coding	SLIT-ROBO_Rho_GTPase_activating_protein_3
ENSG00000215612	1055.793885	691.9077772	-0.428350536	0.154364885	0.997409185	HMX1	chr4	-	8846076	8871817	2144	protein_coding	H6_family_homeobox_1
ENSG00000151117	98.85710532	186.1272383	0.468434856	0.154383338	0.997409185	TMEM86A	chr11	+	18693122	18704785	4243	protein_coding	transmembrane_protein_86A
ENSG00000182919	259.994187	147.6879173	-0.463992459	0.1544055	0.997409185	C11orf54	chr11	+	93741591	93764749	6269	protein_coding	chromosome_11_open_reading_frame_54
ENSG00000135454	152.2399422	76.87864191	-0.468180331	0.154416064	0.997409185	B4GALNT1	chr12	-	57623410	57633355	8003	protein_coding	beta-14-N-acetyl-galactosaminyl_transferase_1
ENSG00000122729	929.25679	604.9135245	-0.430910465	0.154570847	0.997409185	ACO1	chr9	+	32384603	32454769	7555	protein_coding	aconitase_1
ENSG00000160404	577.3254951	889.1621873	0.431913444	0.154571929	0.997409185	TOR2A	chr9	-	127731524	127735317	3794	protein_coding	torsin_family_2_member_A
ENSG00000149489	38.55427108	9.104049699	-0.372246006	0.154579013	0.997409185	ROM1	chr11	+	62611722	62615120	2495	protein_coding	retinal_outer_segment_membrane_protein_1
ENSG00000004399	2996.358862	2033.237766	-0.41221252	0.15482517	0.997409185	PLXND1	chr3	-	129555175	129606818	9738	protein_coding	plexin_D1
ENSG00000164733	3057.650268	2075.723331	-0.411974391	0.154865061	0.997409185	CTSB	chr8	-	11842524	11869448	7428	protein_coding	cathepsin_B
ENSG00000074590	503.1826661	312.572373	-0.446351631	0.154919414	0.997409185	NUAK1	chr12	-	106063340	106140033	7008	protein_coding	NUAK_family_SNF1-like_kinase_1
ENSG00000167552	1683.536504	1125.867479	-0.419161964	0.154975268	0.997409185	TUBA1A	chr12	-	49184796	49189324	3421	protein_coding	tubulin_alpha_1a
ENSG00000003137	155.2056554	78.90176406	-0.467570927	0.155082866	0.997409185	CYP26B1	chr2	-	72129238	72148038	5015	protein_coding	cytochrome_P450_family_26_subfamily_B_member_1
ENSG00000132600	1337.536635	887.1390652	-0.422737241	0.155216194	0.997409185	PRMT7	chr16	+	68310974	68358563	9458	protein_coding	protein_arginine_methyltransferase_7
ENSG00000172890	1067.656737	701.0118269	-0.426937112	0.155392298	0.997409185	NADSYN1	chr11	+	71453109	71524107	16263	protein_coding	NAD_synthetase_1
ENSG00000169139	2267.781996	1530.491911	-0.414602087	0.155393482	0.997409185	UBE2V2	chr8	+	48008400	48064708	6606	protein_coding	ubiquitin_conjugating_enzyme_E2_variant_2
ENSG00000131779	394.4398502	238.7284143	-0.452386717	0.15557367	0.997409185	PEX11B	chr1	-	145911350	145918837	1838	protein_coding	peroxisomal_biogenesis_factor_11_beta
ENSG00000119638	3750.638576	2557.226404	-0.409387352	0.155596869	0.997409185	NEK9	chr14	-	75079353	75127344	10787	protein_coding	NIMA-related_kinase_9
ENSG00000115350	846.2168216	1277.601641	0.423093822	0.155638567	0.997409185	POLE4	chr2	+	74958492	74970128	2151	protein_coding	polymerase_(DNA-directed)_epsilon_4_accessory_subunit
ENSG00000136997	5643.752143	3868.209561	-0.406621743	0.155652984	0.997409185	MYC	chr8	+	127735434	127741434	3001	protein_coding	v-myc_avian_myelocytomatosis_viral_oncogene_homolog
ENSG00000167523	238.2456238	133.5260623	-0.464084301	0.155706458	0.997409185	SPATA33	chr16	+	89657802	89671272	5746	protein_coding	spermatogenesis_associated_33
ENSG00000240990	179.9199317	95.08674131	-0.466846735	0.155902948	0.997409185	HOXA11-AS	chr7	+	27184518	27189293	2917	antisense	HOXA11_antisense_RNA
ENSG00000186897	142.3542317	70.80927544	-0.465722998	0.156013489	0.997409185	C1QL4	chr12	-	49332411	49337188	2071	protein_coding	complement_component_1_q_subcomponent-like_4
ENSG00000268001	47.45141055	105.2023521	0.458094663	0.156059222	0.997409185	CARD8-AS1	chr19	+	48255675	48258199	1969	antisense	CARD8_antisense_RNA_1
ENSG00000129250	5234.483727	3586.995582	-0.406458782	0.156185859	0.997409185	KIF1C	chr17	+	4997948	5028401	8580	protein_coding	kinesin_family_member_1C
ENSG00000073536	1317.765214	1958.382246	0.415598376	0.156188137	0.997409185	NLE1	chr17	-	35128753	35142315	5463	protein_coding	notchless_homolog_1_(Drosophila)
ENSG00000256436	1.977142106	23.26590479	0.295135074	0.15622955	0.997409185	TAS2R31	chr12	-	11030387	11031407	1021	protein_coding	taste_2_receptor_member_31
ENSG00000104518	1.977142106	23.26590479	0.295135074	0.15622955	0.997409185	GSDMD	chr8	+	143553207	143563062	5116	protein_coding	gasdermin_D
ENSG00000136813	2612.793294	3827.747118	0.408430032	0.156314333	0.997409185	KIAA0368	chr9	-	111360692	111484745	8449	protein_coding	KIAA0368
ENSG00000135451	1784.370751	1197.688316	-0.41663059	0.156446978	0.997409185	TROAP	chr12	+	49323236	49331731	3954	protein_coding	trophinin_associated_protein
ENSG00000228649	56.34855003	119.3642072	0.461597691	0.156647447	0.997409185	AC005682.5	chr7	+	22854178	22861579	2627	processed_transcript	NA
ENSG00000072849	613.9026241	939.7402412	0.428140342	0.156758612	0.997409185	DERL2	chr17	-	5471251	5486811	6386	protein_coding	derlin_2
ENSG00000185885	137.4113764	67.77459221	-0.464392263	0.156781043	0.997409185	IFITM1	chr11	+	313506	315272	1080	protein_coding	interferon_induced_transmembrane_protein_1
ENSG00000135046	69.19997373	139.5954287	0.464542199	0.156859656	0.997409185	ANXA1	chr9	+	73151757	73170393	4561	protein_coding	annexin_A1
ENSG00000135423	57.33712109	19.21966048	-0.416023674	0.156980002	0.997409185	GLS2	chr12	-	56470944	56488414	4141	protein_coding	glutaminase_2
ENSG00000150779	2215.38773	1497.110395	-0.413093892	0.157000316	0.997409185	TIMM8B	chr11	-	112084800	112086798	1166	protein_coding	translocase_of_inner_mitochondrial_membrane_8_homolog_B_(yeast)
ENSG00000188191	1053.816743	692.9193382	-0.425342676	0.157033061	0.997409185	PRKAR1B	chr7	-	549197	727650	4491	protein_coding	protein_kinase_cAMP-dependent_regulatory_subunit_type_I_beta
ENSG00000126562	156.1942264	79.91332514	-0.465214425	0.15723144	0.997409185	WNK4	chr17	+	42780678	42796936	5089	protein_coding	WNK_lysine_deficient_protein_kinase_4
ENSG00000138622	44.4856974	100.1445467	0.45487934	0.157245924	0.997409185	HCN4	chr15	-	73319859	73369264	7228	protein_coding	hyperpolarization_activated_cyclic_nucleotide_gated_potassium_channel_4
ENSG00000178104	1695.399356	2500.578984	0.411317944	0.157313669	0.997409185	PDE4DIP	chr1	+	148808181	149048286	27623	protein_coding	phosphodiesterase_4D_interacting_protein
ENSG00000268043	522.9540872	807.22574	0.430902883	0.157451863	0.997409185	NBPF12	chr1	+	146938744	146996202	7272	protein_coding	neuroblastoma_breakpoint_family_member_12
ENSG00000181264	374.6684292	591.7632305	0.438643069	0.157691815	0.997409185	TMEM136	chr11	+	120325129	120333682	4468	protein_coding	transmembrane_protein_136
ENSG00000072041	1410.690893	2088.873625	0.413016398	0.157735365	0.997409185	SLC6A15	chr12	-	84859488	84913615	8781	protein_coding	solute_carrier_family_6_(neutral_amino_acid_transporter)_member_15
ENSG00000127663	2698.798975	1833.960234	-0.409908354	0.157845465	0.997409185	KDM4B	chr19	+	4969113	5153595	14716	protein_coding	lysine_(K)-specific_demethylase_4B
ENSG00000101849	1825.890735	2686.706222	0.409793822	0.157988726	0.997409185	TBL1X	chrX	+	9463295	9719743	7009	protein_coding	transducin_(beta)-like_1X-linked
ENSG00000078814	64.25711846	131.5029401	0.462057722	0.158264182	0.997409185	MYH7B	chr20	+	34975403	35002437	7931	protein_coding	myosin_heavy_chain_7B_cardiac_muscle_beta
ENSG00000120549	135.4342343	66.76303113	-0.462422559	0.158388599	0.997409185	KIAA1217	chr10	+	23694746	24547848	10442	protein_coding	KIAA1217
ENSG00000008869	1243.622385	1846.098967	0.413747863	0.15858874	0.997409185	HEATR5B	chr2	-	36968383	37084342	8206	protein_coding	HEAT_repeat_containing_5B
ENSG00000271992	33.61141581	81.9364473	0.443008967	0.158656392	0.997409185	RP11-42O15.3	chr1	+	70445071	70445536	466	lincRNA	NA
ENSG00000074935	509.1140924	785.9829574	0.430175399	0.158662845	0.997409185	TUBE1	chr6	-	112070777	112087529	6973	protein_coding	tubulin_epsilon_1
ENSG00000178662	109.7313869	50.57805389	-0.456907796	0.158671363	0.997409185	CSRNP3	chr2	+	165469647	165689407	12565	protein_coding	cysteine-serine-rich_nuclear_protein_3
ENSG00000119899	530.8626556	817.3413508	0.429089038	0.158783173	0.997409185	SLC17A5	chr6	-	73593379	73654155	3604	protein_coding	solute_carrier_family_17_(acidic_sugar_transporter)_member_5
ENSG00000163956	4722.403921	3242.053254	-0.404156235	0.158863097	0.997409185	LRPAP1	chr4	-	3506376	3532559	8724	protein_coding	LDL_receptor_related_protein_associated_protein_1
ENSG00000106803	1182.33098	1757.081592	0.414090519	0.158926521	0.997409185	SEC61B	chr9	+	99222064	99230615	1190	protein_coding	Sec61_translocon_beta_subunit
ENSG00000185189	732.5311504	472.3990233	-0.43156081	0.158994411	0.997409185	NRBP2	chr8	-	143833594	143840974	4924	protein_coding	nuclear_receptor_binding_protein_2
ENSG00000266680	53.38283687	17.19653832	-0.407259337	0.159031447	0.997409185	RP5-1148A21.3	chr6	-	63571005	63572408	1404	antisense	NA
ENSG00000197921	526.9083714	330.7804724	-0.44021745	0.159107148	0.997409185	HES5	chr1	-	2528745	2530245	1306	protein_coding	hes_family_bHLH_transcription_factor_5
ENSG00000170577	286.6856054	166.9075778	-0.456341669	0.159195965	0.997409185	SIX2	chr2	-	45005161	45009430	2205	protein_coding	SIX_homeobox_2
ENSG00000132510	982.6396269	1468.786685	0.416583375	0.159231852	0.997409185	KDM6B	chr17	+	7839904	7854796	7258	protein_coding	lysine_(K)-specific_demethylase_6B
ENSG00000184271	292.6170318	170.9538221	-0.455695752	0.159348446	0.997409185	POU6F1	chr12	-	51186936	51217693	6021	protein_coding	POU_class_6_homeobox_1
ENSG00000126254	4249.866958	2915.319026	-0.404331216	0.159351912	0.997409185	RBM42	chr19	+	35629030	35637686	2206	protein_coding	RNA_binding_motif_protein_42
ENSG00000132688	168.057079	88.00581376	-0.463008072	0.159414779	0.997409185	NES	chr1	-	156668763	156677397	5558	protein_coding	nestin
ENSG00000183248	295.5827449	172.9769443	-0.455380287	0.159418175	0.997409185	PRR36	chr19	-	7868719	7874379	4456	protein_coding	proline_rich_36
ENSG00000149823	2034.479228	2982.082057	0.407053688	0.159532432	0.997409185	VPS51	chr11	+	65089324	65111860	4878	protein_coding	VPS51_GARP_complex_subunit
ENSG00000105701	9352.870735	6464.886848	-0.400177104	0.159555086	0.997409185	FKBP8	chr19	-	18531751	18544077	2902	protein_coding	FK506_binding_protein_8
ENSG00000187479	86.00568163	164.8844557	0.462678892	0.15969575	0.997409185	C11orf96	chr11	+	43925342	43944338	2373	protein_coding	chromosome_11_open_reading_frame_96
ENSG00000107816	3834.667115	2628.03568	-0.404590974	0.159808792	0.997409185	LZTS2	chr10	+	100996618	101007836	6547	protein_coding	leucine_zipper_putative_tumor_suppressor_2
ENSG00000131165	2030.524943	1373.699944	-0.411012824	0.15989123	0.997409185	CHMP1A	chr16	-	89644431	89657845	3208	protein_coding	charged_multivesicular_body_protein_1A
ENSG00000227500	1378.068048	920.5205807	-0.4168508	0.15998686	0.997409185	SCAMP4	chr19	+	1905214	1926013	6953	protein_coding	secretory_carrier_membrane_protein_4
ENSG00000129521	340.0684423	203.3237766	-0.451174925	0.160051448	0.997409185	EGLN3	chr14	-	33924231	34462774	7359	protein_coding	egl-9_family_hypoxia-inducible_factor_3
ENSG00000136854	899.5996584	588.7285472	-0.425343735	0.160116711	0.997409185	STXBP1	chr9	+	127611760	127692936	6650	protein_coding	syntaxin_binding_protein_1
ENSG00000176971	5.931426319	31.35839341	0.341023256	0.16013429	0.997409185	FIBIN	chr11	+	26994184	26996121	1938	protein_coding	fin_bud_initiation_factor_homolog_(zebrafish)
ENSG00000163739	5.931426319	31.35839341	0.341023256	0.16013429	0.997409185	CXCL1	chr4	+	73869393	73871242	1296	protein_coding	chemokine_(C-X-C_motif)_ligand_1_(melanoma_growth_stimulating_activity_alpha)
ENSG00000253710	127.5256659	227.6012425	0.459639748	0.160219308	0.997409185	ALG11	chr13	+	52012398	52029664	7716	protein_coding	ALG11_alpha-12-mannosyltransferase
ENSG00000116991	529.8740845	814.3066676	0.427366451	0.16039024	0.997409185	SIPA1L2	chr1	-	232397965	232561558	7641	protein_coding	signal-induced_proliferation-associated_1_like_2
ENSG00000185909	293.6056028	171.9653832	-0.454237037	0.160553705	0.997409185	KLHDC8B	chr3	+	49171611	49176486	2158	protein_coding	kelch_domain_containing_8B
ENSG00000156928	897.6225163	587.7169862	-0.424860041	0.160593746	0.997409185	MALSU1	chr7	+	23298739	23311729	3851	protein_coding	mitochondrial_assembly_of_ribosomal_large_subunit_1
ENSG00000147548	2393.33052	3493.931962	0.404430167	0.160642666	0.997409185	WHSC1L1	chr8	-	38269697	38382272	15252	protein_coding	Wolf-Hirschhorn_syndrome_candidate_1-like_1
ENSG00000070770	1657.833656	2436.850636	0.407830428	0.160755854	0.997409185	CSNK2A2	chr16	-	58157907	58197920	6905	protein_coding	casein_kinase_2_alpha_prime_polypeptide
ENSG00000203930	67.22283162	135.5491844	0.459865821	0.160788034	0.997409185	LINC00632	chrX	+	140709767	140772679	3008	lincRNA	long_intergenic_non-protein_coding_RNA_632
ENSG00000156170	644.5483267	412.7169197	-0.432802547	0.160818749	0.997409185	NDUFAF6	chr8	+	94895767	95116455	6406	protein_coding	NADH:ubiquinone_oxidoreductase_complex_assembly_factor_6
ENSG00000174373	933.2110742	1394.942726	0.41569239	0.160836876	0.997409185	RALGAPA1	chr14	-	35538352	35809304	13265	protein_coding	Ral_GTPase_activating_protein_alpha_subunit_1_(catalytic)
ENSG00000090539	193.7599264	105.2023521	-0.460638825	0.161036703	0.997409185	CHRD	chr3	+	184380073	184390736	6620	protein_coding	chordin
ENSG00000175606	1067.656737	706.0696322	-0.420528447	0.161082725	0.997409185	TMEM70	chr8	+	73972437	73982783	2982	protein_coding	transmembrane_protein_70
ENSG00000197757	535.8055108	337.8614	-0.437436744	0.161142146	0.997409185	HOXC6	chr12	+	53990624	54030823	3540	protein_coding	homeobox_C6
ENSG00000254369	213.5313475	118.3526461	-0.459437864	0.161201394	0.997409185	HOXA-AS3	chr7	+	27129977	27155928	5967	antisense	HOXA_cluster_antisense_RNA_3
ENSG00000134709	1106.211009	1642.77519	0.412418086	0.161370939	0.997409185	HOOK1	chr1	+	59814786	59876378	6758	protein_coding	hook_microtubule-tethering_protein_1
ENSG00000183091	77.10854215	150.7226006	0.460336643	0.161471622	0.997409185	NEB	chr2	-	151485336	151734487	30567	protein_coding	nebulin
ENSG00000272512	445.845545	276.1561742	-0.442113226	0.161531048	0.997409185	RP11-54O7.17	chr1	-	995966	998051	2086	lincRNA	NA
ENSG00000204623	224.4056291	370.2313544	0.447161492	0.161585167	0.997409185	ZNRD1-AS1	chr6	-	30001011	30061640	20801	antisense	ZNRD1_antisense_RNA_1
ENSG00000139190	288.6627475	168.9307	-0.453380809	0.161650854	0.997409185	VAMP1	chr12	-	6462237	6470987	3580	protein_coding	vesicle_associated_membrane_protein_1
ENSG00000279821	81.06282636	33.38151556	-0.439457229	0.161697609	0.997409185	RP11-1334A24.5	chr5	-	177476631	177479656	3026	TEC	NA
ENSG00000110721	428.051266	264.0174413	-0.443040761	0.161713883	0.997409185	CHKA	chr11	-	68052859	68121444	3877	protein_coding	choline_kinase_alpha
ENSG00000213445	658.3883214	422.8325305	-0.43114126	0.161798712	0.997409185	SIPA1	chr11	+	65585395	65650930	4692	protein_coding	signal-induced_proliferation-associated_1
ENSG00000227001	33.61141581	7.080927544	-0.34968131	0.161841872	0.997409185	NBPF2P	chr1	-	21424625	21427967	661	unprocessed_pseudogene	neuroblastoma_breakpoint_family_member_2_pseudogene
ENSG00000267980	33.61141581	7.080927544	-0.34968131	0.161841872	0.997409185	AC007292.6	chr19	+	4363789	4364640	746	antisense	NA
ENSG00000155090	655.4226083	420.8094083	-0.43120333	0.161848787	0.997409185	KLF10	chr8	-	102648779	102655902	4003	protein_coding	Kruppel-like_factor_10
ENSG00000114739	1805.130743	2645.232218	0.405734273	0.16186084	0.997409185	ACVR2B	chr3	+	38453851	38493142	15744	protein_coding	activin_A_receptor_type_IIB
ENSG00000205476	1929.690696	1306.936912	-0.409319903	0.162068861	0.997409185	CCDC85C	chr14	-	99500180	99604026	17449	protein_coding	coiled-coil_domain_containing_85C
ENSG00000183891	353.9084371	213.4393874	-0.447721589	0.162162156	0.997409185	TTC32	chr2	-	19896643	19901986	1986	protein_coding	tetratricopeptide_repeat_domain_32
ENSG00000132879	1413.656606	947.8327298	-0.413888809	0.162275546	0.997409185	FBXO44	chr1	+	11654375	11663327	3527	protein_coding	F-box_protein_44
ENSG00000164442	2036.45637	1381.792432	-0.408275385	0.162368022	0.997409185	CITED2	chr6	-	139371807	139374620	2535	protein_coding	Cbp/p300-interacting_transactivator_with_Glu/Asp_rich_carboxy-terminal_domain_2
ENSG00000028203	1312.822359	1937.139464	0.408776938	0.162516675	0.997409185	VEZT	chr12	+	95217746	95302790	8757	protein_coding	vezatin_adherens_junctions_transmembrane_protein
ENSG00000163431	90.9485369	39.45088203	-0.445121502	0.162543986	0.997409185	LMOD1	chr1	-	201896452	201946588	3971	protein_coding	leiomodin_1_(smooth_muscle)
ENSG00000139899	22.73713422	2.023122155	-0.289843364	0.162613398	0.997409185	CBLN3	chr14	-	24426532	24430954	2562	protein_coding	cerebellin_3_precursor
ENSG00000260895	20.75999212	1.011561078	-0.271218641	0.162729712	0.997409185	RP11-554A11.7	chr11	+	69103493	69109094	622	lincRNA	NA
ENSG00000276644	477.4798187	298.4105179	-0.438819929	0.162751429	0.997409185	DACH1	chr13	-	71437966	71867192	5389	protein_coding	dachshund_family_transcription_factor_1
ENSG00000140416	465.6169661	290.3180293	-0.439322939	0.162927895	0.997409185	TPM1	chr15	+	63042632	63071915	12492	protein_coding	tropomyosin_1_(alpha)
ENSG00000230006	37.56570002	9.104049699	-0.363768197	0.162968368	0.997409185	ANKRD36BP2	chr2	+	88765807	88806612	8042	transcribed_unprocessed_pseudogene	ankyrin_repeat_domain_36B_pseudogene_2
ENSG00000280149	37.56570002	9.104049699	-0.363768197	0.162968368	0.997409185	RP4-751H13.5	chr7	+	149851572	149852170	599	TEC	NA
ENSG00000182575	37.56570002	9.104049699	-0.363768197	0.162968368	0.997409185	NXPH3	chr17	+	49575858	49583827	5648	protein_coding	neurexophilin_3
ENSG00000214756	31.6342737	77.89020298	0.435772148	0.162971087	0.997409185	METTL12	chr11	+	62665309	62668496	3185	protein_coding	methyltransferase_like_12
ENSG00000102805	301.5141712	178.0347497	-0.450791781	0.163035054	0.997409185	CLN5	chr13	+	76990660	77002517	4226	protein_coding	ceroid-lipofuscinosis_neuronal_5
ENSG00000135346	39.54284213	10.11561078	-0.370178447	0.163093481	0.997409185	CGA	chr6	-	87085498	87095406	2284	protein_coding	glycoprotein_hormones_alpha_polypeptide
ENSG00000130584	372.6912871	226.5896814	-0.445281844	0.163095697	0.997409185	ZBTB46	chr20	-	63743666	63831244	6084	protein_coding	zinc_finger_and_BTB_domain_containing_46
ENSG00000168216	694.9654504	1048.988838	0.41852007	0.163228908	0.997409185	LMBRD1	chr6	-	69675802	69797111	2402	protein_coding	LMBR1_domain_containing_1
ENSG00000238123	18.78285001	55.63585927	0.408154163	0.163238953	0.997409185	MID1IP1-AS1	chrX	-	38801568	38803883	376	antisense	MID1IP1_antisense_RNA_1
ENSG00000145860	810.6282636	1214.884854	0.415389513	0.16341076	0.997409185	RNF145	chr5	-	159157409	159210053	4614	protein_coding	ring_finger_protein_145
ENSG00000140553	2722.524681	1862.283944	-0.403743795	0.163436739	0.997409185	UNC45A	chr15	+	90930180	90954093	7498	protein_coding	unc-45_myosin_chaperone_A
ENSG00000159216	556.565503	849.7113053	0.422937966	0.163460592	0.997409185	RUNX1	chr21	-	34787801	36004667	15574	protein_coding	runt-related_transcription_factor_1
ENSG00000187961	1669.696509	1127.890602	-0.409731524	0.163617465	0.997409185	KLHL17	chr1	+	960587	965715	3395	protein_coding	kelch_like_family_member_17
ENSG00000134905	1713.193635	1158.237434	-0.409339107	0.163621806	0.997409185	CARS2	chr13	-	110641412	110713603	10460	protein_coding	cysteinyl-tRNA_synthetase_2_mitochondrial_(putative)
ENSG00000168280	703.8625899	1061.127571	0.417707334	0.163752134	0.997409185	KIF5C	chr2	+	148875250	149026759	9215	protein_coding	kinesin_family_member_5C
ENSG00000184545	574.3597819	875.0003322	0.421921453	0.163763771	0.997409185	DUSP8	chr11	-	1554044	1571920	4616	protein_coding	dual_specificity_phosphatase_8
ENSG00000132963	2382.456238	1625.578652	-0.404818796	0.163788929	0.997409185	POMP	chr13	+	28659104	28678925	1428	protein_coding	proteasome_maturation_protein
ENSG00000204839	305.4684554	181.0694329	-0.44912339	0.164238624	0.997409185	MROH6	chr8	-	143566187	143572971	4408	protein_coding	maestro_heat-like_repeat_family_member_6
ENSG00000137628	151.2513711	77.89020298	-0.457371714	0.164243946	0.997409185	DDX60	chr4	-	168216293	168318807	6750	protein_coding	DEAD_(Asp-Glu-Ala-Asp)_box_polypeptide_60
ENSG00000117643	244.1770501	139.5954287	-0.453814336	0.164350778	0.997409185	MAN1C1	chr1	+	25617468	25786207	9026	protein_coding	mannosidase_alpha_class_1C_member_1
ENSG00000002822	1073.588164	713.1505598	-0.416683715	0.16447581	0.997409185	MAD1L1	chr7	-	1815793	2233243	7230	protein_coding	MAD1_mitotic_arrest_deficient-like_1_(yeast)
ENSG00000137494	148.285658	256.9365137	0.452519767	0.164632195	0.997409185	ANKRD42	chr11	+	83193739	83260694	6724	protein_coding	ankyrin_repeat_domain_42
ENSG00000172985	715.7254425	464.3065347	-0.425687019	0.164770205	0.997409185	SH3RF3	chr2	+	109129348	109504632	5803	protein_coding	SH3_domain_containing_ring_finger_3
ENSG00000173230	2890.58176	4188.874423	0.398521169	0.164872765	0.997409185	GOLGB1	chr3	-	121663199	121749767	11865	protein_coding	golgin_B1
ENSG00000205363	446.8341161	278.1792964	-0.438268271	0.164892262	0.997409185	C15orf59	chr15	-	73735431	73752747	6573	protein_coding	chromosome_15_open_reading_frame_59
ENSG00000119471	1124.993859	749.5667586	-0.415026825	0.165128466	0.997409185	HSDL2	chr9	+	112379937	112472410	3455	protein_coding	hydroxysteroid_dehydrogenase_like_2
ENSG00000145740	1287.119511	1894.653899	0.406233893	0.165162843	0.997409185	SLC30A5	chr5	+	69093646	69131069	5784	protein_coding	solute_carrier_family_30_(zinc_transporter)_member_5
ENSG00000146122	508.1255214	320.6648616	-0.434226608	0.165311985	0.997409185	DAAM2	chr6	+	39792298	39904877	12955	protein_coding	dishevelled_associated_activator_of_morphogenesis_2
ENSG00000203760	1110.165293	739.4511478	-0.415015667	0.165383973	0.997409185	CENPW	chr6	+	126340174	126348875	795	protein_coding	centromere_protein_W
ENSG00000280347	77.10854215	149.7110395	0.455970313	0.165492172	0.997409185	AC000123.2	chr7	-	127359785	127364759	4975	TEC	NA
ENSG00000213079	1110.165293	1640.752068	0.407943517	0.165523386	0.997409185	SCAF8	chr6	+	154733325	154834244	5481	protein_coding	SR-related_CTD-associated_factor_8
ENSG00000056277	250.1084765	405.6359922	0.440114562	0.165631639	0.997409185	ZNF280C	chrX	-	130202711	130268899	4634	protein_coding	zinc_finger_protein_280C
ENSG00000137038	1179.365266	788.0060795	-0.413513268	0.165670094	0.997409185	TMEM261	chr9	-	7796490	7888380	3000	protein_coding	transmembrane_protein_261
ENSG00000107338	490.3312424	308.5261287	-0.434802036	0.165684043	0.997409185	SHB	chr9	-	37919134	38069211	2783	protein_coding	Src_homology_2_domain_containing_adaptor_protein_B
ENSG00000242265	70.18854478	27.3121491	-0.426008597	0.165707994	0.997409185	PEG10	chr7	+	94656325	94669695	6689	protein_coding	paternally_expressed_10
ENSG00000117523	6094.540543	8762.142055	0.393880407	0.165708408	0.997409185	PRRC2C	chr1	+	171485551	171593511	13921	protein_coding	proline-rich_coiled-coil_2C
ENSG00000184076	2174.856317	1483.960101	-0.403799677	0.16576295	0.997409185	UQCR10	chr22	+	29767369	29770413	975	protein_coding	ubiquinol-cytochrome_c_reductase_complex_III_subunit_X
ENSG00000180581	82.05139742	34.39307664	-0.436376799	0.16581082	0.997409185	SRP9P1	chr10	-	91807179	91807439	261	processed_pseudogene	signal_recognition_particle_9_pseudogene_1
ENSG00000007402	381.5884265	233.670609	-0.441449418	0.1659445	0.997409185	CACNA2D2	chr3	-	50362799	50504244	6322	protein_coding	calcium_channel_voltage-dependent_alpha_2/delta_subunit_2
ENSG00000077942	2701.764688	1853.179894	-0.401047508	0.16604767	0.997409185	FBLN1	chr22	+	45502238	45601135	7285	protein_coding	fibulin_1
ENSG00000137941	345.9998686	544.2198598	0.431504297	0.166053879	0.997409185	TTLL7	chr1	-	83865028	83999150	10543	protein_coding	tubulin_tyrosine_ligase_like_7
ENSG00000118762	770.0968505	1153.179629	0.41352762	0.166055485	0.997409185	PKD2	chr4	+	88007668	88077777	5498	protein_coding	polycystic_kidney_disease_2_(autosomal_dominant)
ENSG00000237649	1889.159283	1284.682569	-0.405242284	0.166135211	0.997409185	KIFC1	chr6	+	33391536	33409924	3345	protein_coding	kinesin_family_member_C1
ENSG00000162482	86.99425268	37.42775988	-0.439371183	0.166148498	0.997409185	AKR7A3	chr1	-	19282558	19289250	1710	protein_coding	aldo-keto_reductase_family_7_member_A3_(aflatoxin_aldehyde_reductase)
ENSG00000205189	1558.976551	2281.07023	0.402792547	0.166164859	0.997409185	ZBTB10	chr8	+	80485619	80526265	10216	protein_coding	zinc_finger_and_BTB_domain_containing_10
ENSG00000066933	797.77684	1192.630511	0.412728234	0.16619183	0.997409185	MYO9A	chr15	-	71822289	72118577	20253	protein_coding	myosin_IXA
ENSG00000086598	3708.130021	5349.134979	0.395369616	0.166409246	0.997409185	TMED2	chr12	+	123584531	123598577	3830	protein_coding	transmembrane_p24_trafficking_protein_2
ENSG00000072274	5978.87773	8590.176672	0.393176114	0.166453026	0.997409185	TFRC	chr3	-	196027183	196082189	7887	protein_coding	transferrin_receptor
ENSG00000124782	992.5253374	1470.809807	0.408659173	0.166488659	0.997409185	RREB1	chr6	+	7107597	7251980	17254	protein_coding	ras_responsive_element_binding_protein_1
ENSG00000253540	95.89139216	178.0347497	0.45505755	0.16657835	0.997409185	FAM86HP	chr3	-	130099092	130111472	1301	transcribed_unprocessed_pseudogene	family_with_sequence_similarity_86_member_H_pseudogene
ENSG00000136451	933.2110742	1385.838676	0.409566472	0.166584561	0.997409185	VEZF1	chr17	-	57971547	57988259	4913	protein_coding	vascular_endothelial_zinc_finger_1
ENSG00000173334	308.4341686	489.5955616	0.433793572	0.16662302	0.997409185	TRIB1	chr8	+	125430321	125438405	4138	protein_coding	tribbles_pseudokinase_1
ENSG00000058600	3736.798581	5388.585861	0.395059158	0.166667614	0.997409185	POLR3E	chr16	+	22297375	22335103	9488	protein_coding	polymerase_(RNA)_III_(DNA_directed)_polypeptide_E_(80kD)
ENSG00000161682	706.8283031	459.2487293	-0.423915649	0.166672847	0.997409185	FAM171A2	chr17	-	44353215	44363875	3592	protein_coding	family_with_sequence_similarity_171_member_A2
ENSG00000108312	5210.758022	3612.284609	-0.395223327	0.166694145	0.997409185	UBTF	chr17	-	44205033	44221626	6993	protein_coding	upstream_binding_transcription_factor_RNA_polymerase_I
ENSG00000270020	26.69141844	4.046244311	-0.314449856	0.166855682	0.997409185	RP11-463O9.9	chr16	-	86520383	86523897	3515	lincRNA	NA
ENSG00000277954	26.69141844	4.046244311	-0.314449856	0.166855682	0.997409185	RP11-679B19.1	chr16	-	79202624	79206739	4116	antisense	NA
ENSG00000239704	2.96571316	24.27746587	0.300069851	0.166880608	0.997409185	CDRT4	chr17	-	15436015	15503608	3245	protein_coding	CMT1A_duplicated_region_transcript_4
ENSG00000233912	2.96571316	24.27746587	0.300069851	0.166880608	0.997409185	AC026202.3	chr3	-	5156905	5187329	672	antisense	NA
ENSG00000147655	16.8057079	51.58961496	0.397832796	0.166898736	0.997409185	RSPO2	chr8	-	107899316	108083648	4115	protein_coding	R-spondin_2
ENSG00000271824	61.2914053	22.25434371	-0.413984897	0.166994426	0.997409185	AC009014.3	chr5	-	136191468	136193134	1667	lincRNA	NA
ENSG00000135069	9857.041972	14116.33484	0.391107055	0.167079015	0.997409185	PSAT1	chr9	+	78297143	78330093	2188	protein_coding	phosphoserine_aminotransferase_1
ENSG00000130150	299.5370291	476.4452676	0.434022925	0.167100127	0.997409185	MOSPD2	chrX	+	14873441	14922327	5656	protein_coding	motile_sperm_domain_containing_2
ENSG00000128833	502.194095	767.774858	0.420996081	0.16745447	0.997409185	MYO5C	chr15	-	52192322	52295798	10045	protein_coding	myosin_VC
ENSG00000105088	158.1713685	82.94800837	-0.454131885	0.167489876	0.997409185	OLFM2	chr19	-	9853718	9936552	2500	protein_coding	olfactomedin_2
ENSG00000251155	10.87428159	40.46244311	0.370310934	0.167491134	0.997409185	SEPT14P4	chr4	+	118640673	118640858	186	processed_pseudogene	septin_14_pseudogene_4
ENSG00000065154	5930.437748	4120.08827	-0.393689227	0.167496628	0.997409185	OAT	chr10	-	124397303	124418976	3388	protein_coding	ornithine_aminotransferase
ENSG00000177683	531.8512266	810.2604233	0.419647663	0.167498631	0.997409185	THAP5	chr7	-	108554543	108569750	4961	protein_coding	THAP_domain_containing_5
ENSG00000240449	50.41712371	16.18497724	-0.394901387	0.1675768	0.997409185	RP4-584D14.5	chr7	-	150363777	150372590	577	antisense	NA
ENSG00000197226	5000.192387	3468.642935	-0.394370312	0.167746829	0.997409185	TBC1D9B	chr5	-	179862066	179907859	11473	protein_coding	TBC1_domain_family_member_9B
ENSG00000108518	14425.22881	10081.2177	-0.390312583	0.167804364	0.997409185	PFN1	chr17	-	4945652	4949061	1987	protein_coding	profilin_1
ENSG00000134313	2199.570593	3190.463639	0.397570378	0.167839176	0.997409185	KIDINS220	chr2	-	8725278	8837630	11082	protein_coding	kinase_D-interacting_substrate_220kDa
ENSG00000111885	1501.63943	2195.087539	0.401465931	0.167860973	0.997409185	MAN1A1	chr6	-	119177209	119349761	5014	protein_coding	mannosidase_alpha_class_1A_member_1
ENSG00000113504	1961.32497	1338.295306	-0.402532876	0.168217068	0.997409185	SLC12A7	chr5	-	1050376	1112035	5984	protein_coding	solute_carrier_family_12_(potassium/chloride_transporter)_member_7
ENSG00000073670	943.0967848	625.144746	-0.415342817	0.168267971	0.997409185	ADAM11	chr17	+	44759031	44781846	4770	protein_coding	ADAM_metallopeptidase_domain_11
ENSG00000134333	28467.88062	19946.97289	-0.388570152	0.168448238	0.997409185	LDHA	chr11	+	18394388	18408425	6210	protein_coding	lactate_dehydrogenase_A
ENSG00000134248	812.6054058	534.104249	-0.418553081	0.168456255	0.997409185	LAMTOR5	chr1	-	110401249	110407942	2388	protein_coding	late_endosomal/lysosomal_adaptor_MAPK_and_MTOR_activator_5
ENSG00000157693	867.9653847	1289.740374	0.408791673	0.168507676	0.997409185	C9orf91	chr9	+	114611206	114646422	4792	protein_coding	chromosome_9_open_reading_frame_91
ENSG00000237276	28.66856054	5.057805389	-0.324101447	0.168723812	0.997409185	ANO7P1	chr1	-	16215909	16228027	1990	transcribed_unprocessed_pseudogene	anoctamin_7_pseudogene_1
ENSG00000131149	5774.243522	4015.897479	-0.392525399	0.168755992	0.997409185	GSE1	chr16	+	85611409	85676204	10173	protein_coding	Gse1_coiled-coil_protein
ENSG00000102780	490.3312424	749.5667586	0.420123891	0.168805158	0.997409185	DGKH	chr13	+	42040036	42256578	19637	protein_coding	diacylglycerol_kinase_eta
ENSG00000231584	115.6628132	55.63585927	-0.44818633	0.168816589	0.997409185	FAHD2CP	chr2	+	96010551	96023380	2140	transcribed_unprocessed_pseudogene	fumarylacetoacetate_hydrolase_domain_containing_2C_pseudogene
ENSG00000132646	7035.660186	4903.036544	-0.391318452	0.169016703	0.997409185	PCNA	chr20	-	5114953	5126626	1471	protein_coding	proliferating_cell_nuclear_antigen
ENSG00000105173	1383.999475	934.6824358	-0.406860291	0.169158494	0.997409185	CCNE1	chr19	+	29811898	29824308	2550	protein_coding	cyclin_E1
ENSG00000265763	156.1942264	81.9364473	-0.45226242	0.169214315	0.997409185	ZNF488	chr10	-	47365496	47384273	3496	protein_coding	zinc_finger_protein_488
ENSG00000217165	63.26854741	127.4566958	0.44993117	0.169291865	0.997409185	ANKRD18EP	chr6	+	39110321	39112952	2632	processed_pseudogene	ankyrin_repeat_domain_18E_pseudogene
ENSG00000128965	795.7996978	1185.549583	0.409445911	0.169371834	0.997409185	CHAC1	chr15	+	40952962	40956519	2058	protein_coding	ChaC_glutathione-specific_gamma-glutamylcyclotransferase_1
ENSG00000078399	1627.187954	1105.636258	-0.40388595	0.169477157	0.997409185	HOXA9	chr7	-	27162435	27175180	3029	protein_coding	homeobox_A9
ENSG00000101104	947.051069	1401.012093	0.406230379	0.169550805	0.997409185	PABPC1L	chr20	+	44910062	44959035	4984	protein_coding	poly(A)_binding_protein_cytoplasmic_1-like
ENSG00000130829	1410.690893	953.9020963	-0.406044068	0.169622003	0.997409185	DUSP9	chrX	+	153642492	153651326	2776	protein_coding	dual_specificity_phosphatase_9
ENSG00000166750	159.1599396	271.0983688	0.445860902	0.169652974	0.997409185	SLFN5	chr17	+	35243036	35273655	10709	protein_coding	schlafen_family_member_5
ENSG00000183032	118.6285264	57.65898143	-0.447830854	0.169820715	0.997409185	SLC25A21	chr14	-	36677921	37172866	5022	protein_coding	solute_carrier_family_25_(mitochondrial_oxoadipate_carrier)_member_21
ENSG00000115468	837.3196821	552.3123484	-0.416339867	0.169859701	0.997409185	EFHD1	chr2	+	232606057	232682781	3052	protein_coding	EF-hand_domain_family_member_D1
ENSG00000167281	322.2741634	194.2197269	-0.441468345	0.1699542	0.997409185	RBFOX3	chr17	-	79089345	79516148	9873	protein_coding	RNA_binding_protein_fox-1_homolog_(C._elegans)_3
ENSG00000254995	30.64570265	6.069366466	-0.332780377	0.170145459	0.997409185	STX16-NPEPL1	chr20	+	58651434	58715410	3859	protein_coding	STX16-NPEPL1_readthrough_(NMD_candidate)
ENSG00000143367	389.496995	603.9019634	0.424152269	0.17021419	0.997409185	TUFT1	chr1	+	151540305	151583583	3878	protein_coding	tuftelin_1
ENSG00000181027	1276.24523	1868.353311	0.400887986	0.170414769	0.997409185	FKRP	chr19	+	46746046	46776988	5081	protein_coding	fukutin_related_protein
ENSG00000196557	1750.759335	1193.642072	-0.401785334	0.170440984	0.997409185	CACNA1H	chr16	+	1153241	1221771	8484	protein_coding	calcium_channel_voltage-dependent_T_type_alpha_1H_subunit
ENSG00000248213	119.6170974	212.4278263	0.449270816	0.170496968	0.997409185	CICP16	chr4	-	118635970	118638782	2813	processed_pseudogene	capicua_transcriptional_repressor_pseudogene_16
ENSG00000179152	724.622582	1082.370353	0.409850704	0.170684784	0.997409185	TCAIM	chr3	+	44338119	44409451	8743	protein_coding	T-cell_activation_inhibitor_mitochondrial
ENSG00000179241	582.2683503	879.0465765	0.414076159	0.170922632	0.997409185	LDLRAD3	chr11	+	35943981	36232136	4575	protein_coding	low_density_lipoprotein_receptor_class_A_domain_containing_3
ENSG00000055163	7334.208644	5123.556859	-0.389068546	0.171047471	0.997409185	CYFIP2	chr5	+	157266079	157395595	10582	protein_coding	cytoplasmic_FMR1_interacting_protein_2
ENSG00000140853	76.1199711	31.35839341	-0.4266851	0.1713819	0.997409185	NLRC5	chr16	+	56989485	57083531	12386	protein_coding	NLR_family_CARD_domain_containing_5
ENSG00000181097	76.1199711	31.35839341	-0.4266851	0.1713819	0.997409185	RP11-429J17.2	chr8	+	143696154	143698413	1963	antisense	NA
ENSG00000170043	1047.885316	701.0118269	-0.409760482	0.171404791	0.997409185	TRAPPC1	chr17	-	7930345	7932123	1171	protein_coding	trafficking_protein_particle_complex_1
ENSG00000238227	2698.798975	1862.283944	-0.395299194	0.171580627	0.997409185	C9orf69	chr9	-	136114581	136118863	3396	protein_coding	chromosome_9_open_reading_frame_69
ENSG00000259442	40.53141318	11.12717185	-0.367831714	0.171586041	0.997409185	RP11-752G15.8	chr15	+	82744223	82750289	1091	antisense	NA
ENSG00000100678	34.59998686	8.092488622	-0.348140705	0.171708901	0.997409185	SLC8A3	chr14	-	70044217	70189070	8444	protein_coding	solute_carrier_family_8_(sodium/calcium_exchanger)_member_3
ENSG00000121766	591.1654898	381.3585263	-0.423079618	0.171749124	0.997409185	ZCCHC17	chr1	+	31296982	31364953	1921	protein_coding	zinc_finger_CCHC_domain_containing_17
ENSG00000171469	323.2627344	507.803661	0.427190858	0.171753103	0.997409185	ZNF561	chr19	-	9604680	9621399	6467	protein_coding	zinc_finger_protein_561
ENSG00000112624	188.8170712	313.5839341	0.440083943	0.171844944	0.997409185	GLTSCR1L	chr6	+	42746958	42868560	6843	protein_coding	GLTSCR1_like
ENSG00000145734	2350.821965	3391.764294	0.392898094	0.171855279	0.997409185	BDP1	chr5	+	71455615	71567820	12436	protein_coding	B_double_prime_1_subunit_of_RNA_polymerase_III_transcription_initiation_factor_IIIB
ENSG00000244649	38.55427108	10.11561078	-0.361624646	0.171890109	0.997409185	CTD-2377D24.6	chr17	+	48646923	48707346	3858	lincRNA	NA
ENSG00000272081	36.57712897	9.104049699	-0.355078139	0.171946497	0.997409185	CTD-2376I4.2	chr5	-	72955206	72955699	494	lincRNA	NA
ENSG00000189366	36.57712897	9.104049699	-0.355078139	0.171946497	0.997409185	ALG1L	chr3	-	125929275	125937039	843	protein_coding	ALG1_chitobiosyldiphosphodolichol_beta-mannosyltransferase-like
ENSG00000232903	36.57712897	9.104049699	-0.355078139	0.171946497	0.997409185	LINC01166	chr10	-	132943967	132965289	2619	lincRNA	long_intergenic_non-protein_coding_RNA_1166
ENSG00000167553	2064.136359	1416.185509	-0.397982783	0.171949718	0.997409185	TUBA1C	chr12	+	49188736	49274603	4631	protein_coding	tubulin_alpha_1c
ENSG00000258623	19.77142106	1.011561078	-0.2622969	0.172035353	0.997409185	CTD-2325P2.3	chr14	-	68683411	68685565	461	antisense	NA
ENSG00000258952	19.77142106	1.011561078	-0.2622969	0.172035353	0.997409185	SALRNA1	chr14	+	60639216	60642589	2086	lincRNA	senescence_associated_long_non-coding_RNA_1
ENSG00000167747	4446.592597	6365.753862	0.388659039	0.172067834	0.997409185	C19orf48	chr19	-	50797704	50804929	3256	protein_coding	chromosome_19_open_reading_frame_48
ENSG00000245711	13.83999475	45.5202485	0.380809756	0.172145878	0.997409185	NADK2-AS1	chr5	+	36221055	36221902	720	antisense	NADK2_antisense_RNA_1
ENSG00000165118	638.6169004	414.7400419	-0.420546978	0.172211728	0.997409185	C9orf64	chr9	-	83938311	83956986	2729	protein_coding	chromosome_9_open_reading_frame_64
ENSG00000204685	92.925679	171.9653832	0.448889935	0.172471942	0.997409185	STARD7-AS1	chr2	+	96208416	96242621	2349	processed_transcript	STARD7_antisense_RNA_1
ENSG00000230590	51.40569477	108.2370353	0.442551422	0.172556256	0.997409185	FTX	chrX	-	73963955	74293574	6132	lincRNA	FTX_transcript_XIST_regulator_(non-protein_coding)
ENSG00000087086	4220.209826	6041.042756	0.388353688	0.172620302	0.997409185	FTL	chr19	+	48965301	48966878	878	protein_coding	ferritin_light_polypeptide
ENSG00000268812	53.38283687	18.2080994	-0.39666473	0.172909855	0.997409185	RP1-102K2.8	chr22	+	30246205	30246998	794	antisense	NA
ENSG00000159733	247.1427633	143.641673	-0.444171344	0.172958215	0.997409185	ZFYVE28	chr4	-	2269582	2418663	9624	protein_coding	zinc_finger_FYVE_domain_containing_28
ENSG00000187840	6583.883214	9390.321484	0.38620275	0.172982078	0.997409185	EIF4EBP1	chr8	+	38030341	38060365	1073	protein_coding	eukaryotic_translation_initiation_factor_4E_binding_protein_1
ENSG00000130508	1596.542251	1088.43972	-0.400480666	0.173031678	0.997409185	PXDN	chr2	-	1631887	1744852	11257	protein_coding	peroxidasin
ENSG00000141258	1159.593845	780.925152	-0.405992068	0.17307199	0.997409185	SGSM2	chr17	+	2337498	2381058	9771	protein_coding	small_G_protein_signaling_modulator_2
ENSG00000030110	913.4396532	607.9482077	-0.410882201	0.173138008	0.997409185	BAK1	chr6	-	33572547	33580293	2212	protein_coding	BCL2-antagonist/killer_1
ENSG00000170464	630.708332	945.8096077	0.410098628	0.173145939	0.997409185	DNAJC18	chr5	-	139408588	139444491	6499	protein_coding	DnaJ_heat_shock_protein_family_(Hsp40)_member_C18
ENSG00000139291	643.5597556	418.7862862	-0.419150104	0.173336246	0.997409185	TMEM19	chr12	+	71686087	71705046	6488	protein_coding	transmembrane_protein_19
ENSG00000117593	3095.215968	2145.521046	-0.392100984	0.173423709	0.997409185	DARS2	chr1	+	173824503	173858546	3689	protein_coding	aspartyl-tRNA_synthetase_2_mitochondrial
ENSG00000146067	1501.63943	2181.937245	0.395694783	0.17350402	0.997409185	FAM193B	chr5	-	177519788	177554541	5804	protein_coding	family_with_sequence_similarity_193_member_B
ENSG00000133169	216.4970607	353.0348161	0.435250232	0.173507622	0.997409185	BEX1	chrX	-	103062651	103064240	864	protein_coding	brain_expressed_X-linked_1
ENSG00000065308	723.634011	1077.312548	0.406741946	0.173741456	0.997409185	TRAM2	chr6	-	52497402	52576915	6908	protein_coding	translocation_associated_membrane_protein_2
ENSG00000235092	88.97139479	39.45088203	-0.433349044	0.173864899	0.997409185	ID2-AS1	chr2	-	8666636	8681863	2060	antisense	ID2_antisense_RNA_1_(head_to_head)
ENSG00000104093	703.8625899	1048.988838	0.407085585	0.173932478	0.997409185	DMXL2	chr15	-	51447711	51622833	13807	protein_coding	Dmx-like_2
ENSG00000106266	981.6510559	656.5031394	-0.408447505	0.173965394	0.997409185	SNX8	chr7	-	2251770	2354318	5773	protein_coding	sorting_nexin_8
ENSG00000156587	84.02853952	36.4161988	-0.430265552	0.173984825	0.997409185	UBE2L6	chr11	-	57551656	57568284	2197	protein_coding	ubiquitin_conjugating_enzyme_E2L_6
ENSG00000170801	161.1370817	85.98269161	-0.44735174	0.173988811	0.997409185	HTRA3	chr4	+	8269765	8307111	3321	protein_coding	HtrA_serine_peptidase_3
ENSG00000172164	549.6455056	829.4800837	0.412064402	0.174098723	0.997409185	SNTB1	chr8	-	120535745	120813273	6747	protein_coding	syntrophin_beta_1_(dystrophin-associated_protein_A1_59kDa_basic_component_1)
ENSG00000138028	29.6571316	72.8323976	0.421363232	0.174160985	0.997409185	CGREF1	chr2	-	27098889	27119115	4039	protein_coding	cell_growth_regulator_with_EF-hand_domain_1
ENSG00000244038	9175.916516	13049.1379	0.384038637	0.174227093	0.997409185	DDOST	chr1	-	20651767	20661544	2721	protein_coding	dolichyl-diphosphooligosaccharide--protein_glycosyltransferase_subunit_(non-catalytic)
ENSG00000120686	704.8511609	1050.000399	0.406710847	0.174273998	0.997409185	UFM1	chr13	+	38349849	38363619	4382	protein_coding	ubiquitin-fold_modifier_1
ENSG00000215458	186.8399291	103.1792299	-0.446477618	0.174374729	0.997409185	AATBC	chr21	-	43805758	43812567	4874	antisense	apoptosis_associated_transcript_in_bladder_cancer
ENSG00000176396	680.1368846	445.0868742	-0.416403812	0.174590575	0.997409185	EID2	chr19	-	39538250	39540230	1981	protein_coding	EP300_interacting_inhibitor_of_differentiation_2
ENSG00000182117	986.5939111	660.5493837	-0.4075656	0.174710201	0.997409185	NOP10	chr15	-	34341713	34343177	554	protein_coding	NOP10_ribonucleoprotein
ENSG00000077585	192.7713554	107.2254742	-0.445853234	0.174726407	0.997409185	GPR137B	chr1	+	236142505	236221865	2309	protein_coding	G_protein-coupled_receptor_137B
ENSG00000235098	23.72570528	3.034683233	-0.293945811	0.174753772	0.997409185	ANKRD65	chr1	-	1418420	1421769	2644	protein_coding	ankyrin_repeat_domain_65
ENSG00000116117	461.6626819	292.3411515	-0.42659941	0.174769925	0.997409185	PARD3B	chr2	+	204545793	205620162	10382	protein_coding	par-3_family_cell_polarity_regulator_beta
ENSG00000148600	420.1426976	644.3644065	0.417534951	0.174824432	0.997409185	CDHR1	chr10	+	84194635	84219621	7633	protein_coding	cadherin_related_family_member_1
ENSG00000136770	1085.451016	1589.162453	0.398656861	0.174871869	0.997409185	DNAJC1	chr10	-	21756537	22003769	2501	protein_coding	DnaJ_heat_shock_protein_family_(Hsp40)_member_C1
ENSG00000184677	1517.456567	2201.156905	0.394165889	0.17490246	0.997409185	ZBTB40	chr1	+	22451851	22531157	8992	protein_coding	zinc_finger_and_BTB_domain_containing_40
ENSG00000113161	2006.799238	2894.076243	0.391222709	0.174906075	0.997409185	HMGCR	chr5	+	75336329	75362104	6215	protein_coding	3-hydroxy-3-methylglutaryl-CoA_reductase
ENSG00000113742	742.416861	1102.601575	0.405066285	0.174909134	0.997409185	CPEB4	chr5	+	173888280	173961976	10272	protein_coding	cytoplasmic_polyadenylation_element_binding_protein_4
ENSG00000173376	139.3885185	71.82083652	-0.445414641	0.175029874	0.997409185	NDNF	chr4	-	121035613	121073021	3556	protein_coding	neuron-derived_neurotrophic_factor
ENSG00000021355	184.862787	306.5030065	0.437132072	0.175111692	0.997409185	SERPINB1	chr6	-	2832332	2842006	3094	protein_coding	serpin_peptidase_inhibitor_clade_B_(ovalbumin)_member_1
ENSG00000130734	1002.411048	1470.809807	0.399469944	0.175280834	0.997409185	ATG4D	chr19	+	10543895	10553418	2278	protein_coding	autophagy_related_4D_cysteine_peptidase
ENSG00000092108	997.4681927	1463.728879	0.399498929	0.175329799	0.997409185	SCFD1	chr14	+	30622112	30735812	6571	protein_coding	sec1_family_domain_containing_1
ENSG00000174871	156.1942264	82.94800837	-0.445777249	0.175449779	0.997409185	CNIH2	chr11	+	66278190	66285301	2069	protein_coding	cornichon_family_AMPA_receptor_auxiliary_protein_2
ENSG00000263146	175.9656475	96.09830238	-0.445691095	0.175458708	0.997409185	RP11-849I19.1	chr18	-	78976555	78979074	1732	lincRNA	NA
ENSG00000101463	178.9313606	98.12142454	-0.445376873	0.175685865	0.997409185	SYNDIG1	chr20	+	24469199	24666616	2847	protein_coding	synapse_differentiation_inducing_1
ENSG00000115966	824.4682584	1217.919538	0.402272749	0.175763335	0.997409185	ATF2	chr2	-	175072250	175168382	5751	protein_coding	activating_transcription_factor_2
ENSG00000197822	500.2169529	757.6592472	0.412475469	0.175769191	0.997409185	OCLN	chr5	+	69492292	69558104	6761	protein_coding	occludin
ENSG00000242207	82.05139742	35.40463772	-0.427100398	0.176036943	0.997409185	HOXB-AS4	chr17	+	48628675	48634932	669	antisense	HOXB_cluster_antisense_RNA_4
ENSG00000130347	184.862787	102.1676688	-0.444765567	0.176083812	0.997409185	RTN4IP1	chr6	-	106571971	106629487	1974	protein_coding	reticulon_4_interacting_protein_1
ENSG00000136628	7455.802883	10592.05604	0.382593997	0.176234743	0.997409185	EPRS	chr1	-	219968601	220046658	5450	protein_coding	glutamyl-prolyl-tRNA_synthetase
ENSG00000172366	1210.010969	819.364473	-0.401851734	0.176299196	0.997409185	FAM195A	chr16	+	636817	648474	5034	protein_coding	family_with_sequence_similarity_195_member_A
ENSG00000198890	1212.976682	1767.197203	0.395601614	0.176324911	0.997409185	PRMT6	chr1	+	107056679	107059294	2616	protein_coding	protein_arginine_methyltransferase_6
ENSG00000163884	486.3769582	737.4280257	0.412454804	0.176423511	0.997409185	KLF15	chr3	-	126342635	126357442	2848	protein_coding	Kruppel-like_factor_15
ENSG00000185247	10.87428159	39.45088203	0.361540499	0.176677605	0.997409185	MAGEA11	chrX	+	149688228	149717266	3465	protein_coding	MAGE_family_member_A11
ENSG00000110925	606.9826267	908.3818478	0.407217733	0.176771733	0.997409185	CSRNP2	chr12	-	51061205	51083664	5230	protein_coding	cysteine-serine-rich_nuclear_protein_2
ENSG00000107882	1020.205327	685.8384107	-0.40471604	0.176787801	0.997409185	SUFU	chr10	+	102503987	102633535	6865	protein_coding	suppressor_of_fused_homolog_(Drosophila)
ENSG00000135828	199.6913528	112.2832796	-0.443332283	0.176798592	0.997409185	RNASEL	chr1	-	182573634	182589256	6125	protein_coding	ribonuclease_L_(2'5'-oligoisoadenylate_synthetase-dependent)
ENSG00000160796	2331.050544	1612.428358	-0.391556194	0.176828265	0.997409185	NBEAL2	chr3	+	46979683	47009703	9819	protein_coding	neurobeachin_like_2
ENSG00000102390	350.9427239	544.2198598	0.419844004	0.176888976	0.997409185	PBDC1	chrX	+	76172936	76178204	1201	protein_coding	polysaccharide_biosynthesis_domain_containing_1
ENSG00000120149	2206.490591	1524.422544	-0.392127562	0.176897813	0.997409185	MSX2	chr5	+	174724533	174730893	2270	protein_coding	msh_homeobox_2
ENSG00000112473	2230.216296	3203.613933	0.388217329	0.176979223	0.997409185	SLC39A7	chr6	+	33200445	33204439	2845	protein_coding	solute_carrier_family_39_(zinc_transporter)_member_7
ENSG00000009724	137.4113764	70.80927544	-0.443286976	0.176979888	0.997409185	MASP2	chr1	-	11026523	11047233	4251	protein_coding	mannan-binding_lectin_serine_peptidase_2
ENSG00000258297	205.6227791	116.3295239	-0.442794669	0.176991054	0.997409185	RP11-658F2.8	chr11	+	66666036	66668374	2339	antisense	NA
ENSG00000109066	649.491182	424.8556526	-0.415063399	0.176997129	0.997409185	TMEM104	chr17	+	74776483	74839779	4983	protein_coding	transmembrane_protein_104
ENSG00000104497	203.645637	332.8035946	0.432755868	0.177288814	0.997409185	SNX16	chr8	-	81799581	81842866	4610	protein_coding	sorting_nexin_16
ENSG00000004777	1059.748169	714.1621209	-0.403397363	0.177312779	0.997409185	ARHGAP33	chr19	+	35774532	35788822	5260	protein_coding	Rho_GTPase_activating_protein_33
ENSG00000072071	3585.54721	2501.590545	-0.386880755	0.177386855	0.997409185	ADGRL1	chr19	-	14147743	14206187	8487	protein_coding	adhesion_G_protein-coupled_receptor_L1
ENSG00000087008	338.0913002	207.3700209	-0.432083357	0.177550457	0.997409185	ACOX3	chr4	-	8366282	8440723	3846	protein_coding	acyl-CoA_oxidase_3_pristanoyl
ENSG00000035115	491.3198135	743.4973921	0.411059938	0.177574425	0.997409185	SH3YL1	chr2	-	217730	266398	11165	protein_coding	SH3_and_SYLF_domain_containing_1
ENSG00000089486	1714.182206	1177.457094	-0.394475342	0.177880446	0.997409185	CDIP1	chr16	-	4510675	4538828	4268	protein_coding	cell_death-inducing_p53_target_1
ENSG00000259287	9.885710532	37.42775988	0.354509531	0.177901873	0.997409185	RP11-3D4.2	chr15	-	33858602	33864825	562	antisense	NA
ENSG00000255362	9.885710532	37.42775988	0.354509531	0.177901873	0.997409185	RP11-619A14.3	chr11	-	76210956	76216025	388	lincRNA	NA
ENSG00000197568	356.8741502	220.5203149	-0.43025258	0.177944452	0.997409185	HHLA3	chr1	+	70354805	70385339	1222	protein_coding	HERV-H_LTR-associating_3
ENSG00000120690	448.8112582	682.8037275	0.412770546	0.177966233	0.997409185	ELF1	chr13	-	40931920	41061440	4443	protein_coding	E74-like_factor_1_(ets_domain_transcription_factor)
ENSG00000127948	2058.204933	1421.243314	-0.391830399	0.178045789	0.997409185	POR	chr7	+	75899200	75986855	6112	protein_coding	P450_(cytochrome)_oxidoreductase
ENSG00000189308	546.6797924	821.3875951	0.407902384	0.178330704	0.997409185	LIN54	chr4	-	82909973	83012926	6768	protein_coding	lin-54_DREAM_MuvB_core_complex_component
ENSG00000143578	270.8684686	428.901897	0.42476167	0.178420435	0.997409185	CREB3L4	chr1	+	153967534	153974363	2904	protein_coding	cAMP_responsive_element_binding_protein_3-like_4
ENSG00000154330	97.86853427	45.5202485	-0.433204231	0.178585682	0.997409185	PGM5	chr9	+	68328308	68531061	7426	protein_coding	phosphoglucomutase_5
ENSG00000119242	453.7541134	288.2949071	-0.423019488	0.178614748	0.997409185	CCDC92	chr12	-	123918660	123972831	8223	protein_coding	coiled-coil_domain_containing_92
ENSG00000175455	2398.273375	3435.26142	0.38596923	0.178651817	0.997409185	CCDC14	chr3	-	123897305	123961408	11423	protein_coding	coiled-coil_domain_containing_14
ENSG00000054967	639.6054714	418.7862862	-0.413676489	0.178713725	0.997409185	RELT	chr11	+	73376264	73397474	6322	protein_coding	RELT_tumor_necrosis_factor_receptor
ENSG00000134590	1162.559559	788.0060795	-0.400132531	0.178728942	0.997409185	FAM127A	chrX	+	135032366	135033546	1181	protein_coding	family_with_sequence_similarity_127_member_A
ENSG00000144868	149.274229	78.90176406	-0.442107337	0.178864519	0.997409185	TMEM108	chr3	+	133038391	133397792	8425	protein_coding	transmembrane_protein_108
ENSG00000215105	8.897139479	35.40463772	0.347118193	0.178917048	0.997409185	TTC3P1	chrX	-	75740831	75746911	6081	processed_pseudogene	tetratricopeptide_repeat_domain_3_pseudogene_1
ENSG00000272432	27.67998949	5.057805389	-0.314714675	0.178936422	0.997409185	RP3-465N24.6	chr1	+	25247837	25248321	485	lincRNA	NA
ENSG00000007392	1329.628067	1927.023853	0.391777516	0.178946105	0.997409185	LUC7L	chr16	-	188969	229463	6176	protein_coding	LUC7-like
ENSG00000005469	379.6112844	236.7052922	-0.427377585	0.179110148	0.997409185	CROT	chr7	+	87345681	87399795	4979	protein_coding	carnitine_O-octanoyltransferase
ENSG00000277758	68.21140267	27.3121491	-0.412402546	0.179278928	0.997409185	ABC7-42404400C24.1	chr10	-	47750864	47763592	5526	protein_coding	Synaptotagmin-15_
ENSG00000172888	1090.393872	737.4280257	-0.40081275	0.179289587	0.997409185	ZNF621	chr3	+	40524878	40574685	8354	protein_coding	zinc_finger_protein_621
ENSG00000146856	165.0913659	276.1561742	0.434989152	0.179443982	0.997409185	AGBL3	chr7	+	134986508	135147963	7307	protein_coding	ATP/GTP_binding_protein-like_3
ENSG00000186318	1395.862327	953.9020963	-0.396065812	0.179503462	0.997409185	BACE1	chr11	-	117285207	117316259	7190	protein_coding	beta-site_APP-cleaving_enzyme_1
ENSG00000105499	37.56570002	84.97113053	0.425896141	0.179541769	0.997409185	PLA2G4C	chr19	-	48047843	48110817	6613	protein_coding	phospholipase_A2_group_IVC
ENSG00000162981	235.2799107	377.312282	0.427008574	0.179609116	0.997409185	FAM84A	chr2	+	14632686	14650814	8384	protein_coding	family_with_sequence_similarity_84_member_A
ENSG00000034510	5159.352327	3624.423341	-0.382199465	0.179659485	0.997409185	TMSB10	chr2	+	84905625	84906675	496	protein_coding	thymosin_beta_10
ENSG00000102898	3124.873099	2180.925684	-0.385566525	0.179881214	0.997409185	NUTF2	chr16	+	67846732	67872567	3895	protein_coding	nuclear_transport_factor_2
ENSG00000075218	2953.850307	2059.538354	-0.386077088	0.179881349	0.997409185	GTSE1	chr22	+	46296741	46330810	4242	protein_coding	G2_and_S-phase_expressed_1
ENSG00000211454	73.15425794	30.34683233	-0.41663886	0.180003008	0.997409185	AKR7L	chr1	-	19265982	19274194	2768	polymorphic_pseudogene	aldo-keto_reductase_family_7-like_(gene/pseudogene)
ENSG00000279641	41.51998424	12.13873293	-0.365275422	0.180025854	0.997409185	CTD-2545G14.6	chr17	+	7242200	7243814	1615	TEC	NA
ENSG00000183718	654.4340372	429.913458	-0.411711917	0.180047565	0.997409185	TRIM52	chr5	-	181254417	181261139	6562	protein_coding	tripartite_motif_containing_52
ENSG00000117650	1307.879503	892.1968705	-0.396546797	0.18014208	0.997409185	NEK2	chr1	-	211658657	211675630	3095	protein_coding	NIMA-related_kinase_2
ENSG00000125148	255.0513317	150.7226006	-0.435957741	0.180142196	0.997409185	MT2A	chr16	+	56608199	56609497	1299	protein_coding	metallothionein_2A
ENSG00000261114	5.931426319	29.33527125	0.32220538	0.180148415	0.997409185	RP11-325K4.2	chr16	+	56941028	56941726	699	sense_intronic	NA
ENSG00000172965	80.07425531	150.7226006	0.440867803	0.180149426	0.997409185	MIR4435-2HG	chr2	-	111196350	111495100	8500	lincRNA	MIR4435-2_host_gene
ENSG00000167972	3702.198594	2591.619481	-0.383837982	0.180221683	0.997409185	ABCA3	chr16	-	2275881	2340746	7804	protein_coding	ATP_binding_cassette_subfamily_A_member_3
ENSG00000167977	967.8110611	651.4453341	-0.402280391	0.180263792	0.997409185	KCTD5	chr16	+	2682475	2709030	3420	protein_coding	potassium_channel_tetramerization_domain_containing_5
ENSG00000105374	29.6571316	6.069366466	-0.323483072	0.180274054	0.997409185	NKG7	chr19	-	51371606	51372715	935	protein_coding	natural_killer_cell_granule_protein_7
ENSG00000105963	216.4970607	124.4220126	-0.438427687	0.180527598	0.997409185	ADAP1	chr7	-	897901	955407	5062	protein_coding	ArfGAP_with_dual_PH_domains_1
ENSG00000080298	344.0227265	532.0811269	0.416646751	0.180547886	0.997409185	RFX3	chr9	-	3218297	3526004	11169	protein_coding	regulatory_factor_X3
ENSG00000082684	39.54284213	11.12717185	-0.359218588	0.180763756	0.997409185	SEMA5B	chr3	-	122909193	123028605	6224	protein_coding	sema_domain_seven_thrombospondin_repeats_(type_1_and_type_1-like)_transmembrane_domain_(TM)_and_short_cytoplasmic_domain_(semaphorin)_5B
ENSG00000023892	95.89139216	44.50868742	-0.430365554	0.180770994	0.997409185	DEF6	chr6	+	35297852	35321771	2545	protein_coding	DEF6_guanine_nucleotide_exchange_factor
ENSG00000225177	268.8913265	424.8556526	0.422533603	0.180806415	0.997409185	RP11-390P2.4	chr6	+	138692548	138697288	1220	antisense	NA
ENSG00000113594	560.5197872	838.5841334	0.404718196	0.18098075	0.997409185	LIFR	chr5	-	38474963	38608354	11864	protein_coding	leukemia_inhibitory_factor_receptor_alpha
ENSG00000055118	494.2855266	317.6301784	-0.418207548	0.180986291	0.997409185	KCNH2	chr7	-	150944961	150978315	5877	protein_coding	potassium_channel_voltage_gated_eag_related_subfamily_H_member_2
ENSG00000131480	103.7999606	49.56649281	-0.43302334	0.18108165	0.997409185	AOC2	chr17	+	42844600	42850707	2657	protein_coding	amine_oxidase_copper_containing_2
ENSG00000233602	13.83999475	44.50868742	0.372339981	0.181083678	0.997409185	ERI3-IT1	chr1	-	44243408	44244273	619	sense_intronic	ERI3_intronic_transcript_1
ENSG00000184898	70.18854478	135.5491844	0.439034148	0.181099749	0.997409185	RBM43	chr2	-	151247940	151261879	4717	protein_coding	RNA_binding_motif_protein_43
ENSG00000132912	2177.82203	3116.61968	0.38436567	0.181126902	0.997409185	DCTN4	chr5	-	150708440	150759109	6417	protein_coding	dynactin_subunit_4
ENSG00000137193	970.7767743	1417.19707	0.394128974	0.18118095	0.997409185	PIM1	chr6	+	37170203	37175426	2977	protein_coding	Pim-1_proto-oncogene_serine/threonine_kinase
ENSG00000155428	37.56570002	10.11561078	-0.352862163	0.18129051	0.997409185	TRIM74	chr7	-	72959485	72969466	1471	protein_coding	tripartite_motif_containing_74
ENSG00000180914	66.23426057	26.30058802	-0.408558631	0.181331814	0.997409185	OXTR	chr3	-	8750408	8769628	4514	protein_coding	oxytocin_receptor
ENSG00000139405	870.9310979	583.6707418	-0.403436393	0.181405019	0.997409185	RITA1	chr12	+	113185526	113192368	2309	protein_coding	RBPJ_interacting_and_tubulin_associated_1
ENSG00000164615	1998.89067	2863.729411	0.384766957	0.181511073	0.997409185	CAMLG	chr5	+	134738501	134752160	2221	protein_coding	calcium_modulating_ligand
ENSG00000006638	33.61141581	8.092488622	-0.339090283	0.18152298	0.997409185	TBXA2R	chr19	-	3594506	3606840	2793	protein_coding	thromboxane_A2_receptor
ENSG00000137871	404.3255608	617.0522574	0.411674688	0.181555648	0.997409185	ZNF280D	chr15	-	56630181	56918571	17907	protein_coding	zinc_finger_protein_280D
ENSG00000128908	658.3883214	976.15644	0.400688515	0.181653387	0.997409185	INO80	chr15	-	40978880	41116354	7014	protein_coding	INO80_complex_subunit
ENSG00000203805	190.7942133	107.2254742	-0.438528623	0.181888935	0.997409185	PLPP4	chr10	+	120456954	120589855	1785	protein_coding	phospholipid_phosphatase_4
ENSG00000173614	199.6913528	113.2948407	-0.437868554	0.18208471	0.997409185	NMNAT1	chr1	+	9943428	9985501	4610	protein_coding	nicotinamide_nucleotide_adenylyltransferase_1
ENSG00000203724	36.57712897	82.94800837	0.422198174	0.182285441	0.997409185	C1orf53	chr1	+	197902647	197907367	611	protein_coding	chromosome_1_open_reading_frame_53
ENSG00000115677	15043.08572	21190.18146	0.375261752	0.182289163	0.997409185	HDLBP	chr2	-	241227264	241317061	12182	protein_coding	high_density_lipoprotein_binding_protein
ENSG00000172586	1195.182403	814.3066676	-0.395961652	0.182362041	0.997409185	CHCHD1	chr10	+	73782047	73783652	1483	protein_coding	coiled-coil-helix-coiled-coil-helix_domain_containing_1
ENSG00000175274	985.6053401	665.6071891	-0.399762383	0.182381585	0.997409185	TP53I11	chr11	-	44885903	44951306	7345	protein_coding	tumor_protein_p53_inducible_protein_11
ENSG00000189077	416.1884134	633.2372347	0.410091639	0.182449978	0.997409185	TMEM120A	chr7	-	75986837	75994659	1997	protein_coding	transmembrane_protein_120A
ENSG00000255135	142.3542317	74.85551975	-0.438188854	0.182459837	0.997409185	RP11-111M22.3	chr11	-	76441338	76444656	754	lincRNA	NA
ENSG00000162783	3665.621465	2571.38826	-0.381732542	0.182461668	0.997409185	IER5	chr1	+	181088712	181092899	4188	protein_coding	immediate_early_response_5
ENSG00000074370	128.5142369	65.75147005	-0.436860338	0.182554984	0.997409185	ATP2A3	chr17	-	3923870	3964464	6893	protein_coding	ATPase_Ca++_transporting_ubiquitous
ENSG00000013375	870.9310979	1274.566958	0.394523774	0.18262223	0.997409185	PGM3	chr6	-	83161150	83193936	7335	protein_coding	phosphoglucomutase_3
ENSG00000099385	540.7483661	351.011694	-0.414066269	0.18264597	0.997409185	BCL7C	chr16	-	30833626	30894960	4398	protein_coding	B-cell_CLL/lymphoma_7C
ENSG00000135916	2355.76482	1639.740507	-0.385669751	0.182656933	0.997409185	ITM2C	chr2	+	230864639	230879248	2611	protein_coding	integral_membrane_protein_2C
ENSG00000169964	241.211337	384.3932095	0.42332409	0.182675983	0.997409185	TMEM42	chr3	+	44861869	44865670	3106	protein_coding	transmembrane_protein_42
ENSG00000162650	538.771224	806.2141789	0.403751581	0.182839316	0.997409185	ATXN7L2	chr1	+	109483479	109492804	5232	protein_coding	ataxin_7-like_2
ENSG00000188486	3475.815823	2437.862197	-0.381532242	0.183099152	0.997409185	H2AFX	chr11	-	119093854	119095467	1614	protein_coding	H2A_histone_family_member_X
ENSG00000100596	1131.913856	1640.752068	0.389769939	0.183258409	0.997409185	SPTLC2	chr14	-	77505997	77616773	9143	protein_coding	serine_palmitoyltransferase_long_chain_base_subunit_2
ENSG00000173846	433.9826924	276.1561742	-0.419399859	0.183290265	0.997409185	PLK3	chr1	+	44800225	44805990	3479	protein_coding	polo-like_kinase_3
ENSG00000152527	182.8856448	300.4336401	0.428958832	0.183369642	0.997409185	PLEKHH2	chr2	+	43637273	43767987	9835	protein_coding	pleckstrin_homology_MyTH4_and_FERM_domain_containing_H2
ENSG00000186908	960.8910637	1400.000532	0.392080715	0.183454074	0.997409185	ZDHHC17	chr12	+	76763588	76853696	8800	protein_coding	zinc_finger_DHHC-type_containing_17
ENSG00000163512	521.9655161	781.9367131	0.403812114	0.18349347	0.997409185	AZI2	chr3	-	28315003	28349127	6349	protein_coding	5-azacytidine_induced_2
ENSG00000071539	2272.724851	1582.081526	-0.385215791	0.183540974	0.997409185	TRIP13	chr5	+	892643	919357	3560	protein_coding	thyroid_hormone_receptor_interactor_13
ENSG00000250802	121.5942395	211.4162652	0.435567361	0.183635678	0.997409185	ZBED3-AS1	chr5	+	77086740	77166909	6183	antisense	ZBED3_antisense_RNA_1
ENSG00000106689	188.8170712	106.2139132	-0.436783141	0.183697038	0.997409185	LHX2	chr9	+	124001670	124033301	2655	protein_coding	LIM_homeobox_2
ENSG00000135119	194.7484975	110.2601575	-0.436376001	0.183812764	0.997409185	RNFT2	chr12	+	116738178	116853631	6487	protein_coding	ring_finger_protein_transmembrane_2
ENSG00000280123	65.24568951	127.4566958	0.435490175	0.183839701	0.997409185	RP11-267M23.1	chr8	-	94427712	94429888	2177	TEC	NA
ENSG00000168546	28.66856054	69.79771436	0.410258514	0.183898248	0.997409185	GFRA2	chr8	-	21690403	21812357	5716	protein_coding	GDNF_family_receptor_alpha_2
ENSG00000108384	1563.919406	1078.324109	-0.389561217	0.184217097	0.997409185	RAD51C	chr17	+	58692573	58735611	6068	protein_coding	RAD51_paralog_C
ENSG00000114859	508.1255214	328.7573503	-0.413941317	0.18441765	0.997409185	CLCN2	chr3	-	184346185	184361651	4290	protein_coding	chloride_channel_voltage-sensitive_2
ENSG00000104823	444.856974	284.2486628	-0.417437921	0.18454656	0.997409185	ECH1	chr19	-	38815422	38832005	2467	protein_coding	enoyl-CoA_hydratase_1_peroxisomal
ENSG00000141458	1504.605143	2161.706023	0.384809924	0.184560018	0.997409185	NPC1	chr18	-	23506184	23586898	10102	protein_coding	Niemann-Pick_disease_type_C1
ENSG00000124615	283.7198923	444.0753131	0.417458867	0.184562933	0.997409185	MOCS1	chr6	-	39899578	39934551	5174	protein_coding	molybdenum_cofactor_synthesis_1
ENSG00000152253	732.5311504	487.5724395	-0.404273475	0.184602958	0.997409185	SPC25	chr2	-	168834132	168913371	1841	protein_coding	SPC25_NDC80_kinetochore_complex_component
ENSG00000260193	79.08568426	34.39307664	-0.41744384	0.184690825	0.997409185	RP11-83N9.5	chr9	-	136107808	136109424	1334	lincRNA	NA
ENSG00000129925	1980.10782	1375.723066	-0.385527849	0.184945558	0.997409185	TMEM8A	chr16	-	370773	387113	4447	protein_coding	transmembrane_protein_8A
ENSG00000067445	325.2398765	502.7458556	0.41356174	0.185066013	0.997409185	TRO	chrX	+	54920462	54931431	6716	protein_coding	trophinin
ENSG00000116985	496.2626687	320.6648616	-0.413891517	0.185098537	0.997409185	BMP8B	chr1	-	39757182	39788861	5143	protein_coding	bone_morphogenetic_protein_8b
ENSG00000197565	521.9655161	338.872961	-0.412349086	0.185271305	0.997409185	COL4A6	chrX	-	108155607	108439497	9282	protein_coding	collagen_type_IV_alpha_6
ENSG00000167608	106.7656737	189.1619215	0.435066131	0.18537969	0.997409185	TMC4	chr19	-	54160108	54173250	3062	protein_coding	transmembrane_channel_like_4
ENSG00000134352	1077.542448	1560.838743	0.388364863	0.185468175	0.997409185	IL6ST	chr5	-	55935095	55994993	9292	protein_coding	interleukin_6_signal_transducer
ENSG00000175048	474.5141055	305.4914455	-0.414689668	0.185515079	0.997409185	ZDHHC14	chr6	+	157381133	157678146	11121	protein_coding	zinc_finger_DHHC-type_containing_14
ENSG00000134256	62.27997635	24.27746587	-0.400505499	0.185520549	0.997409185	CD101	chr1	+	117001750	117036476	3828	protein_coding	CD101_molecule
ENSG00000183688	1790.302177	1241.185442	-0.386305363	0.185530354	0.997409185	FAM101B	chr17	-	439978	445939	3621	protein_coding	family_with_sequence_similarity_101_member_B
ENSG00000099331	2714.616112	1900.723265	-0.381290671	0.18563996	0.997409185	MYO9B	chr19	+	17075781	17214537	9948	protein_coding	myosin_IXB
ENSG00000261514	204.634208	117.341085	-0.433939085	0.185667798	0.997409185	RP11-527L4.2	chr17	+	43938363	43938959	434	lincRNA	NA
ENSG00000169689	2291.507701	1599.278064	-0.382819985	0.185920618	0.997409185	STRA13	chr17	-	82018702	82024107	1531	protein_coding	stimulated_by_retinoic_acid_13
ENSG00000170846	903.5539426	609.9713299	-0.397893	0.186134791	0.997409185	AC093323.3	chr4	+	6673451	6676047	2597	lincRNA	NA
ENSG00000100147	161.1370817	268.0636856	0.428666805	0.186206882	0.997409185	CCDC134	chr22	+	41800679	41826299	1270	protein_coding	coiled-coil_domain_containing_134
ENSG00000228253	158.1713685	85.98269161	-0.434829163	0.186357905	0.997409185	MT-ATP8	chrMT	+	8366	8572	207	protein_coding	mitochondrially_encoded_ATP_synthase_8
ENSG00000101224	3599.387205	2533.9605	-0.378122471	0.186367567	0.997409185	CDC25B	chr20	+	3786772	3806121	4314	protein_coding	cell_division_cycle_25B
ENSG00000198728	2693.85612	1887.572971	-0.380512254	0.186532091	0.997409185	LDB1	chr10	-	102107560	102120453	2790	protein_coding	LIM_domain_binding_1
ENSG00000131979	441.8912608	666.6187502	0.404631859	0.186570341	0.997409185	GCH1	chr14	-	54842008	54902852	2951	protein_coding	GTP_cyclohydrolase_1
ENSG00000065833	505.1598082	755.6361251	0.401441785	0.186682239	0.997409185	ME1	chr6	-	83210389	83431071	3371	protein_coding	malic_enzyme_1_NADP(+)-dependent_cytosolic
ENSG00000105792	81.06282636	150.7226006	0.434366702	0.186707988	0.997409185	CFAP69	chr7	+	90245174	90311063	9139	protein_coding	cilia_and_flagella_associated_protein_69
ENSG00000064961	1429.473743	985.2604897	-0.388482071	0.186788529	0.997409185	HMG20B	chr19	+	3572777	3579088	3857	protein_coding	high_mobility_group_20B
ENSG00000136436	1198.148117	1727.746321	0.385571753	0.186800061	0.997409185	CALCOCO2	chr17	+	48830988	48866522	8333	protein_coding	calcium_binding_and_coiled-coil_domain_2
ENSG00000198899	76420.4967	54600.02073	-0.3696341	0.187133217	0.997409185	MT-ATP6	chrMT	+	8527	9207	681	protein_coding	mitochondrially_encoded_ATP_synthase_6
ENSG00000179314	1081.496732	737.4280257	-0.393146195	0.187158948	0.997409185	WSCD1	chr17	+	5772234	6124427	9082	protein_coding	WSC_domain_containing_1
ENSG00000182670	5903.74633	8309.974253	0.372805823	0.187210826	0.997409185	TTC3	chr21	+	37073226	37203112	15883	protein_coding	tetratricopeptide_repeat_domain_3
ENSG00000037042	336.1141581	516.9077107	0.410638248	0.187220209	0.997409185	TUBG2	chr17	+	42659305	42667006	2772	protein_coding	tubulin_gamma_2
ENSG00000183513	844.2396795	568.4973257	-0.398300396	0.187255447	0.997409185	COA5	chr2	-	98599310	98608515	2760	protein_coding	cytochrome_c_oxidase_assembly_factor_5
ENSG00000131269	922.3367927	1340.318428	0.388885372	0.187476902	0.997409185	ABCB7	chrX	-	75053172	75156732	2970	protein_coding	ATP_binding_cassette_subfamily_B_member_7
ENSG00000142208	4065.004171	2869.798777	-0.376113117	0.187548668	0.997409185	AKT1	chr14	-	104769349	104795751	11162	protein_coding	v-akt_murine_thymoma_viral_oncogene_homolog_1
ENSG00000129480	375.6570002	572.54357	0.407554368	0.187576249	0.997409185	DTD2	chr14	-	31446036	31457510	2971	protein_coding	D-tyrosyl-tRNA_deacylase_2_(putative)
ENSG00000281205	53.38283687	19.21966048	-0.38584814	0.187588732	0.997409185	LINC00950	chr9	+	35858738	35865518	6781	lincRNA	long_intergenic_non-protein_coding_RNA_950
ENSG00000105672	24.71427633	62.71678682	0.399468489	0.187600671	0.997409185	ETV2	chr19	+	35641745	35644871	2152	protein_coding	ets_variant_2
ENSG00000118705	4431.764032	6248.412777	0.373533013	0.187676677	0.997409185	RPN2	chr20	+	37178410	37241623	2819	protein_coding	ribophorin_II
ENSG00000083097	730.5540083	1071.243181	0.392800924	0.187697924	0.997409185	DOPEY1	chr6	+	83067666	83171350	10045	protein_coding	dopey_family_member_1
ENSG00000064490	1314.799501	904.3356035	-0.388988871	0.187717708	0.997409185	RFXANK	chr19	+	19192229	19201869	2503	protein_coding	regulatory_factor_X_associated_ankyrin_containing_protein
ENSG00000119004	603.0283425	892.1968705	0.396493257	0.187830307	0.997409185	CYP20A1	chr2	+	203238449	203305840	10961	protein_coding	cytochrome_P450_family_20_subfamily_A_member_1
ENSG00000074211	728.5768662	486.5608784	-0.401177631	0.187845089	0.997409185	PPP2R2C	chr4	-	6320578	6563600	9198	protein_coding	protein_phosphatase_2_regulatory_subunit_B_gamma
ENSG00000176933	21.74856317	57.65898143	0.392422501	0.187916869	0.997409185	TOB2P1	chr6	-	28217643	28218634	992	processed_pseudogene	transducer_of_ERBB2_2_pseudogene_1
ENSG00000099817	7351.014352	5221.678283	-0.372589234	0.187936441	0.997409185	POLR2E	chr19	-	1086579	1095380	4865	protein_coding	polymerase_(RNA)_II_(DNA_directed)_polypeptide_E_25kDa
ENSG00000204262	130.491379	67.77459221	-0.431858358	0.187982796	0.997409185	COL5A2	chr2	-	189031896	189179879	7156	protein_coding	collagen_type_V_alpha_2
ENSG00000169598	618.8454793	408.6706754	-0.405127588	0.187985809	0.997409185	DFFB	chr1	+	3857267	3885429	3870	protein_coding	DNA_fragmentation_factor_40kDa_beta_polypeptide_(caspase-activated_DNase)
ENSG00000145725	516.0340898	769.7979801	0.399612629	0.188085432	0.997409185	PPIP5K2	chr5	+	103120149	103212799	17270	protein_coding	diphosphoinositol_pentakisphosphate_kinase_2
ENSG00000034053	937.1653585	635.2603568	-0.395139417	0.188131285	0.997409185	APBA2	chr15	+	28884483	29118315	6869	protein_coding	amyloid_beta_(A4)_precursor_protein-binding_family_A_member_2
ENSG00000187134	24.71427633	4.046244311	-0.29528588	0.18817124	0.997409185	AKR1C1	chr10	+	4963253	5107522	8834	protein_coding	aldo-keto_reductase_family_1_member_C1
ENSG00000275223	42.50855529	13.15029401	-0.362561775	0.188390293	0.997409185	RP1-63M2.7	chr20	-	33655701	33656423	723	lincRNA	NA
ENSG00000143257	42.50855529	13.15029401	-0.362561775	0.188390293	0.997409185	NR1I3	chr1	-	161229666	161238302	3305	protein_coding	nuclear_receptor_subfamily_1_group_I_member_3
ENSG00000143319	1802.16503	1253.324175	-0.383415868	0.188436349	0.997409185	ISG20L2	chr1	-	156721891	156728799	5262	protein_coding	interferon_stimulated_exonuclease_gene_20kDa_like_2
ENSG00000143382	119.6170974	60.69366466	-0.429808489	0.188575545	0.997409185	ADAMTSL4	chr1	+	150549369	150560937	6432	protein_coding	ADAMTS_like_4
ENSG00000138095	7126.608723	10006.36218	0.370802529	0.188705535	0.997409185	LRPPRC	chr2	-	43886508	43996005	9760	protein_coding	leucine_rich_pentatricopeptide_repeat_containing
ENSG00000273253	260.9827581	156.791967	-0.426717626	0.188706898	0.997409185	RP3-402G11.26	chr22	-	50199090	50200837	1001	antisense	NA
ENSG00000145743	405.3141318	257.9480748	-0.415462614	0.189009845	0.997409185	FBXL17	chr5	-	107859035	108382098	8125	protein_coding	F-box_and_leucine-rich_repeat_protein_17
ENSG00000240771	373.6798581	235.6937311	-0.417588571	0.189070016	0.997409185	ARHGEF25	chr12	+	57610180	57619379	3503	protein_coding	Rho_guanine_nucleotide_exchange_factor_25
ENSG00000260630	49.42855266	102.1676688	0.425140717	0.18907562	0.997409185	SNAI3-AS1	chr16	+	88663298	88687186	5037	antisense	SNAI3_antisense_RNA_1
ENSG00000137142	80.07425531	35.40463772	-0.41439974	0.189075838	0.997409185	IGFBPL1	chr9	-	38408994	38424447	1093	protein_coding	insulin_like_growth_factor_binding_protein-like_1
ENSG00000185298	1358.296627	936.705558	-0.387114428	0.189083248	0.997409185	CCDC137	chr17	+	81666364	81673904	2762	protein_coding	coiled-coil_domain_containing_137
ENSG00000198246	80.07425531	148.6994784	0.431895576	0.189186361	0.997409185	SLC29A3	chr10	+	71319258	71363385	2684	protein_coding	solute_carrier_family_29_(equilibrative_nucleoside_transporter)_member_3
ENSG00000130402	9097.819403	6479.048703	-0.370646046	0.189193003	0.997409185	ACTN4	chr19	+	38647649	38731583	6098	protein_coding	actinin_alpha_4
ENSG00000183018	179.9199317	101.1561078	-0.431529591	0.189322399	0.997409185	SPNS2	chr17	+	4498838	4539035	4111	protein_coding	spinster_homolog_2_(Drosophila)
ENSG00000201512	53.38283687	108.2370353	0.426657939	0.189359656	0.997409185	SNORA71C	chr20	-	38429670	38429803	134	snoRNA	small_nucleolar_RNA_H/ACA_box_71C
ENSG00000133019	180.9085027	295.3758347	0.423256385	0.189375821	0.997409185	CHRM3	chr1	+	239386565	239915452	12170	protein_coding	cholinergic_receptor_muscarinic_3
ENSG00000188176	75.13140005	32.36995449	-0.41045456	0.189389287	0.997409185	SMTNL2	chr17	+	4583999	4608319	2470	protein_coding	smoothelin-like_2
ENSG00000131471	75.13140005	32.36995449	-0.41045456	0.189389287	0.997409185	AOC3	chr17	+	42851184	42858130	4524	protein_coding	amine_oxidase_copper_containing_3
ENSG00000135049	1007.353903	1456.647952	0.385656787	0.18939631	0.997409185	AGTPBP1	chr9	-	85546539	85742029	4939	protein_coding	ATP/GTP_binding_protein_1
ENSG00000155657	410.2569871	620.0869406	0.403624611	0.189441272	0.997409185	TTN	chr2	-	178525989	178830802	118976	protein_coding	titin
ENSG00000104964	1500.650859	1038.873227	-0.385133547	0.189454962	0.997409185	AES	chr19	-	3052910	3063107	5298	protein_coding	amino-terminal_enhancer_of_split
ENSG00000050393	862.0339584	1253.324175	0.388139553	0.189462095	0.997409185	MCUR1	chr6	-	13786557	13814568	6057	protein_coding	mitochondrial_calcium_uniporter_regulator_1
ENSG00000178075	51.40569477	18.2080994	-0.381004199	0.189490182	0.997409185	GRAMD1C	chr3	+	113828182	113947174	7814	protein_coding	GRAM_domain_containing_1C
ENSG00000130881	2770.964662	1948.266636	-0.377426912	0.189491481	0.997409185	LRP3	chr19	+	33177603	33208867	5095	protein_coding	LDL_receptor_related_protein_3
ENSG00000100528	2305.347696	3269.365403	0.375890724	0.189541789	0.997409185	CNIH1	chr14	-	54423560	54441431	5060	protein_coding	cornichon_family_AMPA_receptor_auxiliary_protein_1
ENSG00000109436	609.9483398	900.2893592	0.394588495	0.189577117	0.997409185	TBC1D9	chr4	-	140620765	140756120	5603	protein_coding	TBC1_domain_family_member_9
ENSG00000198455	583.2569214	862.8615993	0.39550764	0.189595697	0.997409185	ZXDB	chrX	+	57591652	57597545	5894	protein_coding	zinc_finger_X-linked_duplicated_B
ENSG00000162174	330.1827318	205.3468988	-0.420133136	0.189758084	0.997409185	ASRGL1	chr11	+	62337448	62393412	4586	protein_coding	asparaginase_like_1
ENSG00000119326	1436.39374	2055.49211	0.380421831	0.18977761	0.997409185	CTNNAL1	chr9	-	108942569	109013529	3131	protein_coding	catenin_alpha-like_1
ENSG00000256008	17.79427896	50.57805389	0.379098052	0.190109733	0.997409185	RP11-728G15.1	chr12	-	120629611	120641591	1119	antisense	NA
ENSG00000178234	1733.953627	1206.792366	-0.382189556	0.190285689	0.997409185	GALNT11	chr7	+	152025674	152122347	8295	protein_coding	polypeptide_N-acetylgalactosaminyltransferase_11
ENSG00000143324	1369.170909	1960.405369	0.380414748	0.19041352	0.997409185	XPR1	chr1	+	180632004	180890251	8903	protein_coding	xenotropic_and_polytropic_retrovirus_receptor_1
ENSG00000139880	844.2396795	570.5204478	-0.395125256	0.190499952	0.997409185	CDH24	chr14	-	23047062	23057538	3748	protein_coding	cadherin_24_type_2
ENSG00000280187	172.0113633	282.2255407	0.423185229	0.190506857	0.997409185	CTC-351M12.1	chr5	-	69186359	69189452	3094	TEC	NA
ENSG00000106701	100.8342474	179.0463108	0.430060451	0.19084565	0.997409185	FSD1L	chr9	+	105447796	105552433	9877	protein_coding	fibronectin_type_III_and_SPRY_domain_containing_1-like
ENSG00000258056	133.4570922	226.5896814	0.427231293	0.190864854	0.997409185	RP11-644F5.11	chr12	+	55729104	55730852	1443	antisense	NA
ENSG00000128536	106.7656737	52.60117604	-0.424713834	0.191040931	0.997409185	CDHR3	chr7	+	105876796	106033773	7087	protein_coding	cadherin_related_family_member_3
ENSG00000176087	2780.850373	1958.382246	-0.375882811	0.191098959	0.997409185	SLC35A4	chr5	+	140564456	140569103	4023	protein_coding	solute_carrier_family_35_member_A4
ENSG00000076344	6.919997373	30.34683233	0.321370756	0.191110758	0.997409185	RGS11	chr16	-	268301	275980	4798	protein_coding	regulator_of_G-protein_signaling_11
ENSG00000266931	6.919997373	30.34683233	0.321370756	0.191110758	0.997409185	RP11-1252D15.1	chr2	-	87055658	87055800	143	unprocessed_pseudogene	NA
ENSG00000210082	61350.71956	85548.7319	0.365900041	0.191125801	0.997409185	MT-RNR2	chrMT	+	1671	3229	1559	Mt_rRNA	mitochondrially_encoded_16S_RNA
ENSG00000214900	28.66856054	6.069366466	-0.313920888	0.191212549	0.997409185	LINC01588	chr14	-	49927571	50092643	14763	lincRNA	long_intergenic_non-protein_coding_RNA_1588
ENSG00000087245	183.8742159	104.190791	-0.429398936	0.19132864	0.997409185	MMP2	chr16	+	55389700	55506691	4933	protein_coding	matrix_metallopeptidase_2
ENSG00000260884	36.57712897	10.11561078	-0.343884537	0.191341827	0.997409185	AC009120.5	chr16	+	74313337	74315634	513	lincRNA	NA
ENSG00000154217	306.4570265	189.1619215	-0.420339747	0.191414084	0.997409185	PITPNC1	chr17	+	67377281	67697261	7819	protein_coding	phosphatidylinositol_transfer_protein_cytoplasmic_1
ENSG00000075891	120.6056685	61.70522574	-0.427223474	0.191514784	0.997409185	PAX2	chr10	+	100735603	100829941	6243	protein_coding	paired_box_2
ENSG00000124574	1007.353903	1453.613269	0.383660187	0.191524583	0.997409185	ABCC10	chr6	+	43427366	43450430	8083	protein_coding	ATP_binding_cassette_subfamily_C_member_10
ENSG00000166987	1132.902427	1628.613335	0.381809157	0.191634343	0.997409185	MBD6	chr12	+	57520710	57530148	5646	protein_coding	methyl-CpG_binding_domain_protein_6
ENSG00000137642	523.9426582	342.9192053	-0.40580058	0.191734953	0.997409185	SORL1	chr11	+	121452203	121633693	19449	protein_coding	sortilin-related_receptor_L(DLR_class)_A_repeats_containing
ENSG00000049130	498.2398108	324.7111059	-0.407036465	0.191851669	0.997409185	KITLG	chr12	-	88492793	88580851	6040	protein_coding	KIT_ligand
ENSG00000250318	34.59998686	9.104049699	-0.337033534	0.19186418	0.997409185	CTA-963H5.5	chr22	-	30653877	30654814	612	unprocessed_pseudogene	NA
ENSG00000198155	30.64570265	7.080927544	-0.322127047	0.191874004	0.997409185	ZNF876P	chr4	+	212610	255985	2804	transcribed_unprocessed_pseudogene	zinc_finger_protein_876_pseudogene
ENSG00000103489	421.1312687	270.0868078	-0.411517242	0.191929634	0.997409185	XYLT1	chr16	-	17101769	17470881	11004	protein_coding	xylosyltransferase_I
ENSG00000169026	56.34855003	21.24278263	-0.387417477	0.191965855	0.997409185	MFSD7	chr4	-	681829	689441	2644	protein_coding	major_facilitator_superfamily_domain_containing_7
ENSG00000143570	3098.181681	2188.006611	-0.373989614	0.192069551	0.997409185	SLC39A1	chr1	-	153959099	153968184	3388	protein_coding	solute_carrier_family_39_(zinc_transporter)_member_1
ENSG00000172687	560.5197872	369.2197934	-0.403325222	0.192431553	0.997409185	ZNF738	chr19	+	21358930	21379302	3905	protein_coding	zinc_finger_protein_738
ENSG00000124222	1620.267956	2306.359257	0.376542318	0.192463275	0.997409185	STX16	chr20	+	58651253	58679526	5099	protein_coding	syntaxin_16
ENSG00000010278	700.8968767	469.3643401	-0.397494564	0.192571067	0.997409185	CD9	chr12	+	6199715	6238271	3299	protein_coding	CD9_molecule
ENSG00000152092	112.6971001	56.64742035	-0.424716449	0.192624936	0.997409185	ASTN1	chr1	-	176857302	177164973	9201	protein_coding	astrotactin_1
ENSG00000261504	16.8057079	48.55493173	0.373365166	0.192760204	0.997409185	RP11-317P15.4	chr1	+	182615254	182616629	1376	lincRNA	NA
ENSG00000145331	450.7884003	674.7112388	0.398231538	0.192769956	0.997409185	TRMT10A	chr4	-	99546709	99564032	4379	protein_coding	tRNA_methyltransferase_10A
ENSG00000071189	933.2110742	1348.410917	0.383655714	0.19283184	0.997409185	SNX13	chr7	-	17790761	17940501	16418	protein_coding	sorting_nexin_13
ENSG00000118263	30.64570265	71.82083652	0.404806842	0.192898681	0.997409185	KLF7	chr2	-	207074137	207167267	9262	protein_coding	Kruppel-like_factor_7_(ubiquitous)
ENSG00000157353	737.4740057	495.6649281	-0.395941731	0.192902424	0.997409185	FUK	chr16	+	70454421	70480274	7405	protein_coding	fucokinase
ENSG00000127922	2654.313278	1871.387994	-0.374383817	0.19319461	0.997409185	SHFM1	chr7	-	96481626	96709891	11490	protein_coding	split_hand/foot_malformation_(ectrodactyly)_type_1
ENSG00000173915	1875.319288	1311.994718	-0.378227145	0.193356887	0.997409185	USMG5	chr10	-	103389041	103396466	898	protein_coding	up-regulated_during_skeletal_muscle_growth_5_homolog_(mouse)
ENSG00000183354	435.9598345	653.4684562	0.398373719	0.19344737	0.997409185	KIAA2026	chr9	-	5881596	6007901	7930	protein_coding	KIAA2026
ENSG00000137955	2340.936254	3306.793163	0.372114816	0.193495068	0.997409185	RABGGTB	chr1	+	75786197	75795079	5913	protein_coding	Rab_geranylgeranyltransferase_beta_subunit
ENSG00000139946	484.3998161	721.2430484	0.395893958	0.193496942	0.997409185	PELI2	chr14	+	56117814	56301526	6278	protein_coding	pellino_E3_ubiquitin_protein_ligase_family_member_2
ENSG00000259956	3226.695918	4537.862995	0.369632872	0.193732923	0.997409185	RBM15B	chr3	+	51391268	51397908	6641	protein_coding	RNA_binding_motif_protein_15B
ENSG00000281398	435.9598345	281.2139796	-0.408769177	0.193766664	0.997409185	SNHG4	chr5	+	139274102	139283244	1926	processed_transcript	small_nucleolar_RNA_host_gene_4
ENSG00000172409	423.1084108	272.1099299	-0.409556919	0.193790037	0.997409185	CLP1	chr11	+	57648992	57661868	2793	protein_coding	cleavage_and_polyadenylation_factor_I_subunit_1
ENSG00000065150	5128.706624	7182.083652	0.367255056	0.193803924	0.997409185	IPO5	chr13	+	97953658	98024297	9671	protein_coding	importin_5
ENSG00000149782	1754.713619	1226.012026	-0.37863077	0.193886554	0.997409185	PLCB3	chr11	+	64251523	64269150	4964	protein_coding	phospholipase_C_beta_3
ENSG00000162733	116.6513843	201.3006545	0.425701727	0.194167346	0.997409185	DDR2	chr1	+	162631373	162787400	10730	protein_coding	discoidin_domain_receptor_tyrosine_kinase_2
ENSG00000008513	333.1484449	508.8152221	0.404181621	0.194179165	0.997409185	ST3GAL1	chr8	-	133454848	133571940	8729	protein_coding	ST3_beta-galactoside_alpha-23-sialyltransferase_1
ENSG00000160075	5261.175145	3748.845354	-0.368251708	0.194310301	0.997409185	SSU72	chr1	-	1541673	1574869	6925	protein_coding	SSU72_homolog_RNA_polymerase_II_CTD_phosphatase
ENSG00000136826	472.5369634	704.0465101	0.395687541	0.194318613	0.997409185	KLF4	chr9	-	107484852	107490482	3659	protein_coding	Kruppel-like_factor_4_(gut)
ENSG00000281344	133.4570922	225.5781203	0.423861982	0.194354674	0.997409185	HELLPAR	chr12	+	102197585	102402596	205012	macro_lncRNA	HELLP_associated_long_non-coding_RNA
ENSG00000140848	498.2398108	325.722667	-0.404465	0.194477097	0.997409185	CPNE2	chr16	+	57092537	57148367	7781	protein_coding	copine_II
ENSG00000112234	478.4683898	712.1389987	0.395144996	0.194593887	0.997409185	FBXL4	chr6	-	98868538	98948006	8115	protein_coding	F-box_and_leucine-rich_repeat_protein_4
ENSG00000165533	411.2455581	618.0638185	0.398629279	0.194641906	0.997409185	TTC8	chr14	+	88824153	88881078	6257	protein_coding	tetratricopeptide_repeat_domain_8
ENSG00000099284	2140.25633	1504.191323	-0.375365629	0.194656589	0.997409185	H2AFY2	chr10	+	70052796	70112280	1980	protein_coding	H2A_histone_family_member_Y2
ENSG00000143469	158.1713685	260.9827581	0.420706666	0.194745872	0.997409185	SYT14	chr1	+	209938174	210171315	12436	protein_coding	synaptotagmin_14
ENSG00000161642	527.8969424	346.9654497	-0.402614618	0.194789735	0.997409185	ZNF385A	chr12	-	54369133	54391298	3179	protein_coding	zinc_finger_protein_385A
ENSG00000162664	1353.353772	1930.058536	0.376408561	0.194902239	0.997409185	ZNF326	chr1	+	89995112	90035531	10984	protein_coding	zinc_finger_protein_326
ENSG00000118816	3043.810273	4278.903359	0.368921278	0.19491682	0.997409185	CCNI	chr4	-	77047158	77076005	3741	protein_coding	cyclin_I
ENSG00000234500	45.47426845	15.17341617	-0.365359182	0.194967434	0.997409185	GS1-124K5.10	chr7	+	66511556	66545066	712	unprocessed_pseudogene	NA
ENSG00000092140	1343.468061	931.6477526	-0.381710862	0.194968603	0.997409185	G2E3	chr14	+	30559123	30620063	9237	protein_coding	G2/M-phase_specific_E3_ubiquitin_protein_ligase
ENSG00000132535	590.1769188	391.4741371	-0.399492186	0.194988134	0.997409185	DLG4	chr17	-	7189890	7219702	5746	protein_coding	discs_large_homolog_4_(Drosophila)
ENSG00000145703	382.5769976	243.7862197	-0.411085794	0.194995698	0.997409185	IQGAP2	chr5	+	76403249	76708132	7904	protein_coding	IQ_motif_containing_GTPase_activating_protein_2
ENSG00000137806	466.6055371	303.4683233	-0.405574749	0.19515322	0.997409185	NDUFAF1	chr15	-	41387349	41402519	1790	protein_coding	NADH:ubiquinone_oxidoreductase_complex_assembly_factor_1
ENSG00000232860	51.40569477	104.190791	0.420233689	0.195216908	0.997409185	SMG7-AS1	chr1	-	183460874	183472265	3383	processed_transcript	SMG7_antisense_RNA_1
ENSG00000151465	1916.839272	1344.364672	-0.376120155	0.195313545	0.997409185	CDC123	chr10	+	12195965	12250589	2404	protein_coding	cell_division_cycle_123
ENSG00000135541	638.6169004	934.6824358	0.38790302	0.195702831	0.997409185	AHI1	chr6	-	135283532	135497776	8705	protein_coding	Abelson_helper_integration_site_1
ENSG00000164938	558.5426451	369.2197934	-0.400190603	0.19575276	0.997409185	TP53INP1	chr8	-	94925972	94949411	5676	protein_coding	tumor_protein_p53_inducible_nuclear_protein_1
ENSG00000145536	24.71427633	61.70522574	0.391942196	0.195767554	0.997409185	ADAMTS16	chr5	+	5140330	5320304	5863	protein_coding	ADAM_metallopeptidase_with_thrombospondin_type_1_motif_16
ENSG00000279117	59.31426319	23.26590479	-0.388797522	0.195804554	0.997409185	CTD-2562J17.6	chr11	-	75260129	75262466	2338	TEC	NA
ENSG00000223478	59.31426319	23.26590479	-0.388797522	0.195804554	0.997409185	RP11-545E17.3	chr9	+	128724445	128733194	544	antisense	NA
ENSG00000128487	619.8340504	908.3818478	0.388375863	0.195846324	0.997409185	SPECC1	chr17	+	20009344	20319026	13676	protein_coding	sperm_antigen_with_calponin_homology_and_coiled-coil_domains_1
ENSG00000230551	691.0111662	1007.514833	0.386210031	0.195850015	0.997409185	CTB-89H12.4	chr5	-	149494314	149504670	8636	processed_transcript	NA
ENSG00000154930	608.9597688	893.2084316	0.38871694	0.195870223	0.997409185	ACSS1	chr20	-	25006230	25058980	8691	protein_coding	acyl-CoA_synthetase_short-chain_family_member_1
ENSG00000100604	36.57712897	80.92488622	0.409164262	0.195997071	0.997409185	CHGA	chr14	+	92923080	92935293	3102	protein_coding	chromogranin_A
ENSG00000154945	989.5596243	1422.254875	0.379549565	0.196270362	0.997409185	ANKRD40	chr17	-	50693190	50707924	4849	protein_coding	ankyrin_repeat_domain_40
ENSG00000206053	3656.724326	2599.71197	-0.368583988	0.19649161	0.997409185	HN1L	chr16	+	1678256	1702280	4768	protein_coding	hematological_and_neurological_expressed_1-like
ENSG00000158769	426.0741239	275.1446131	-0.406647279	0.196577658	0.997409185	F11R	chr1	-	160995211	161021348	5066	protein_coding	F11_receptor
ENSG00000107581	16704.87366	23217.34986	0.36187653	0.196617261	0.997409185	EIF3A	chr10	-	119033670	119080823	7101	protein_coding	eukaryotic_translation_initiation_factor_3_subunit_A
ENSG00000156711	64.25711846	26.30058802	-0.39424509	0.196641826	0.997409185	MAPK13	chr6	+	36127809	36144524	7197	protein_coding	mitogen-activated_protein_kinase_13
ENSG00000172201	4406.061184	6161.418524	0.365323452	0.196662292	0.997409185	ID4	chr6	+	19837386	19840684	2344	protein_coding	inhibitor_of_DNA_binding_4_dominant_negative_helix-loop-helix_protein
ENSG00000164211	842.2625373	1216.907976	0.381730869	0.196779725	0.997409185	STARD4	chr5	-	111496033	111512590	5684	protein_coding	StAR_related_lipid_transfer_domain_containing_4
ENSG00000236540	105.7771027	52.60117604	-0.419201855	0.196859108	0.997409185	AC006547.13	chr22	-	20058030	20070569	2267	antisense	NA
ENSG00000119729	655.4226083	956.9367795	0.386251192	0.196929472	0.997409185	RHOQ	chr2	+	46541806	46583121	4619	protein_coding	ras_homolog_family_member_Q
ENSG00000247092	285.6970344	176.0116275	-0.416398128	0.197109812	0.997409185	SNHG10	chr14	-	95532297	95534872	1945	antisense	small_nucleolar_RNA_host_gene_10
ENSG00000095574	518.9998029	766.7632969	0.390913058	0.19718388	0.997409185	IKZF5	chr10	-	122990806	123008817	4934	protein_coding	IKAROS_family_zinc_finger_5
ENSG00000130382	2791.724654	1977.601907	-0.370193486	0.197219882	0.997409185	MLLT1	chr19	-	6210379	6279948	4740	protein_coding	"myeloid/lymphoid_or_mixed-lineage_leukemia;_translocated_to_1"
ENSG00000246695	157.1827975	86.99425268	-0.424109254	0.197457074	0.997409185	RASSF8-AS1	chr12	-	25939329	25959765	3981	antisense	RASSF8_atnisense_RNA_1
ENSG00000197978	60.30283425	117.341085	0.421076365	0.197619741	0.997409185	GOLGA6L9	chr15	+	82430018	82439153	6576	protein_coding	golgin_A6_family-like_9
ENSG00000259834	42.50855529	90.02893592	0.412823586	0.197621982	0.997409185	RP11-284N8.3	chr1	-	110653560	110657040	3481	lincRNA	NA
ENSG00000270177	26.69141844	64.73990897	0.394008827	0.197697318	0.997409185	CTD-2410N18.3	chr5	+	134226410	134227827	1418	lincRNA	NA
ENSG00000126804	673.2168872	452.1678017	-0.393537161	0.197724279	0.997409185	ZBTB1	chr14	+	64503712	64533690	5283	protein_coding	zinc_finger_and_BTB_domain_containing_1
ENSG00000203883	125.5485238	65.75147005	-0.422126452	0.197778843	0.997409185	SOX18	chr20	-	64047582	64049641	1864	protein_coding	SRY-box_18
ENSG00000113073	21.74856317	3.034683233	-0.2741739	0.197782943	0.997409185	SLC4A9	chr5	+	140360202	140375143	3635	protein_coding	solute_carrier_family_4_sodium_bicarbonate_cotransporter_member_9
ENSG00000225950	21.74856317	3.034683233	-0.2741739	0.197782943	0.997409185	NTF4	chr19	-	49055793	49065076	2734	protein_coding	neurotrophin_4
ENSG00000164983	1454.188019	2064.59616	0.372869765	0.197830373	0.997409185	TMEM65	chr8	-	124306189	124372692	9029	protein_coding	transmembrane_protein_65
ENSG00000064393	2729.444678	3830.781801	0.366701538	0.198191849	0.997409185	HIPK2	chr7	-	139561570	139777778	15402	protein_coding	homeodomain_interacting_protein_kinase_2
ENSG00000035141	2086.873493	1470.809807	-0.372370754	0.198239418	0.997409185	FAM136A	chr2	-	70295975	70302090	3086	protein_coding	family_with_sequence_similarity_136_member_A
ENSG00000008311	816.55969	1179.480217	0.380900071	0.198279715	0.997409185	AASS	chr7	-	122075647	122144280	4591	protein_coding	aminoadipate-semialdehyde_synthase
ENSG00000104213	50.41712371	102.1676688	0.416906741	0.198284047	0.997409185	PDGFRL	chr8	+	17576433	17644071	2409	protein_coding	platelet-derived_growth_factor_receptor-like
ENSG00000260916	121.5942395	207.3700209	0.421321044	0.198289513	0.997409185	CCPG1	chr15	-	55340032	55408510	8790	protein_coding	cell_cycle_progression_1
ENSG00000139324	833.3653979	1202.746121	0.380494684	0.198334352	0.997409185	TMTC3	chr12	+	88142296	88199887	7327	protein_coding	transmembrane_and_tetratricopeptide_repeat_containing_3
ENSG00000152128	166.0799369	271.0983688	0.416303148	0.198418917	0.997409185	TMEM163	chr2	-	134455759	134719000	6804	protein_coding	transmembrane_protein_163
ENSG00000095321	710.7825873	479.4799508	-0.391528942	0.198444497	0.997409185	CRAT	chr9	-	129094810	129111189	3803	protein_coding	carnitine_O-acetyltransferase
ENSG00000174684	2729.444678	1935.116342	-0.369182048	0.198569053	0.997409185	B4GAT1	chr11	-	66345372	66347692	2072	protein_coding	beta-14-glucuronyltransferase_1
ENSG00000134222	1043.931032	719.2199263	-0.382856824	0.198677818	0.997409185	PSRC1	chr1	-	109279556	109283186	2855	protein_coding	proline/serine-rich_coiled-coil_1
ENSG00000147099	790.8568426	537.1389323	-0.388768372	0.198704436	0.997409185	HDAC8	chrX	-	72329516	72573103	5379	protein_coding	histone_deacetylase_8
ENSG00000160999	283.7198923	175.0000664	-0.415007931	0.198706649	0.997409185	SH2B2	chr7	+	102285091	102321711	2384	protein_coding	SH2B_adaptor_protein_2
ENSG00000010295	1512.513711	1057.081326	-0.376266436	0.198778521	0.997409185	IFFO1	chr12	-	6538375	6556083	5203	protein_coding	intermediate_filament_family_orphan_1
ENSG00000169914	1928.702125	1357.514966	-0.372764759	0.198876382	0.997409185	OTUD3	chr1	+	19882513	19912945	6767	protein_coding	OTU_deubiquitinase_3
ENSG00000249353	555.5769319	816.3297897	0.387855554	0.198897698	0.997409185	NPM1P27	chr5	-	93682838	93683667	830	processed_pseudogene	nucleophosmin_1_(nucleolar_phosphoprotein_B23_numatrin)_pseudogene_27
ENSG00000121851	224.4056291	133.5260623	-0.419520409	0.198919232	0.997409185	POLR3GL	chr1	+	145964702	145978848	1799	protein_coding	polymerase_(RNA)_III_(DNA_directed)_polypeptide_G_(32kD)-like
ENSG00000165125	23.72570528	59.68210359	0.386994155	0.198941274	0.997409185	TRPV6	chr7	-	142871203	142885762	11925	protein_coding	transient_receptor_potential_cation_channel_subfamily_V_member_6
ENSG00000188211	2540.627607	3566.76436	0.366537113	0.198957622	0.997409185	NCR3LG1	chr11	+	17351726	17377341	6438	protein_coding	natural_killer_cell_cytotoxicity_receptor_3_ligand_1
ENSG00000176887	280.7541791	172.9769443	-0.414989794	0.19897414	0.997409185	SOX11	chr2	+	5692667	5701385	8719	protein_coding	SRY-box_11
ENSG00000154342	221.4399159	131.5029401	-0.419537681	0.199128221	0.997409185	WNT3A	chr1	+	228007051	228061260	2932	protein_coding	wingless-type_MMTV_integration_site_family_member_3A
ENSG00000239789	140.3770896	75.86708083	-0.422083403	0.199176524	0.997409185	MRPS17	chr7	+	55951819	55956501	2159	protein_coding	mitochondrial_ribosomal_protein_S17
ENSG00000010322	5718.883543	4096.822365	-0.363278303	0.199338586	0.997409185	NISCH	chr3	+	52455118	52493071	9161	protein_coding	nischarin
ENSG00000187922	0.988571053	17.19653832	0.237761967	0.19935644	0.997409185	LCN10	chr9	-	136738167	136743356	4263	protein_coding	lipocalin_10
ENSG00000265982	67.22283162	28.32371018	-0.395223369	0.19946486	0.997409185	RP11-927P21.4	chr17	-	64778842	64778937	96	unprocessed_pseudogene	NA
ENSG00000076351	276.7998949	426.8787748	0.403473905	0.199805739	0.997409185	SLC46A1	chr17	-	28394756	28407197	7838	protein_coding	solute_carrier_family_46_(folate_transporter)_member_1
ENSG00000111647	546.6797924	803.1794957	0.387308576	0.199874366	0.997409185	UHRF1BP1L	chr12	-	100028455	100142848	6616	protein_coding	UHRF1_binding_protein_1-like
ENSG00000115844	2680.016125	1901.734826	-0.36817337	0.199880013	0.997409185	DLX2	chr2	-	172099439	172102900	2970	protein_coding	distal-less_homeobox_2
ENSG00000135870	666.2968899	969.0755125	0.383032366	0.200094393	0.997409185	RC3H1	chr1	-	173931214	174022297	11508	protein_coding	ring_finger_and_CCCH-type_domains_1
ENSG00000182841	1004.38819	691.9077772	-0.382083576	0.200339708	0.997409185	RRP7BP	chr22	-	42555223	42582038	5092	transcribed_unprocessed_pseudogene	ribosomal_RNA_processing_7_homolog_B_pseudogene
ENSG00000280916	197.7142106	115.3179629	-0.419667222	0.200658051	0.997409185	FOXCUT	chr6	+	1605531	1606079	333	lincRNA	FOXC1_upstream_transcript_(non-protein_coding)
ENSG00000260296	13.83999475	42.48556526	0.354820112	0.200709009	0.997409185	RP11-395I6.3	chr4	+	40166675	40167831	1157	sense_overlapping	NA
ENSG00000134900	1071.611022	1529.48035	0.37406794	0.200989662	0.997409185	TPP2	chr13	+	102597003	102679958	6752	protein_coding	tripeptidyl_peptidase_II
ENSG00000070031	37.56570002	11.12717185	-0.341371553	0.201012331	0.997409185	SCT	chr11	-	626431	627143	366	protein_coding	secretin
ENSG00000267194	37.56570002	11.12717185	-0.341371553	0.201012331	0.997409185	RP1-193H18.2	chr17	+	69551358	69553861	2504	lincRNA	NA
ENSG00000117713	7095.96302	9853.616458	0.359669554	0.201035227	0.997409185	ARID1A	chr1	+	26696033	26782104	9246	protein_coding	AT-rich_interaction_domain_1A
ENSG00000234771	365.7712897	233.670609	-0.406383456	0.201084769	0.997409185	SLC25A25-AS1	chr9	-	128108581	128118693	6391	antisense	SLC25A25_antisense_RNA_1
ENSG00000122299	1333.582351	1891.619215	0.370971531	0.201119472	0.997409185	ZC3H7A	chr16	-	11750586	11797267	7076	protein_coding	zinc_finger_CCCH-type_containing_7A
ENSG00000111186	493.2969556	324.7111059	-0.398312101	0.20115666	0.997409185	WNT5B	chr12	+	1529891	1647243	4305	protein_coding	wingless-type_MMTV_integration_site_family_member_5B
ENSG00000135502	98.85710532	48.55493173	-0.413209503	0.201273564	0.997409185	SLC26A10	chr12	+	57619527	57626151	4276	protein_coding	solute_carrier_family_26_member_10
ENSG00000036672	185.851358	107.2254742	-0.419722014	0.201280778	0.997409185	USP2	chr11	-	119355215	119381726	4538	protein_coding	ubiquitin_specific_peptidase_2
ENSG00000186300	51.40569477	103.1792299	0.41447898	0.201394707	0.997409185	ZNF555	chr19	+	2841435	2860484	8557	protein_coding	zinc_finger_protein_555
ENSG00000182253	254.0627607	154.7688449	-0.414800526	0.201422496	0.997409185	SYNM	chr15	+	99098217	99135593	7819	protein_coding	synemin
ENSG00000174939	47.45141055	97.10986346	0.412474797	0.201433516	0.997409185	ASPHD1	chr16	+	29900375	29919864	2312	protein_coding	aspartate_beta-hydroxylase_domain_containing_1
ENSG00000177613	1393.885185	974.1333178	-0.375021322	0.201548118	0.997409185	CSTF2T	chr10	-	51695487	51699591	4105	protein_coding	cleavage_stimulation_factor_3'_pre-RNA_subunit_2_tau_variant
ENSG00000171914	282.7313212	175.0000664	-0.412222482	0.201684112	0.997409185	TLN2	chr15	+	62390526	62844631	16202	protein_coding	talin_2
ENSG00000095587	60.30283425	24.27746587	-0.385670501	0.201750317	0.997409185	TLL2	chr10	-	96364606	96513918	8151	protein_coding	tolloid_like_2
ENSG00000215784	308.4341686	193.2081658	-0.409963937	0.201886269	0.997409185	FAM72D	chr1	+	145096000	145112696	2397	protein_coding	family_with_sequence_similarity_72_member_D
ENSG00000243444	7.908568426	31.35839341	0.320039888	0.201952736	0.997409185	PALM2	chr9	+	109640788	109946703	4943	protein_coding	paralemmin_2
ENSG00000101638	25.70284738	5.057805389	-0.295091227	0.201996764	0.997409185	ST8SIA5	chr18	-	46667821	46759257	15789	protein_coding	ST8_alpha-N-acetyl-neuraminide_alpha-28-sialyltransferase_5
ENSG00000011347	204.634208	120.3757682	-0.417843567	0.202122553	0.997409185	SYT7	chr11	-	61515313	61581148	5953	protein_coding	synaptotagmin_7
ENSG00000187045	65.24568951	27.3121491	-0.391126704	0.20212963	0.997409185	TMPRSS6	chr22	-	37065436	37109563	4082	protein_coding	transmembrane_protease_serine_6
ENSG00000165264	1480.879438	1037.861666	-0.373296171	0.202390513	0.997409185	NDUFB6	chr9	-	32552999	32573184	1388	protein_coding	NADH:ubiquinone_oxidoreductase_subunit_B6
ENSG00000152620	882.7939505	1266.474469	0.375839969	0.20240596	0.997409185	NADK2	chr5	-	36192592	36242279	4885	protein_coding	NAD_kinase_2_mitochondrial
ENSG00000171621	289.6513186	180.0578718	-0.410954776	0.202424168	0.997409185	SPSB1	chr1	+	9292880	9369532	3403	protein_coding	splA/ryanodine_receptor_domain_and_SOCS_box_containing_1
ENSG00000162413	2461.541923	1747.977542	-0.366713538	0.202458574	0.997409185	KLHL21	chr1	-	6590724	6614607	6901	protein_coding	kelch_like_family_member_21
ENSG00000184640	3447.147263	2462.139663	-0.363617689	0.202519429	0.997409185	9-Sep	chr17	+	77280569	77500596	12844	protein_coding	septin_9
ENSG00000104472	1038.988177	1481.936979	0.372961944	0.202741385	0.997409185	CHRAC1	chr8	+	140511298	140517137	3301	protein_coding	chromatin_accessibility_complex_1
ENSG00000103018	1962.313541	1386.850238	-0.369007374	0.202787566	0.997409185	CYB5B	chr16	+	69424525	69466266	6903	protein_coding	cytochrome_b5_type_B_(outer_mitochondrial_membrane)
ENSG00000158023	33.61141581	9.104049699	-0.327664735	0.202911877	0.997409185	WDR66	chr12	+	121917862	122003927	16115	protein_coding	WD_repeat_domain_66
ENSG00000178803	33.61141581	9.104049699	-0.327664735	0.202911877	0.997409185	ADORA2A-AS1	chr22	-	24429206	24495074	4025	antisense	ADORA2A_antisense_RNA_1
ENSG00000080824	44625.08591	32319.37643	-0.355688539	0.202922268	0.997409185	HSP90AA1	chr14	-	102080738	102139699	5248	protein_coding	heat_shock_protein_90kDa_alpha_family_class_A_member_1
ENSG00000100968	1215.942395	846.676622	-0.376076374	0.202937375	0.997409185	NFATC4	chr14	+	24365673	24379604	8437	protein_coding	nuclear_factor_of_activated_T-cells_cytoplasmic_calcineurin-dependent_4
ENSG00000133247	1482.85658	1039.884788	-0.372733515	0.202989425	0.997409185	KMT5C	chr19	+	55339853	55348120	4775	protein_coding	lysine_(K)-specific_methyltransferase_5C
ENSG00000237515	3.954284213	23.26590479	0.281769958	0.2030356	0.997409185	SHISA9	chr16	+	12901620	13240413	10155	protein_coding	shisa_family_member_9
ENSG00000196951	27.67998949	6.069366466	-0.304084079	0.20303811	0.997409185	SCOC-AS1	chr4	-	140283724	140373381	2410	antisense	SCOC_antisense_RNA_1
ENSG00000253293	1957.370685	1383.815554	-0.368657856	0.20321256	0.997409185	HOXA10	chr7	-	27170591	27180261	3707	protein_coding	homeobox_A10
ENSG00000144659	1221.873822	1733.815687	0.370243376	0.203214134	0.997409185	SLC25A38	chr3	+	39383348	39397351	2151	protein_coding	solute_carrier_family_25_member_38
ENSG00000116014	214.5199185	127.4566958	-0.416125816	0.203225489	0.997409185	KISS1R	chr19	+	917287	921015	1680	protein_coding	KISS1_receptor
ENSG00000272692	78.0971132	35.40463772	-0.401318822	0.203229143	0.997409185	RP11-399K21.14	chr10	+	75409157	75411842	1890	lincRNA	NA
ENSG00000054598	12077.37256	8722.691173	-0.357156736	0.203279747	0.997409185	FOXC1	chr6	+	1609972	1613897	3926	protein_coding	forkhead_box_C1
ENSG00000237523	31.6342737	8.092488622	-0.320267129	0.203396853	0.997409185	LINC00857	chr10	+	80207710	80219657	2171	lincRNA	long_intergenic_non-protein_coding_RNA_857
ENSG00000203485	2243.06772	1591.185575	-0.366832938	0.203448408	0.997409185	INF2	chr14	+	104689606	104722535	9488	protein_coding	inverted_formin_FH2_and_WH2_domain_containing
ENSG00000162148	29.6571316	7.080927544	-0.312434356	0.203470219	0.997409185	PPP1R32	chr11	+	61481120	61490931	2400	protein_coding	protein_phosphatase_1_regulatory_subunit_32
ENSG00000221963	4.942855266	25.28902694	0.29244501	0.20365364	0.997409185	APOL6	chr22	+	35648395	35668409	10121	protein_coding	apolipoprotein_L6
ENSG00000164327	842.2625373	1208.815488	0.375365312	0.203828263	0.997409185	RICTOR	chr5	-	38937919	39074408	13550	protein_coding	RPTOR_independent_companion_of_MTOR_complex_2
ENSG00000065717	404.3255608	261.9943191	-0.401048518	0.20389848	0.997409185	TLE2	chr19	-	2997638	3047635	4038	protein_coding	transducin_like_enhancer_of_split_2
ENSG00000175354	628.7311899	913.4396532	0.380599935	0.204071224	0.997409185	PTPN2	chr18	-	12785478	12929643	6921	protein_coding	protein_tyrosine_phosphatase_non-receptor_type_2
ENSG00000215158	110.719958	190.1734826	0.416725811	0.204221277	0.997409185	RP11-1023L17.1	chr5	-	34164698	34244796	6571	transcribed_unprocessed_pseudogene	NA
ENSG00000122085	587.2112056	855.7806717	0.381762921	0.20433283	0.997409185	MTERF4	chr2	-	241072169	241102332	9938	protein_coding	mitochondrial_transcription_termination_factor_4
ENSG00000114646	754.2797136	513.8730275	-0.384621733	0.204335238	0.997409185	CSPG5	chr3	-	47562239	47580792	4366	protein_coding	chondroitin_sulfate_proteoglycan_5
ENSG00000169499	160.1485106	90.02893592	-0.417661376	0.204336788	0.997409185	PLEKHA2	chr8	+	38901235	38973909	6325	protein_coding	pleckstrin_homology_domain_containing_A2
ENSG00000070182	606.9826267	407.6591143	-0.389879138	0.204374728	0.997409185	SPTB	chr14	-	64746283	64879883	14772	protein_coding	spectrin_beta_erythrocytic
ENSG00000141985	3023.050281	2158.67134	-0.362959188	0.204483589	0.997409185	SH3GL1	chr19	-	4360370	4400547	3685	protein_coding	SH3-domain_GRB2-like_1
ENSG00000171813	477.4798187	314.5954952	-0.396009923	0.204521409	0.997409185	PWWP2B	chr10	+	132397168	132417863	2651	protein_coding	PWWP_domain_containing_2B
ENSG00000120685	1230.770961	1743.931298	0.368936778	0.204583122	0.997409185	PROSER1	chr13	-	39009866	39038076	7315	protein_coding	proline_and_serine_rich_1
ENSG00000158615	2336.98197	3268.353842	0.362188429	0.204611336	0.997409185	PPP1R15B	chr1	-	204403387	204411791	5227	protein_coding	protein_phosphatase_1_regulatory_subunit_15B
ENSG00000142731	901.5768005	1289.740374	0.373480085	0.204665481	0.997409185	PLK4	chr4	+	127880861	127899195	4482	protein_coding	polo-like_kinase_4
ENSG00000280213	153.2285132	250.8671473	0.41193145	0.20470093	0.997409185	UCKL1-AS1	chr20	+	63953384	63956985	3602	antisense	UCKL1_antisense_RNA_1
ENSG00000101019	1204.079543	839.5956945	-0.374575238	0.204785408	0.997409185	UQCC1	chr20	-	35302566	35412141	6782	protein_coding	ubiquinol-cytochrome_c_reductase_complex_assembly_factor_1
ENSG00000099326	825.4568294	1184.538022	0.374857081	0.204790942	0.997409185	MZF1	chr19	-	58561931	58573575	6691	protein_coding	myeloid_zinc_finger_1
ENSG00000138794	352.919866	225.5781203	-0.403756492	0.204833574	0.997409185	CASP6	chr4	-	109688622	109703583	1943	protein_coding	caspase_6
ENSG00000196204	412.2341292	613.0060131	0.389152508	0.20487845	0.997409185	RNF216P1	chr7	+	4973988	5040675	5510	transcribed_unprocessed_pseudogene	ring_finger_protein_216_pseudogene_1
ENSG00000141867	2633.553286	3676.012956	0.361034553	0.20489361	0.997409185	BRD4	chr19	-	15235519	15332545	12093	protein_coding	bromodomain_containing_4
ENSG00000072506	2543.59332	1811.70589	-0.364054639	0.205073673	0.997409185	HSD17B10	chrX	-	53431258	53434373	1115	protein_coding	hydroxysteroid_(17-beta)_dehydrogenase_10
ENSG00000233903	31.6342737	71.82083652	0.395040722	0.205163971	0.997409185	Z83851.4	chr22	+	42276355	42277052	545	lincRNA	NA
ENSG00000162585	1446.279451	1015.607322	-0.371061803	0.205279134	0.997409185	FAAP20	chr1	-	2184461	2212720	10916	protein_coding	Fanconi_anemia_core_complex_associated_protein_20
ENSG00000134318	1225.828106	1735.838809	0.368273566	0.205397711	0.997409185	ROCK2	chr2	-	11179761	11348330	10145	protein_coding	Rho-associated_coiled-coil_containing_protein_kinase_2
ENSG00000248508	119.6170974	62.71678682	-0.414402287	0.205452749	0.997409185	SRP14-AS1	chr15	+	40039311	40067290	2992	lincRNA	SRP14_antisense_RNA1_(head_to_head)
ENSG00000112977	1052.828172	1497.110395	0.370215978	0.205620572	0.997409185	DAP	chr5	-	10679230	10761272	3361	protein_coding	death-associated_protein
ENSG00000077147	5656.603567	7833.528986	0.356347372	0.20569127	0.997409185	TM9SF3	chr10	-	96518109	96587452	7095	protein_coding	transmembrane_9_superfamily_member_3
ENSG00000198839	391.4741371	583.6707418	0.389576525	0.20576654	0.997409185	ZNF277	chr7	+	112206588	112343096	4014	protein_coding	zinc_finger_protein_277
ENSG00000260563	91.93710795	44.50868742	-0.406673935	0.205855322	0.997409185	RP13-516M14.1	chr17	+	82293716	82294910	1195	lincRNA	NA
ENSG00000225302	111.708529	191.1850437	0.415067893	0.205934961	0.997409185	RP11-539I5.1	chr10	-	116828761	116850205	5012	antisense	NA
ENSG00000184956	18.78285001	50.57805389	0.368142411	0.206018053	0.997409185	MUC6	chr11	-	1012821	1036706	8428	protein_coding	mucin_6_oligomeric_mucus/gel-forming
ENSG00000204128	432.9941213	283.2371018	-0.397093655	0.206158389	0.997409185	C2orf72	chr2	+	231037490	231049719	3851	protein_coding	chromosome_2_open_reading_frame_72
ENSG00000129083	2935.067457	4086.706754	0.359174457	0.20617649	0.997409185	COPB1	chr11	-	14443440	14500027	5131	protein_coding	coatomer_protein_complex_subunit_beta_1
ENSG00000230989	4608.71825	3314.885652	-0.358310546	0.206303726	0.997409185	HSBP1	chr16	+	83807843	83819737	9525	protein_coding	heat_shock_factor_binding_protein_1
ENSG00000167130	998.4567638	1421.243314	0.370385803	0.206336409	0.997409185	DOLPP1	chr9	+	129081100	129090438	2249	protein_coding	dolichyldiphosphatase_1
ENSG00000008838	4264.695524	3065.030065	-0.35870634	0.206398084	0.997409185	MED24	chr17	-	40019097	40061215	6962	protein_coding	mediator_complex_subunit_24
ENSG00000041357	4460.432592	3207.660177	-0.358327395	0.20651123	0.997409185	PSMA4	chr15	+	78540405	78552419	6996	protein_coding	proteasome_subunit_alpha_4
ENSG00000165487	779.982561	1119.798113	0.374188078	0.206675337	0.997409185	MICU2	chr13	-	21492691	21604214	3645	protein_coding	mitochondrial_calcium_uptake_2
ENSG00000120725	669.262603	967.0523903	0.376986533	0.206742836	0.997409185	SIL1	chr5	-	138946720	139293557	4011	protein_coding	SIL1_nucleotide_exchange_factor
ENSG00000188092	165.0913659	267.0521245	0.408646619	0.206793672	0.997409185	GPR89B	chr1	+	147928393	147993521	5143	protein_coding	G_protein-coupled_receptor_89B
ENSG00000164649	891.69109	1273.555397	0.371746667	0.206835639	0.997409185	CDCA7L	chr7	-	21900900	21946084	4074	protein_coding	cell_division_cycle_associated_7-like
ENSG00000204314	42.50855529	14.16185509	-0.351014762	0.20683786	0.997409185	PRRT1	chr6	-	32148359	32154373	4261	protein_coding	proline-rich_transmembrane_protein_1
ENSG00000175792	6474.151828	4673.412179	-0.356093427	0.206860637	0.997409185	RUVBL1	chr3	-	128064778	128153914	6860	protein_coding	RuvB-like_AAA_ATPase_1
ENSG00000100345	13955.65756	10116.62234	-0.353662374	0.206938752	0.997409185	MYH9	chr22	-	36281281	36388018	8959	protein_coding	myosin_heavy_chain_9_non-muscle
ENSG00000141401	560.5197872	375.2891598	-0.38946349	0.20702553	0.997409185	IMPA2	chr18	+	11981025	12030883	3825	protein_coding	inositol(myo)-1(or_4)-monophosphatase_2
ENSG00000143742	6661.980328	4810.984486	-0.35577472	0.207087892	0.997409185	SRP9	chr1	+	225777813	225790466	1728	protein_coding	signal_recognition_particle_9kDa
ENSG00000130309	7942.179842	5742.632238	-0.355056499	0.207128211	0.997409185	COLGALT1	chr19	+	17555594	17583162	4900	protein_coding	collagen_beta(1-O)galactosyltransferase_1
ENSG00000100632	3074.455976	2201.156905	-0.360489942	0.207131946	0.997409185	ERH	chr14	-	69380123	69398627	1446	protein_coding	enhancer_of_rudimentary_homolog_(Drosophila)
ENSG00000198722	1262.405235	1783.38218	0.366323483	0.207183983	0.997409185	UNC13B	chr9	+	35161992	35405338	6940	protein_coding	unc-13_homolog_B_(C._elegans)
ENSG00000244625	55.35997898	108.2370353	0.410688736	0.207259864	0.997409185	MIATNB	chr22	+	26672767	26780207	2847	lincRNA	MIAT_neighbor_(non-protein_coding)
ENSG00000106123	111.708529	57.65898143	-0.411348043	0.207355891	0.997409185	EPHB6	chr7	+	142855061	142871094	5325	protein_coding	EPH_receptor_B6
ENSG00000171103	296.571316	186.1272383	-0.405727373	0.207363139	0.997409185	TRMT61B	chr2	-	28849821	28870301	2056	protein_coding	tRNA_methyltransferase_61B
ENSG00000044090	1068.645309	1516.330055	0.368348322	0.207500667	0.997409185	CUL7	chr6	-	43037617	43053945	5628	protein_coding	cullin_7
ENSG00000096070	2124.439193	2967.920202	0.360440109	0.207535198	0.997409185	BRPF3	chr6	+	36196744	36232790	6613	protein_coding	bromodomain_and_PHD_finger_containing_3
ENSG00000203362	86.99425268	41.47400419	-0.402943339	0.207619052	0.997409185	RP3-337H4.8	chr6	-	43588230	43591362	990	antisense	NA
ENSG00000237172	61.2914053	25.28902694	-0.382548375	0.207636343	0.997409185	B3GNT9	chr16	-	67148105	67151214	2917	protein_coding	UDP-GlcNAc:betaGal_beta-13-N-acetylglucosaminyltransferase_9
ENSG00000158402	695.9540215	473.4105844	-0.383475334	0.207661709	0.997409185	CDC25C	chr5	-	138285265	138338355	3047	protein_coding	cell_division_cycle_25C
ENSG00000186185	3546.992939	2546.099233	-0.358871084	0.207677043	0.997409185	KIF18B	chr17	-	44924709	44947711	4655	protein_coding	kinesin_family_member_18B
ENSG00000189001	18.78285001	2.023122155	-0.250740134	0.207789603	0.997409185	SBSN	chr19	-	35523367	35528351	1986	protein_coding	suprabasin
ENSG00000162496	267.9027554	165.8960167	-0.407650608	0.207791756	0.997409185	DHRS3	chr1	-	12567910	12617731	3036	protein_coding	dehydrogenase/reductase_(SDR_family)_member_3
ENSG00000220804	49.42855266	99.13298562	0.407566762	0.207975019	0.997409185	AC093642.5	chr2	+	242088633	242160153	1931	transcribed_unprocessed_pseudogene	NA
ENSG00000135241	561.5083582	817.3413508	0.379436777	0.208000566	0.997409185	PNPLA8	chr7	-	108470422	108569666	5668	protein_coding	patatin_like_phospholipase_domain_containing_8
ENSG00000023516	921.3482216	1313.006279	0.370186136	0.208007422	0.997409185	AKAP11	chr13	+	42272153	42323267	9920	protein_coding	A-kinase_anchoring_protein_11
ENSG00000134262	365.7712897	235.6937311	-0.39965984	0.208209124	0.997409185	AP4B1	chr1	-	113894748	113905201	5369	protein_coding	adaptor_related_protein_complex_4_beta_1_subunit
ENSG00000075399	521.9655161	347.9770107	-0.390164185	0.208277875	0.997409185	VPS9D1	chr16	-	89707134	89720986	3428	protein_coding	VPS9_domain_containing_1
ENSG00000188338	120.6056685	63.7283479	-0.411884905	0.208459921	0.997409185	SLC38A3	chr3	+	50205246	50221486	3968	protein_coding	solute_carrier_family_38_member_3
ENSG00000099849	693.9768794	472.3990233	-0.382758175	0.208524063	0.997409185	RASSF7	chr11	+	560404	564021	2492	protein_coding	Ras_association_(RalGDS/AF-6)_domain_family_(N-terminal)_member_7
ENSG00000159363	3747.672863	2694.798711	-0.357490832	0.20880555	0.997409185	ATP13A2	chr1	-	16985958	17011928	5253	protein_coding	ATPase_type_13A2
ENSG00000128881	413.2227002	611.994452	0.385577751	0.208809665	0.997409185	TTBK2	chr15	-	42738734	42920809	12917	protein_coding	tau_tubulin_kinase_2
ENSG00000187498	1334.570922	937.717119	-0.369202962	0.20881708	0.997409185	COL4A1	chr13	-	110148963	110307149	8188	protein_coding	collagen_type_IV_alpha_1
ENSG00000124767	8496.768202	6155.349158	-0.353316236	0.208883024	0.997409185	GLO1	chr6	-	38675925	38703141	2352	protein_coding	glyoxalase_I
ENSG00000074527	162.1256527	92.05205807	-0.41345107	0.208892881	0.997409185	NTN4	chr12	-	95657807	95791152	4166	protein_coding	netrin_4
ENSG00000117480	126.5370948	67.77459221	-0.412190015	0.208924366	0.997409185	FAAH	chr1	+	46394265	46413848	2776	protein_coding	fatty_acid_amide_hydrolase
ENSG00000129968	3515.358665	2525.868011	-0.357841644	0.208942994	0.997409185	ABHD17A	chr19	-	1876810	1885547	6139	protein_coding	abhydrolase_domain_containing_17A
ENSG00000170049	103.7999606	52.60117604	-0.407977185	0.209101542	0.997409185	KCNAB3	chr17	-	7921859	7929803	4580	protein_coding	potassium_channel_voltage_gated_subfamily_A_regulatory_beta_subunit_3
ENSG00000161328	150.2628001	83.95956945	-0.413114168	0.209297703	0.997409185	LRRC56	chr11	+	537527	554916	2769	protein_coding	leucine_rich_repeat_containing_56
ENSG00000106333	150.2628001	83.95956945	-0.413114168	0.209297703	0.997409185	PCOLCE	chr7	+	100602177	100608175	3532	protein_coding	procollagen_C-endopeptidase_enhancer
ENSG00000010803	1830.833591	2560.261088	0.360220367	0.209373577	0.997409185	SCMH1	chr1	-	41027200	41242154	4447	protein_coding	sex_comb_on_midleg_homolog_1_(Drosophila)
ENSG00000196083	136.4228053	225.5781203	0.409250169	0.209691442	0.997409185	IL1RAP	chr3	+	190514051	190659750	11558	protein_coding	interleukin_1_receptor_accessory_protein
ENSG00000266472	2322.153404	1657.948606	-0.360875249	0.209785133	0.997409185	MRPS21	chr1	+	150293720	150308979	1641	protein_coding	mitochondrial_ribosomal_protein_S21
ENSG00000153391	339.0798713	508.8152221	0.389407603	0.209820304	0.997409185	INO80C	chr18	-	35452230	35497991	5085	protein_coding	INO80_complex_subunit_C
ENSG00000075420	705.839732	1014.595761	0.373252621	0.209832692	0.997409185	FNDC3B	chr3	+	172039628	172401665	13270	protein_coding	fibronectin_type_III_domain_containing_3B
ENSG00000180304	1550.079411	1095.520647	-0.365958453	0.209842396	0.997409185	OAZ2	chr15	-	64687573	64703281	7671	protein_coding	ornithine_decarboxylase_antizyme_2
ENSG00000171223	392.4627081	582.6591808	0.385839521	0.209884744	0.997409185	JUNB	chr19	+	12791496	12793315	1820	protein_coding	jun_B_proto-oncogene
ENSG00000169239	89.95996584	158.8150892	0.412400167	0.210093736	0.997409185	CA5B	chrX	+	15688830	15788409	8520	protein_coding	carbonic_anhydrase_VB_mitochondrial
ENSG00000174943	1013.28533	705.0580712	-0.3730421	0.210105573	0.997409185	KCTD13	chr16	-	29905012	29927035	4861	protein_coding	potassium_channel_tetramerization_domain_containing_13
ENSG00000170264	384.5541397	571.5320089	0.386021166	0.210225595	0.997409185	FAM161A	chr2	-	61824854	61854143	5252	protein_coding	family_with_sequence_similarity_161_member_A
ENSG00000175063	3050.73027	2190.029733	-0.35778647	0.210325542	0.997409185	UBE2C	chr20	+	45812576	45816957	1286	protein_coding	ubiquitin_conjugating_enzyme_E2C
ENSG00000197467	174.9770764	101.1561078	-0.411748492	0.210369432	0.997409185	COL13A1	chr10	+	69801931	69964275	5761	protein_coding	collagen_type_XIII_alpha_1
ENSG00000181408	47.45141055	17.19653832	-0.359371241	0.210444633	0.997409185	UTS2R	chr17	+	82374230	82375586	1357	protein_coding	urotensin_2_receptor
ENSG00000134283	1665.742225	1180.491778	-0.36432431	0.210526284	0.997409185	PPHLN1	chr12	+	42238447	42459715	12155	protein_coding	periphilin_1
ENSG00000132612	1737.907912	1233.092954	-0.363736237	0.210531193	0.997409185	VPS4A	chr16	+	69311356	69326939	5670	protein_coding	vacuolar_protein_sorting_4_homolog_A_(S._cerevisiae)
ENSG00000135723	1100.279582	768.7864191	-0.370904553	0.210731641	0.997409185	FHOD1	chr16	-	67229387	67247658	5407	protein_coding	formin_homology_2_domain_containing_1
ENSG00000112033	596.1083451	402.6013089	-0.384358212	0.210888374	0.997409185	PPARD	chr6	+	35342558	35428191	4457	protein_coding	peroxisome_proliferator-activated_receptor_delta
ENSG00000156509	20.75999212	3.034683233	-0.263786253	0.210936788	0.997409185	FBXO43	chr8	-	100133360	100145800	3950	protein_coding	F-box_protein_43
ENSG00000105679	20.75999212	3.034683233	-0.263786253	0.210936788	0.997409185	GAPDHS	chr19	+	35533412	35545316	1519	protein_coding	glyceraldehyde-3-phosphate_dehydrogenase_spermatogenic
ENSG00000231259	65.24568951	122.3988904	0.409890803	0.211006419	0.997409185	AC125232.1	chr2	-	87031815	87053069	1408	unprocessed_pseudogene	NA
ENSG00000081377	1210.99954	849.7113053	-0.368810955	0.211133905	0.997409185	CDC14B	chr9	-	96490241	96619830	10462	protein_coding	cell_division_cycle_14B
ENSG00000065989	576.336924	388.4394538	-0.384875849	0.211261324	0.997409185	PDE4A	chr19	+	10416773	10469631	6646	protein_coding	phosphodiesterase_4A
ENSG00000068831	87.98282374	42.48556526	-0.400053076	0.211724109	0.997409185	RASGRP2	chr11	-	64726911	64745456	6084	protein_coding	RAS_guanyl_releasing_protein_2_(calcium_and_DAG-regulated)
ENSG00000095596	151.2513711	84.97113053	-0.410929208	0.211733763	0.997409185	CYP26A1	chr10	+	93073475	93077890	2972	protein_coding	cytochrome_P450_family_26_subfamily_A_member_1
ENSG00000132313	866.9768137	599.8557191	-0.374529438	0.212042989	0.997409185	MRPL35	chr2	+	86199355	86213794	3829	protein_coding	mitochondrial_ribosomal_protein_L35
ENSG00000163596	311.3998818	469.3643401	0.389472434	0.212080838	0.997409185	ICA1L	chr2	-	202773150	202871985	10598	protein_coding	islet_cell_autoantigen_1_like
ENSG00000063180	232.3141975	141.6185509	-0.406487951	0.21212959	0.997409185	CA11	chr19	-	48637942	48646312	2075	protein_coding	carbonic_anhydrase_XI
ENSG00000274487	61.2914053	116.3295239	0.408042966	0.212136228	0.997409185	CH17-431G21.1	chr17	-	38195740	38257152	1555	unprocessed_pseudogene	NA
ENSG00000174197	1119.062432	1579.046842	0.36359222	0.212234549	0.997409185	MGA	chr15	+	41621224	41773081	17651	protein_coding	MGA_MAX_dimerization_protein
ENSG00000166900	657.3997504	945.8096077	0.372480894	0.212288242	0.997409185	STX3	chr11	+	59713456	59805882	6566	protein_coding	syntaxin_3
ENSG00000183762	1355.330914	955.9252184	-0.365854121	0.212337591	0.997409185	KREMEN1	chr22	+	29073078	29168333	7977	protein_coding	kringle_containing_transmembrane_protein_1
ENSG00000162999	197.7142106	117.341085	-0.408664538	0.212460828	0.997409185	DUSP19	chr2	+	183078559	183100005	5376	protein_coding	dual_specificity_phosphatase_19
ENSG00000167123	2135.313475	1525.434105	-0.359477087	0.212479011	0.997409185	CERCAM	chr9	+	128411751	128437351	6059	protein_coding	cerebral_endothelial_cell_adhesion_molecule
ENSG00000254615	229.3484843	139.5954287	-0.406376268	0.212501928	0.997409185	RP11-395G23.3	chr8	+	106270144	106272899	1419	lincRNA	NA
ENSG00000125835	7734.57992	5617.198665	-0.350542611	0.212532722	0.997409185	SNRPB	chr20	-	2461634	2470853	1278	protein_coding	small_nuclear_ribonucleoprotein_polypeptides_B_and_B1
ENSG00000188869	0.988571053	16.18497724	0.227374757	0.212565603	0.997409185	TMC3	chr15	-	81331217	81374213	4848	protein_coding	transmembrane_channel_like_3
ENSG00000280402	16.8057079	46.53180958	0.35617921	0.21266752	0.997409185	RP11-20I23.10	chr16	+	2578395	2579963	1569	TEC	NA
ENSG00000198873	277.788466	173.9885054	-0.402292013	0.212702487	0.997409185	GRK5	chr10	+	119207589	119459742	7000	protein_coding	G_protein-coupled_receptor_kinase_5
ENSG00000239264	105.7771027	181.0694329	0.409305272	0.212763652	0.997409185	TXNDC5	chr6	-	7881517	7910814	4387	protein_coding	thioredoxin_domain_containing_5_(endoplasmic_reticulum)
ENSG00000249395	210.5656343	126.4451347	-0.407351934	0.212959088	0.997409185	CASC9	chr8	-	75223404	75324741	1473	lincRNA	cancer_susceptibility_candidate_9_(non-protein_coding)
ENSG00000176473	88.97139479	156.791967	0.409824255	0.212967647	0.997409185	WDR25	chr14	+	100376418	100530303	4218	protein_coding	WD_repeat_domain_25
ENSG00000167674	3535.130086	2549.133916	-0.354338392	0.212980145	0.997409185	CTB-50L17.10	chr19	+	4472287	4502211	4299	protein_coding	Hepatoma-derived_growth_factor-related_protein_2_
ENSG00000183765	1154.65099	810.2604233	-0.367816586	0.213232904	0.997409185	CHEK2	chr22	-	28687743	28742422	4142	protein_coding	checkpoint_kinase_2
ENSG00000159199	2633.553286	1890.607654	-0.356615629	0.213243043	0.997409185	ATP5G1	chr17	+	48892765	48895871	2615	protein_coding	ATP_synthase_H+_transporting_mitochondrial_Fo_complex_subunit_C1_(subunit_9)
ENSG00000129932	924.3139348	642.3412844	-0.372091951	0.213271514	0.997409185	DOHH	chr19	-	3490821	3500940	2387	protein_coding	deoxyhypusine_hydroxylase/monooxygenase
ENSG00000198780	602.0397714	868.9309658	0.373336397	0.213325404	0.997409185	FAM169A	chr5	-	74777574	74866951	6860	protein_coding	family_with_sequence_similarity_169_member_A
ENSG00000283031	24.71427633	59.68210359	0.376478408	0.21336571	0.997409185	RP11-557N21.1	chr2	-	23667208	23685453	2706	lincRNA	NA
ENSG00000241170	22.73713422	4.046244311	-0.274891451	0.213419024	0.997409185	RP11-147I3.1	chr11	+	74876286	74920022	1532	transcribed_processed_pseudogene	NA
ENSG00000273329	281.7427502	177.0231886	-0.401068993	0.21368522	0.997409185	RP11-448A19.1	chr7	-	129604548	129611630	7083	lincRNA	NA
ENSG00000147475	1717.147919	2394.365071	0.356790918	0.214149185	0.997409185	ERLIN2	chr8	+	37736599	37759101	9464	protein_coding	ER_lipid_raft_associated_2
ENSG00000166275	331.1713028	495.6649281	0.38607472	0.214243974	0.997409185	BORCS7	chr10	+	102854223	102864961	2708	protein_coding	BLOC-1_related_complex_subunit_7
ENSG00000100105	528.8855135	767.774858	0.375233048	0.214268172	0.997409185	PATZ1	chr22	-	31325804	31346232	5693	protein_coding	POZ_(BTB)_and_AT_hook_containing_zinc_finger_1
ENSG00000216775	516.0340898	345.9538886	-0.3849319	0.214354619	0.997409185	RP1-152L7.5	chr6	+	52665148	52669155	3039	transcribed_unprocessed_pseudogene	NA
ENSG00000106344	1768.553614	2464.162785	0.356298994	0.214380038	0.997409185	RBM28	chr7	-	128297685	128343908	15866	protein_coding	RNA_binding_motif_protein_28
ENSG00000110344	934.1996453	1323.12189	0.364455616	0.214389398	0.997409185	UBE4A	chr11	+	118359585	118399211	6576	protein_coding	ubiquitination_factor_E4A
ENSG00000176624	596.1083451	859.8269161	0.372489429	0.214540719	0.997409185	MEX3C	chr18	-	51174550	51218304	7481	protein_coding	mex-3_RNA_binding_family_member_C
ENSG00000181896	285.6970344	180.0578718	-0.399873353	0.214642334	0.997409185	ZNF101	chr19	+	19668796	19683509	6560	protein_coding	zinc_finger_protein_101
ENSG00000260793	131.4799501	71.82083652	-0.407562276	0.214679301	0.997409185	RP5-882C2.2	chr17	+	44221401	44223710	2012	antisense	NA
ENSG00000130653	195.7370685	116.3295239	-0.406745636	0.214705297	0.997409185	PNPLA7	chr9	-	137459953	137550534	9976	protein_coding	patatin_like_phospholipase_domain_containing_7
ENSG00000145495	4592.901113	6321.245175	0.349448369	0.21478874	0.997409185	6-Mar	chr5	+	10353703	10440388	11336	protein_coding	membrane_associated_ring-CH-type_finger_6
ENSG00000051523	5262.163716	3817.631507	-0.350274676	0.214846138	0.997409185	CYBA	chr16	-	88643283	88651152	3357	protein_coding	cytochrome_b-245_alpha_polypeptide
ENSG00000119801	605.9940556	872.9772101	0.371714516	0.215052971	0.997409185	YPEL5	chr2	+	30146941	30160533	3421	protein_coding	yippee_like_5
ENSG00000206052	412.2341292	271.0983688	-0.390194295	0.215086676	0.997409185	DOK6	chr18	+	69401055	69849087	9387	protein_coding	docking_protein_6
ENSG00000119737	70.18854478	31.35839341	-0.385978644	0.215104383	0.997409185	GPR75	chr2	-	53852913	53859989	2115	protein_coding	G_protein-coupled_receptor_75
ENSG00000130244	452.7655424	300.4336401	-0.387599092	0.21521068	0.997409185	FAM98C	chr19	+	38403135	38409088	4598	protein_coding	family_with_sequence_similarity_98_member_C
ENSG00000166664	114.6742422	193.2081658	0.406321333	0.215338446	0.997409185	CHRFAM7A	chr15	-	30357766	30393849	6837	protein_coding	CHRNA7_(cholinergic_receptor_nicotinic_alpha_7_exons_5-10)_and_FAM7A_(family_with_sequence_similarity_7A_exons_A-E)_fusion
ENSG00000130751	1264.382377	892.1968705	-0.364238224	0.21552175	0.997409185	NPAS1	chr19	+	47019820	47045775	2582	protein_coding	neuronal_PAS_domain_protein_1
ENSG00000197576	102.8113895	52.60117604	-0.402262536	0.215539724	0.997409185	HOXA4	chr7	-	27128507	27130799	1747	protein_coding	homeobox_A4
ENSG00000118482	2464.507636	3411.995515	0.352435601	0.215541196	0.997409185	PHF3	chr6	+	63635820	63779336	10378	protein_coding	PHD_finger_protein_3
ENSG00000171786	30.64570265	8.092488622	-0.310478399	0.215587083	0.997409185	NHLH1	chr1	+	160367067	160372848	2563	protein_coding	nescient_helix-loop-helix_1
ENSG00000225447	2.96571316	20.23122155	0.259101648	0.215619766	0.997409185	RPS15AP10	chr1	-	45645816	45646197	382	processed_pseudogene	ribosomal_protein_S15a_pseudogene_10
ENSG00000280153	2.96571316	20.23122155	0.259101648	0.215619766	0.997409185	RP11-876N24.3	chr16	+	10933903	10936280	2378	TEC	NA
ENSG00000134909	768.1197084	1094.509086	0.366699685	0.215630706	0.997409185	ARHGAP32	chr11	-	128965060	129279324	12841	protein_coding	Rho_GTPase_activating_protein_32
ENSG00000136021	1153.662419	1621.532408	0.360201894	0.215722077	0.997409185	SCYL2	chr12	+	100267140	100341724	7481	protein_coding	SCY1-like_kinase-like_2
ENSG00000186376	276.7998949	419.7978473	0.389038538	0.215822542	0.997409185	ZNF75D	chrX	-	135248920	135344087	6819	protein_coding	zinc_finger_protein_75D
ENSG00000271664	6.919997373	28.32371018	0.301187299	0.215862294	0.997409185	RP4-800G7.3	chr7	-	149275619	149277992	1095	unprocessed_pseudogene	NA
ENSG00000100028	4525.678282	3281.504136	-0.350160249	0.215980143	0.997409185	SNRPD3	chr22	+	24555503	24609980	2544	protein_coding	small_nuclear_ribonucleoprotein_D3_polypeptide
ENSG00000157985	2388.387665	1715.607588	-0.355188623	0.216068875	0.997409185	AGAP1	chr2	+	235494089	236131800	13910	protein_coding	ArfGAP_with_GTPase_domain_ankyrin_repeat_and_PH_domain_1
ENSG00000135698	878.8396663	610.9828909	-0.37048954	0.216297508	0.997409185	MPHOSPH6	chr16	-	82147798	82170226	2190	protein_coding	M-phase_phosphoprotein_6
ENSG00000101294	3593.455778	4949.568353	0.349287004	0.216412657	0.997409185	HM13	chr20	+	31514428	31577923	10000	protein_coding	histocompatibility_(minor)_13
ENSG00000231025	410.2569871	270.0868078	-0.389071982	0.21647096	0.997409185	RP11-175O19.4	chr10	+	96992450	96995959	3510	antisense	NA
ENSG00000250067	505.1598082	338.872961	-0.383491587	0.216579863	0.997409185	YJEFN3	chr19	+	19528861	19537581	2959	protein_coding	YjeF_N-terminal_domain_containing_3
ENSG00000134986	196.7256396	117.341085	-0.404948867	0.216626945	0.997409185	NREP	chr5	-	111662621	111997464	9337	protein_coding	neuronal_regeneration_related_protein
ENSG00000197958	17748.80469	24251.16528	0.344604737	0.216647998	0.997409185	RPL12	chr9	-	127447674	127451405	2452	protein_coding	ribosomal_protein_L12
ENSG00000168906	5495.466485	3994.654696	-0.348491377	0.216716073	0.997409185	MAT2A	chr2	+	85539165	85545280	4487	protein_coding	methionine_adenosyltransferase_II_alpha
ENSG00000066455	709.7940162	1013.5842	0.367113275	0.216838588	0.997409185	GOLGA5	chr14	+	92794231	92839963	3295	protein_coding	golgin_A5
ENSG00000159921	1087.428159	1529.48035	0.360047945	0.216887686	0.997409185	GNE	chr9	-	36214441	36277056	5477	protein_coding	glucosamine_(UDP-N-acetyl)-2-epimerase/N-acetylmannosamine_kinase
ENSG00000038219	1606.427961	2237.573104	0.355097472	0.216993902	0.997409185	BOD1L1	chr4	-	13568738	13627723	15860	protein_coding	biorientation_of_chromosomes_in_cell_division_1-like_1
ENSG00000103740	23.72570528	57.65898143	0.371219375	0.217162769	0.997409185	ACSBG1	chr15	-	78167468	78245688	8230	protein_coding	acyl-CoA_synthetase_bubblegum_family_member_1
ENSG00000197217	1583.690827	2206.214711	0.355098162	0.217176757	0.997409185	ENTPD4	chr8	-	23385783	23457695	7064	protein_coding	ectonucleoside_triphosphate_diphosphohydrolase_4
ENSG00000159267	2139.267759	2963.873958	0.35219845	0.217183979	0.997409185	HLCS	chr21	-	36750888	36990236	7889	protein_coding	holocarboxylase_synthetase_(biotin-(proprionyl-CoA-carboxylase_(ATP-hydrolysing))_ligase)
ENSG00000107949	2321.164833	1668.064217	-0.354486382	0.217254112	0.997409185	BCCIP	chr10	+	125823546	125853695	4498	protein_coding	BRCA2_and_CDKN1A_interacting_protein
ENSG00000163083	277.788466	175.0000664	-0.398070309	0.217333492	0.997409185	INHBB	chr2	+	120346143	120351808	3204	protein_coding	inhibin_beta_B
ENSG00000090530	190.7942133	113.2948407	-0.404642538	0.217366559	0.997409185	P3H2	chr3	-	189956728	190122437	5605	protein_coding	prolyl_3-hydroxylase_2
ENSG00000226415	135.4342343	74.85551975	-0.40543699	0.217407584	0.997409185	TPI1P1	chr1	+	76699789	76700538	750	processed_pseudogene	triosephosphate_isomerase_1_pseudogene_1
ENSG00000116032	94.90282111	47.54337065	-0.398234366	0.217424665	0.997409185	GRIN3B	chr19	+	1000419	1009732	3281	protein_coding	glutamate_receptor_ionotropic_N-methyl-D-aspartate_3B
ENSG00000183648	1353.353772	958.9599017	-0.361419603	0.217493611	0.997409185	NDUFB1	chr14	-	92116122	92121917	2263	protein_coding	NADH:ubiquinone_oxidoreductase_subunit_B1
ENSG00000143110	32.62284476	71.82083652	0.385211718	0.217925123	0.997409185	C1orf162	chr1	+	111473792	111478512	2768	protein_coding	chromosome_1_open_reading_frame_162
ENSG00000215493	88.97139479	155.780406	0.405333376	0.218023007	0.997409185	XXbac-B562F10.11	chr22	+	20450122	20451824	1703	processed_pseudogene	NA
ENSG00000225470	654.4340372	936.705558	0.367497336	0.218207568	0.997409185	JPX	chrX	+	73944324	74070408	4427	lincRNA	JPX_transcript_XIST_activator_(non-protein_coding)
ENSG00000175309	1673.650793	2326.590479	0.353520259	0.218368042	0.997409185	PHYKPL	chr5	-	178208497	178232791	8402	protein_coding	5-phosphohydroxy-L-lysine_phospho-lyase
ENSG00000066855	894.6568032	1264.451347	0.361685767	0.218482449	0.997409185	MTFR1	chr8	+	65644734	65771261	4629	protein_coding	mitochondrial_fission_regulator_1
ENSG00000076248	3299.850176	4540.897678	0.347952337	0.218604094	0.997409185	UNG	chr12	+	109097574	109110992	2567	protein_coding	uracil_DNA_glycosylase
ENSG00000205133	488.3541003	709.1043155	0.373076939	0.21880335	0.997409185	TRIQK	chr8	-	92883530	93017673	6724	protein_coding	triple_QxxK/R_motif_containing
ENSG00000198556	487.3655292	326.7342281	-0.382435447	0.218817594	0.997409185	ZNF789	chr7	+	99472841	99503650	6683	protein_coding	zinc_finger_protein_789
ENSG00000176383	86.99425268	42.48556526	-0.393738095	0.218971401	0.997409185	B3GNT4	chr12	+	122203543	122208952	4690	protein_coding	UDP-GlcNAc:betaGal_beta-13-N-acetylglucosaminyltransferase_4
ENSG00000185324	1414.645177	1972.544102	0.354839291	0.219018332	0.997409185	CDK10	chr16	+	89680737	89696364	6791	protein_coding	cyclin-dependent_kinase_10
ENSG00000125676	2380.479096	3287.573503	0.349748135	0.219095699	0.997409185	THOC2	chrX	-	123600561	123733056	10277	protein_coding	THO_complex_2
ENSG00000090266	1316.776643	933.6708747	-0.360329406	0.219291007	0.997409185	NDUFB2	chr7	+	140690777	140722790	4447	protein_coding	NADH:ubiquinone_oxidoreductase_subunit_B2
ENSG00000178802	1867.41072	2588.584798	0.351661041	0.219301553	0.997409185	MPI	chr15	+	74890005	74902219	9090	protein_coding	mannose_phosphate_isomerase
ENSG00000171421	794.8111268	551.3007874	-0.369944241	0.219424182	0.997409185	MRPL36	chr5	-	1798386	1801366	1394	protein_coding	mitochondrial_ribosomal_protein_L36
ENSG00000132016	355.8855792	231.6474868	-0.390098762	0.219467709	0.997409185	C19orf57	chr19	-	13882348	13906452	3840	protein_coding	chromosome_19_open_reading_frame_57
ENSG00000079974	554.5883609	799.1332514	0.369631816	0.219636845	0.997409185	RABL2B	chr22	-	50767501	50783663	5870	protein_coding	RAB_member_of_RAS_oncogene_family-like_2B
ENSG00000140691	495.2740977	332.8035946	-0.381198404	0.21974009	0.997409185	ARMC5	chr16	+	31458080	31467166	5545	protein_coding	armadillo_repeat_containing_5
ENSG00000173818	433.9826924	288.2949071	-0.384587676	0.219826915	0.997409185	ENDOV	chr17	+	80415165	80438086	7253	protein_coding	endonuclease_V
ENSG00000237190	2204.513449	1586.12777	-0.352818912	0.219902892	0.997409185	CDKN2AIPNL	chr5	-	134402087	134411898	1757	protein_coding	CDKN2A_interacting_protein_N-terminal_like
ENSG00000148841	222.428487	342.9192053	0.390600719	0.219958052	0.997409185	ITPRIP	chr10	-	104309698	104338404	7026	protein_coding	inositol_145-trisphosphate_receptor_interacting_protein
ENSG00000104722	14.8285658	0	-0.1989174	0.220052491	0.997409185	NEFM	chr8	+	24913012	24919098	4381	protein_coding	neurofilament_medium_polypeptide
ENSG00000280160	14.8285658	0	-0.1989174	0.220052491	0.997409185	RP11-196G11.3	chr16	+	31093727	31095944	2218	TEC	NA
ENSG00000165997	1674.639364	2324.567357	0.35207438	0.220105882	0.997409185	ARL5B	chr10	+	18659405	18681639	7196	protein_coding	ADP_ribosylation_factor_like_GTPase_5B
ENSG00000171992	115.6628132	61.70522574	-0.401092621	0.220134389	0.997409185	SYNPO	chr5	+	150601080	150659220	10258	protein_coding	synaptopodin
ENSG00000112425	225.3942001	346.9654497	0.390144153	0.220134409	0.997409185	EPM2A	chr6	-	145501583	145736024	5662	protein_coding	epilepsy_progressive_myoclonus_type_2A_Lafora_disease_(laforin)
ENSG00000166822	579.3026372	832.514767	0.368285051	0.22015932	0.997409185	TMEM170A	chr16	-	75443054	75465497	5572	protein_coding	transmembrane_protein_170A
ENSG00000099625	557.554074	378.3238431	-0.377762731	0.220178263	0.997409185	CBARP	chr19	-	1228287	1238027	4543	protein_coding	calcium_channel_voltage-dependent_beta_subunit_associated_regulatory_protein
ENSG00000146425	1760.645046	1260.405103	-0.355268929	0.220216968	0.997409185	DYNLT1	chr6	-	158636474	158644739	2949	protein_coding	dynein_light_chain_Tctex-type_1
ENSG00000238062	10.87428159	35.40463772	0.324240355	0.220287905	0.997409185	SPATA3-AS1	chr2	-	230984368	230996032	3693	lincRNA	SPATA3_antisense_RNA_1_(head_to_head)
ENSG00000133624	879.8282374	614.0175742	-0.366997965	0.220294456	0.997409185	ZNF767P	chr7	-	149547154	149624752	4012	transcribed_unprocessed_pseudogene	zinc_finger_family_member_767_pseudogene
ENSG00000243147	755.2682847	522.9770772	-0.370059178	0.220612076	0.997409185	MRPL33	chr2	+	27771717	27988087	1539	protein_coding	mitochondrial_ribosomal_protein_L33
ENSG00000164116	168.057079	267.0521245	0.395864434	0.220751228	0.997409185	GUCY1A3	chr4	+	155666711	155732349	5766	protein_coding	guanylate_cyclase_1_soluble_alpha_3
ENSG00000121940	785.9139873	1113.728747	0.361882034	0.220859662	0.997409185	CLCC1	chr1	-	108929508	108963457	4964	protein_coding	chloride_channel_CLIC-like_1
ENSG00000070831	6106.403396	4457.94967	-0.344524963	0.220919416	0.997409185	CDC42	chr1	+	22052627	22092946	3598	protein_coding	cell_division_cycle_42
ENSG00000162063	1546.125127	1103.613136	-0.356388132	0.221023409	0.997409185	CCNF	chr16	+	2429394	2458854	6309	protein_coding	cyclin_F
ENSG00000106771	1124.993859	1575.000598	0.355990169	0.221173725	0.997409185	TMEM245	chr9	-	109015152	109119945	9484	protein_coding	transmembrane_protein_245
ENSG00000107485	1273.279517	903.3240424	-0.359243689	0.221223675	0.997409185	GATA3	chr10	+	8053604	8075198	3253	protein_coding	GATA_binding_protein_3
ENSG00000124302	231.3256265	142.630112	-0.398316119	0.221244623	0.997409185	CHST8	chr19	+	33621955	33773509	3052	protein_coding	carbohydrate_(N-acetylgalactosamine_4-0)_sulfotransferase_8
ENSG00000160695	867.9653847	1225.000465	0.359794187	0.221337419	0.997409185	VPS11	chr11	+	119067692	119081978	5907	protein_coding	VPS11_CORVET/HOPS_core_subunit
ENSG00000116984	3661.667181	5022.400751	0.345125955	0.221348653	0.997409185	MTR	chr1	+	236795281	236903981	11374	protein_coding	5-methyltetrahydrofolate-homocysteine_methyltransferase
ENSG00000177519	334.137016	216.4740706	-0.389857303	0.221539732	0.997409185	RPRM	chr2	-	153477338	153478808	1471	protein_coding	reprimo_TP53_dependent_G2_arrest_mediator_candidate
ENSG00000115041	260.9827581	163.8728946	-0.395609412	0.221601584	0.997409185	KCNIP3	chr2	+	95297304	95386083	7870	protein_coding	Kv_channel_interacting_protein_3
ENSG00000130165	1643.00509	1175.433972	-0.355013898	0.221634086	0.997409185	ELOF1	chr19	-	11551147	11559236	4173	protein_coding	ELF1_homolog_elongation_factor_1
ENSG00000178999	2782.827515	2014.018106	-0.349044513	0.221642376	0.997409185	AURKB	chr17	-	8204733	8210600	2241	protein_coding	aurora_kinase_B
ENSG00000146063	2491.199054	1799.567157	-0.350006799	0.221745939	0.997409185	TRIM41	chr5	+	181222499	181235809	12803	protein_coding	tripartite_motif_containing_41
ENSG00000006283	98.85710532	50.57805389	-0.395989493	0.221761742	0.997409185	CACNA1G	chr17	+	50561068	50627474	9709	protein_coding	calcium_channel_voltage-dependent_T_type_alpha_1G_subunit
ENSG00000130822	98.85710532	50.57805389	-0.395989493	0.221761742	0.997409185	PNCK	chrX	-	153669730	153689010	5091	protein_coding	pregnancy_up-regulated_nonubiquitous_CaM_kinase
ENSG00000245522	60.30283425	113.2948407	0.399261673	0.221861181	0.997409185	RP11-540A21.2	chr11	-	9754770	9759533	2632	lincRNA	NA
ENSG00000256897	74.14282899	34.39307664	-0.383937319	0.221891377	0.997409185	RP11-17G12.2	chr11	-	47220218	47221751	610	antisense	NA
ENSG00000082438	589.1883477	844.6534999	0.366420634	0.221964172	0.997409185	COBLL1	chr2	-	164653624	164843679	17178	protein_coding	cordon-bleu_WH2_repeat_protein_like_1
ENSG00000164944	1754.713619	2429.769709	0.350062771	0.221976232	0.997409185	KIAA1429	chr8	-	94487693	94553529	10771	protein_coding	KIAA1429
ENSG00000271795	17.79427896	2.023122155	-0.240071737	0.221987295	0.997409185	CTC-251D13.1	chr5	+	151509453	151512769	3317	antisense	NA
ENSG00000245552	17.79427896	2.023122155	-0.240071737	0.221987295	0.997409185	RP11-712B9.2	chr11	+	95150539	95234104	5320	antisense	NA
ENSG00000185818	3306.770173	2400.434437	-0.347263662	0.222048251	0.997409185	NAT8L	chr4	+	2059512	2069089	5871	protein_coding	N-acetyltransferase_8-like_(GCN5-related_putative)
ENSG00000134871	2680.016125	1939.162586	-0.348978115	0.222140739	0.997409185	COL4A2	chr13	+	110305812	110513027	8706	protein_coding	collagen_type_IV_alpha_2
ENSG00000143190	1982.084962	2738.295837	0.348774758	0.222142768	0.997409185	POU2F1	chr1	+	167220829	167427345	15753	protein_coding	POU_class_2_homeobox_1
ENSG00000106133	95.89139216	164.8844557	0.401481536	0.222226504	0.997409185	NSUN5P2	chr7	-	72947581	72954790	2576	transcribed_unprocessed_pseudogene	NOP2/Sun_RNA_methyltransferase_family_member_5_pseudogene_2
ENSG00000173726	4994.260961	6828.037275	0.342970007	0.222244855	0.997409185	TOMM20	chr1	-	235109336	235128936	3542	protein_coding	translocase_of_outer_mitochondrial_membrane_20_homolog_(yeast)
ENSG00000080546	817.548261	569.5088868	-0.366796788	0.22235532	0.997409185	SESN1	chr6	-	108986437	109094819	5121	protein_coding	sestrin_1
ENSG00000118298	51.40569477	20.23122155	-0.358545874	0.222393989	0.997409185	CA14	chr1	+	150257159	150265078	3833	protein_coding	carbonic_anhydrase_XIV
ENSG00000105926	1000.433906	1404.046776	0.356678169	0.222394268	0.997409185	MPP6	chr7	+	24573268	24694193	9369	protein_coding	membrane_protein_palmitoylated_6
ENSG00000143776	1500.650859	2083.81582	0.351365026	0.222403596	0.997409185	CDC42BPA	chr1	-	226989865	227318474	14055	protein_coding	CDC42_binding_protein_kinase_alpha_(DMPK-like)
ENSG00000107957	5285.889422	3859.105511	-0.343939274	0.222477209	0.997409185	SH3PXD2A	chr10	-	103594027	103855543	11756	protein_coding	SH3_and_PX_domains_2A
ENSG00000262202	56.34855003	23.26590479	-0.365512214	0.222839297	0.997409185	RP11-160E2.6	chr17	-	19112000	19112636	637	lincRNA	NA
ENSG00000168564	499.2283819	721.2430484	0.369058814	0.222983943	0.997409185	CDKN2AIP	chr4	+	183444591	183448198	3193	protein_coding	CDKN2A_interacting_protein
ENSG00000122642	1214.953824	861.8500382	-0.358533448	0.223004628	0.997409185	FKBP9	chr7	+	32957404	33006931	5170	protein_coding	FK506_binding_protein_9
ENSG00000169288	586.2226346	839.5956945	0.365385798	0.223324339	0.997409185	MRPL1	chr4	+	77862520	77952790	1943	protein_coding	mitochondrial_ribosomal_protein_L1
ENSG00000261167	119.6170974	64.73990897	-0.398955464	0.223336126	0.997409185	RP11-517B11.7	chr3	-	131455126	131458598	3473	sense_overlapping	NA
ENSG00000123562	7397.477191	10080.20614	0.340603849	0.223559176	0.997409185	MORF4L2	chrX	-	103675496	103688158	2648	protein_coding	mortality_factor_4_like_2
ENSG00000074276	69.19997373	31.35839341	-0.378812747	0.223565249	0.997409185	CDHR2	chr5	+	176542511	176595974	5348	protein_coding	cadherin_related_family_member_2
ENSG00000260244	44.4856974	16.18497724	-0.345093312	0.22361711	0.997409185	RP11-588K22.2	chr4	+	155734448	155737062	2615	sense_overlapping	NA
ENSG00000136381	2441.770501	3358.382778	0.345781149	0.223708205	0.997409185	IREB2	chr15	+	78437431	78501456	10806	protein_coding	iron_responsive_element_binding_protein_2
ENSG00000100031	190.7942133	114.3064018	-0.398998633	0.223725679	0.997409185	GGT1	chr22	+	24583750	24629005	4434	protein_coding	gamma-glutamyltransferase_1
ENSG00000228794	407.2912739	270.0868078	-0.38278825	0.223755035	0.997409185	LINC01128	chr1	+	825138	859446	9470	processed_transcript	long_intergenic_non-protein_coding_RNA_1128
ENSG00000135116	581.2797793	832.514767	0.365165078	0.223796274	0.997409185	HRK	chr12	-	116856144	116881441	6853	protein_coding	harakiri_BCL2_interacting_protein
ENSG00000196998	1571.827975	2177.891	0.349661993	0.223862138	0.997409185	WDR45	chrX	-	49071470	49101170	5298	protein_coding	WD_repeat_domain_45
ENSG00000182704	507.1369503	342.9192053	-0.376891142	0.223952481	0.997409185	TSKU	chr11	+	76782251	76798154	4131	protein_coding	tsukushi_small_leucine_rich_proteoglycan
ENSG00000155229	2180.787743	3003.32484	0.34632729	0.224136085	0.997409185	MMS19	chr10	-	97458324	97498794	5849	protein_coding	MMS19_homolog_cytosolic_iron-sulfur_assembly_component
ENSG00000149480	3669.57575	2672.544367	-0.344622238	0.224334915	0.997409185	MTA2	chr11	-	62593214	62601840	4236	protein_coding	metastasis_associated_1_family_member_2
ENSG00000225151	295.5827449	442.052191	0.380108701	0.22435268	0.997409185	GOLGA2P7	chr15	-	84199311	84230136	4915	transcribed_unprocessed_pseudogene	golgin_A2_pseudogene_7
ENSG00000131236	4463.398305	3258.238231	-0.34331811	0.224381692	0.997409185	CAP1	chr1	+	40040233	40072649	3814	protein_coding	CAP_adenylate_cyclase-associated_protein_1_(yeast)
ENSG00000169683	1483.845151	1061.127571	-0.354011184	0.224587912	0.997409185	LRRC45	chr17	+	82023302	82031151	3606	protein_coding	leucine_rich_repeat_containing_45
ENSG00000096717	1327.650924	1845.087406	0.350832448	0.22481537	0.997409185	SIRT1	chr10	+	67884669	67918390	4551	protein_coding	sirtuin_1
ENSG00000237854	104.7885316	177.0231886	0.398709529	0.224886798	0.997409185	LINC00674	chr17	+	68101908	68115518	734	transcribed_unprocessed_pseudogene	long_intergenic_non-protein_coding_RNA_674
ENSG00000119986	269.8798975	170.9538221	-0.39186409	0.22500903	0.997409185	AVPI1	chr10	-	97677424	97687323	1457	protein_coding	arginine_vasopressin_induced_1
ENSG00000056097	3024.038852	4143.354174	0.343143515	0.225155225	0.997409185	ZFR	chr5	-	32354350	32444761	6792	protein_coding	zinc_finger_RNA_binding_protein
ENSG00000213339	2383.444809	3275.43477	0.344788724	0.22516238	0.997409185	QTRT1	chr19	+	10701430	10713437	3430	protein_coding	queuine_tRNA-ribosyltransferase_1
ENSG00000066629	1034.045322	730.3470981	-0.359524586	0.225286956	0.997409185	EML1	chr14	+	99737693	99942060	8899	protein_coding	echinoderm_microtubule_associated_protein_like_1
ENSG00000270006	72.16568689	33.38151556	-0.379919888	0.225288998	0.997409185	RP11-178L8.7	chr16	+	87317509	87318043	401	antisense	NA
ENSG00000280294	19.77142106	3.034683233	-0.253043576	0.225359584	0.997409185	RP11-177H2.1	chr8	-	10856085	10859436	3352	TEC	NA
ENSG00000143127	49.42855266	19.21966048	-0.353244882	0.225494944	0.997409185	ITGA10	chr1	-	145891208	145910189	6320	protein_coding	integrin_subunit_alpha_10
ENSG00000126778	992.5253374	700.0002658	-0.360020953	0.225632072	0.997409185	SIX1	chr14	-	60643415	60658259	5430	protein_coding	SIX_homeobox_1
ENSG00000166508	18994.40422	13993.93595	-0.337583555	0.225700987	0.997409185	MCM7	chr7	-	100092728	100101940	4386	protein_coding	minichromosome_maintenance_complex_component_7
ENSG00000132792	1059.748169	749.5667586	-0.358691485	0.225729589	0.997409185	CTNNBL1	chr20	+	37693955	37872129	4148	protein_coding	catenin_beta_like_1
ENSG00000258315	33.61141581	10.11561078	-0.315594168	0.225931688	0.997409185	C17orf49	chr17	+	7014495	7017525	2628	protein_coding	chromosome_17_open_reading_frame_49
ENSG00000272338	33.61141581	10.11561078	-0.315594168	0.225931688	0.997409185	RP11-722E23.2	chr8	-	33360839	33361415	577	lincRNA	NA
ENSG00000197191	105.7771027	55.63585927	-0.394321032	0.226028264	0.997409185	CYSRT1	chr9	+	137224635	137226311	1297	protein_coding	cysteine-rich_tail_protein_1
ENSG00000158301	208.5884922	321.6764227	0.386760413	0.22611234	0.997409185	GPRASP2	chrX	+	102712176	102717733	3975	protein_coding	G_protein-coupled_receptor_associated_sorting_protein_2
ENSG00000105607	952.9824953	1335.260623	0.354317646	0.226171123	0.997409185	GCDH	chr19	+	12891026	12914207	4136	protein_coding	glutaryl-CoA_dehydrogenase
ENSG00000232112	537.782653	366.1851101	-0.37332129	0.226342108	0.997409185	TMA7	chr3	+	48440257	48444208	1139	protein_coding	translation_machinery_associated_7_homolog
ENSG00000008405	436.9484055	634.2487957	0.369173935	0.226393088	0.997409185	CRY1	chr12	-	106991364	107093829	5062	protein_coding	cryptochrome_circadian_clock_1
ENSG00000139579	2963.736018	2155.636657	-0.344565304	0.226441504	0.997409185	NABP2	chr12	+	56222015	56229854	2218	protein_coding	nucleic_acid_binding_protein_2
ENSG00000129235	895.6453742	629.1909903	-0.361345639	0.226499722	0.997409185	TXNDC17	chr17	+	6640758	6644541	3784	protein_coding	thioredoxin_domain_containing_17
ENSG00000167257	620.8226214	884.1043819	0.361433966	0.226704283	0.997409185	RNF214	chr11	+	117232625	117286445	4398	protein_coding	ring_finger_protein_214
ENSG00000243989	42.50855529	85.98269161	0.387136867	0.226761892	0.997409185	ACY1	chr3	+	51983340	51989197	3285	protein_coding	aminoacylase_1
ENSG00000126461	5272.049427	3862.140195	-0.340484191	0.22676563	0.997409185	SCAF1	chr19	+	49642125	49658642	4548	protein_coding	SR-related_CTD-associated_factor_1
ENSG00000140511	151.2513711	86.99425268	-0.397632681	0.226905247	0.997409185	HAPLN3	chr15	-	88877288	88895626	3524	protein_coding	hyaluronan_and_proteoglycan_link_protein_3
ENSG00000109084	1649.925088	2278.035547	0.346606068	0.227000197	0.997409185	TMEM97	chr17	+	28319095	28328685	3034	protein_coding	transmembrane_protein_97
ENSG00000233215	67.22283162	30.34683233	-0.374566099	0.2270092	0.997409185	AP000472.2	chr21	-	22008944	22098459	1486	lincRNA	NA
ENSG00000277476	67.22283162	30.34683233	-0.374566099	0.2270092	0.997409185	RP11-147L13.13	chr17	+	68133201	68135935	2735	lincRNA	NA
ENSG00000178184	379.6112844	250.8671473	-0.381771292	0.227018667	0.997409185	PARD6G	chr18	-	80157232	80247546	4224	protein_coding	par-6_family_cell_polarity_regulator_gamma
ENSG00000101966	1582.702256	2186.99505	0.34701955	0.227030958	0.997409185	XIAP	chrX	+	123859724	123913979	9025	protein_coding	X-linked_inhibitor_of_apoptosis
ENSG00000171681	1837.753588	2531.937378	0.345416527	0.227148012	0.997409185	ATF7IP	chr12	+	14365632	14502935	13189	protein_coding	activating_transcription_factor_7_interacting_protein
ENSG00000136807	1044.919603	1458.671074	0.352111047	0.227185947	0.997409185	CDK9	chr9	+	127785679	127790787	3000	protein_coding	cyclin-dependent_kinase_9
ENSG00000176289	0.988571053	15.17341617	0.216568227	0.227208497	0.997409185	IDSP1	chrX	+	149525001	149526043	376	unprocessed_pseudogene	iduronate_2-sulfatase_pseudogene_1
ENSG00000186834	1391.908043	1928.035414	0.348108515	0.227473866	0.997409185	HEXIM1	chr17	+	45148502	45152101	3600	protein_coding	hexamethylene_bis-acetamide_inducible_1
ENSG00000168993	508.1255214	730.3470981	0.364808097	0.227632432	0.997409185	CPLX1	chr4	-	784957	826198	2418	protein_coding	complexin_1
ENSG00000170915	314.3655949	466.3296568	0.375810187	0.227700264	0.997409185	PAQR8	chr6	+	52361421	52407777	5057	protein_coding	progestin_and_adipoQ_receptor_family_member_VIII
ENSG00000254363	21.74856317	4.046244311	-0.264200248	0.227795187	0.997409185	CTB-131B5.5	chr5	+	140157319	140173051	6140	processed_transcript	NA
ENSG00000267397	21.74856317	4.046244311	-0.264200248	0.227795187	0.997409185	RP11-873E20.1	chr18	+	35716370	35717978	1609	lincRNA	NA
ENSG00000178809	21.74856317	4.046244311	-0.264200248	0.227795187	0.997409185	TRIM73	chr7	+	75395063	75410996	5544	protein_coding	tripartite_motif_containing_73
ENSG00000134508	764.1654241	533.092688	-0.363637237	0.227821032	0.997409185	CABLES1	chr18	+	23134564	23260467	6654	protein_coding	Cdk5_and_Abl_enzyme_substrate_1
ENSG00000130772	466.6055371	314.5954952	-0.375694185	0.227828278	0.997409185	MED18	chr1	+	28329002	28335967	2019	protein_coding	mediator_complex_subunit_18
ENSG00000108405	7.908568426	29.33527125	0.299685513	0.227855937	0.997409185	P2RX1	chr17	-	3896592	3916500	3970	protein_coding	purinergic_receptor_P2X_ligand_gated_ion_channel_1
ENSG00000270344	91.93710795	46.53180958	-0.388756265	0.227860578	0.997409185	RP11-734K2.4	chr12	+	89525654	89548005	8041	antisense	NA
ENSG00000081760	717.7025846	1014.595761	0.357708025	0.227882207	0.997409185	AACS	chr12	+	125065379	125143333	16094	protein_coding	acetoacetyl-CoA_synthetase
ENSG00000105429	5052.586653	3703.325106	-0.339776237	0.227922586	0.997409185	MEGF8	chr19	+	42325609	42378769	11372	protein_coding	multiple_EGF-like-domains_8
ENSG00000135540	784.9254163	1105.636258	0.356045652	0.22796084	0.997409185	NHSL1	chr6	-	138422043	138692571	8741	protein_coding	NHS_like_1
ENSG00000107742	78.0971132	37.42775988	-0.38192268	0.228019754	0.997409185	SPOCK2	chr10	-	72059035	72089032	6569	protein_coding	sparc/osteonectin_cwcv_and_kazal-like_domains_proteoglycan_(testican)_2
ENSG00000183444	98.85710532	167.9191389	0.396228326	0.228175875	0.997409185	OR7E38P	chr7	-	97966090	97967074	985	unprocessed_pseudogene	olfactory_receptor_family_7_subfamily_E_member_38_pseudogene
ENSG00000180611	127.5256659	208.381582	0.393902062	0.228221598	0.997409185	MB21D2	chr3	-	192796815	192918161	3368	protein_coding	Mab-21_domain_containing_2
ENSG00000235413	0	14.16185509	0.192428379	0.228241728	0.997409185	KRT18P63	chr4	+	17911674	17912976	979	processed_pseudogene	keratin_18_pseudogene_63
ENSG00000261273	0	14.16185509	0.192428379	0.228241728	0.997409185	LA16c-444G7.1	chr16	+	88234785	88302511	434	lincRNA	NA
ENSG00000107625	2167.93632	2976.012691	0.343045148	0.228276045	0.997409185	DDX50	chr10	+	68901278	68946847	2692	protein_coding	DEAD_(Asp-Glu-Ala-Asp)_box_polypeptide_50
ENSG00000183684	2878.718907	2095.954553	-0.34332911	0.228279254	0.997409185	ALYREF	chr17	-	81887844	81891586	1574	protein_coding	Aly/REF_export_factor
ENSG00000129245	3022.06171	2202.168466	-0.342838237	0.228377239	0.997409185	FXR2	chr17	-	7591230	7614871	4331	protein_coding	fragile_X_mental_retardation_autosomal_homolog_2
ENSG00000100056	1341.490919	1858.2377	0.347716178	0.228509936	0.997409185	DGCR14	chr22	-	19130279	19144684	6003	protein_coding	DiGeorge_syndrome_critical_region_gene_14
ENSG00000119139	1412.668035	1954.336002	0.347023887	0.228605975	0.997409185	TJP2	chr9	+	69121264	69255208	7306	protein_coding	tight_junction_protein_2
ENSG00000235437	391.4741371	259.971197	-0.379515202	0.228700488	0.997409185	LINC01278	chrX	-	63343227	63561071	6379	processed_transcript	long_intergenic_non-protein_coding_RNA_1278
ENSG00000265185	29.6571316	8.092488622	-0.30042728	0.228709768	0.997409185	SNORD3B-1	chr17	+	19061912	19062669	758	snoRNA	small_nucleolar_RNA_C/D_box_3B-1
ENSG00000171960	1675.627935	1206.792366	-0.348788939	0.22884152	0.997409185	PPIH	chr1	+	42658425	42676758	1444	protein_coding	peptidylprolyl_isomerase_H_(cyclophilin_H)
ENSG00000198944	249.1199054	156.791967	-0.390192549	0.228851903	0.997409185	SOWAHA	chr5	+	132813587	132816797	3211	protein_coding	sosondowah_ankyrin_repeat_domain_family_member_A
ENSG00000179743	1124.005288	799.1332514	-0.354967703	0.228912321	0.997409185	FLJ37453	chr1	-	15834474	15848147	2473	antisense	uncharacterized_LOC729614
ENSG00000124243	360.8284344	237.7168533	-0.381365951	0.228993177	0.997409185	BCAS4	chr20	+	50794894	50882676	7583	protein_coding	breast_carcinoma_amplified_sequence_4
ENSG00000169851	1423.542317	1020.665127	-0.3508837	0.229134009	0.997409185	PCDH7	chr4	+	30720415	31146805	12249	protein_coding	protocadherin_7
ENSG00000164404	40.53141318	14.16185509	-0.332998625	0.229138906	0.997409185	GDF9	chr5	-	132861181	132866884	3279	protein_coding	growth_differentiation_factor_9
ENSG00000163701	23.72570528	5.057805389	-0.27425978	0.229194045	0.997409185	IL17RE	chr3	+	9902612	9916402	4676	protein_coding	interleukin_17_receptor_E
ENSG00000246560	23.72570528	5.057805389	-0.27425978	0.229194045	0.997409185	RP11-10L12.4	chr4	+	102828055	102844075	883	antisense	NA
ENSG00000150636	23.72570528	5.057805389	-0.27425978	0.229194045	0.997409185	CCDC102B	chr18	+	68715209	69055189	5807	protein_coding	coiled-coil_domain_containing_102B
ENSG00000141503	2359.719104	1713.584466	-0.344322338	0.229371529	0.997409185	MINK1	chr17	+	4833388	4898061	7817	protein_coding	misshapen-like_kinase_1
ENSG00000099785	152.2399422	88.00581376	-0.395524401	0.229373639	0.997409185	2-Mar	chr19	+	8413270	8439017	2216	protein_coding	membrane_associated_ring-CH-type_finger_2
ENSG00000231466	25.70284738	6.069366466	-0.283546287	0.229700746	0.997409185	CTA-246H3.11	chr22	-	25349543	25350322	780	processed_pseudogene	NA
ENSG00000235677	6.919997373	27.3121491	0.290657982	0.229782527	0.997409185	NPM1P26	chr10	+	96560185	96560922	738	processed_pseudogene	nucleophosmin_1_(nucleolar_phosphoprotein_B23_numatrin)_pseudogene_26
ENSG00000223442	6.919997373	27.3121491	0.290657982	0.229782527	0.997409185	TH2LCRR	chr5	-	132630589	132664272	1081	antisense	T_helper_type_2_locus_control_region_associated_RNA
ENSG00000155368	951.9939243	672.6881167	-0.357333479	0.229829428	0.997409185	DBI	chr2	+	119366921	119372560	2509	protein_coding	diazepam_binding_inhibitor_(GABA_receptor_modulator_acyl-CoA_binding_protein)
ENSG00000260400	84.02853952	41.47400419	-0.383691826	0.229976912	0.997409185	RP11-119F7.5	chr10	+	68698500	68700794	2295	sense_overlapping	NA
ENSG00000198056	766.1425662	1078.324109	0.354809206	0.230005541	0.997409185	PRIM1	chr12	-	56731596	56752373	2437	protein_coding	primase_DNA_polypeptide_1_(49kDa)
ENSG00000172292	895.6453742	1253.324175	0.352054688	0.230165993	0.997409185	CERS6	chr2	+	168455862	168775137	7241	protein_coding	ceramide_synthase_6
ENSG00000183114	73.15425794	34.39307664	-0.376926971	0.230307244	0.997409185	FAM43B	chr1	+	20552439	20555010	2572	protein_coding	family_with_sequence_similarity_43_member_B
ENSG00000279414	73.15425794	34.39307664	-0.376926971	0.230307244	0.997409185	bP-2171C21.4	chr21	-	9026821	9027329	509	processed_pseudogene	NA
ENSG00000137413	1059.748169	1474.856051	0.349316518	0.230397528	0.997409185	TAF8	chr6	+	42050513	42087461	9286	protein_coding	TATA-box_binding_protein_associated_factor_8
ENSG00000143786	170.0342212	267.0521245	0.387355523	0.230426739	0.997409185	CNIH3	chr1	+	224434660	224740549	6386	protein_coding	cornichon_family_AMPA_receptor_auxiliary_protein_3
ENSG00000173786	2540.627607	1849.13365	-0.342712594	0.230463609	0.997409185	CNP	chr17	+	41966741	41977731	7426	protein_coding	2'3'-cyclic_nucleotide_3'_phosphodiesterase
ENSG00000130590	240.2227659	150.7226006	-0.389403153	0.230591662	0.997409185	SAMD10	chr20	-	63974113	63980008	2453	protein_coding	sterile_alpha_motif_domain_containing_10
ENSG00000188206	365.7712897	241.7630976	-0.379538137	0.230707962	0.997409185	HNRNPU-AS1	chr1	-	244840638	244846903	5007	antisense	NA
ENSG00000128713	786.9025584	551.3007874	-0.360550769	0.230730603	0.997409185	HOXD11	chr2	+	176104216	176109754	2110	protein_coding	homeobox_D11
ENSG00000188372	174.9770764	104.190791	-0.393722851	0.230773024	0.997409185	ZP3	chr7	+	76397518	76442071	2716	protein_coding	zona_pellucida_glycoprotein_3_(sperm_receptor)
ENSG00000165757	620.8226214	428.901897	-0.365938001	0.230828747	0.997409185	KIAA1462	chr10	-	30012800	30115494	9515	protein_coding	KIAA1462
ENSG00000214837	17.79427896	46.53180958	0.344729245	0.230838016	0.997409185	LINC01347	chr1	-	243056307	243101744	3841	transcribed_unprocessed_pseudogene	long_intergenic_non-protein_coding_RNA_1347
ENSG00000145354	864.0111005	1209.827049	0.352056155	0.230887207	0.997409185	CISD2	chr4	+	102868978	102889242	2607	protein_coding	CDGSH_iron_sulfur_domain_2
ENSG00000265033	2.96571316	19.21966048	0.247947093	0.230932788	0.997409185	RN7SL262P	chrX	+	49152651	49152944	294	misc_RNA	RNA_7SL_cytoplasmic_262_pseudogene
ENSG00000111879	447.8226871	646.3875287	0.364803123	0.231016087	0.997409185	FAM184A	chr6	-	118959763	119149387	7791	protein_coding	family_with_sequence_similarity_184_member_A
ENSG00000144320	1043.931032	1452.601708	0.348936351	0.23114223	0.997409185	KIAA1715	chr2	-	175923892	176002839	9122	protein_coding	KIAA1715
ENSG00000239827	5.931426319	25.28902694	0.281110098	0.231224074	0.997409185	SUGT1P3	chr13	-	40882577	40921774	1763	transcribed_unprocessed_pseudogene	SGT1_homolog_MIS12_kinetochore_complex_assembly_cochaperone_pseudogene_3
ENSG00000159335	5223.609445	3839.885851	-0.33695062	0.23126384	0.997409185	PTMS	chr12	+	6765516	6770952	1475	protein_coding	parathymosin
ENSG00000028277	45.47426845	17.19653832	-0.342067601	0.23180206	0.997409185	POU2F2	chr19	-	42086110	42196585	8903	protein_coding	POU_class_2_homeobox_2
ENSG00000262074	38.55427108	13.15029401	-0.326589066	0.231820803	0.997409185	SNORD3B-2	chr17	-	19063346	19064136	791	snoRNA	small_nucleolar_RNA_C/D_box_3B-2
ENSG00000182827	1860.490722	2553.18016	0.341568669	0.231831039	0.997409185	ACBD3	chr1	-	226144679	226186730	3578	protein_coding	acyl-CoA_binding_domain_containing_3
ENSG00000120053	1732.965056	2381.214777	0.342246515	0.231838678	0.997409185	GOT1	chr10	-	99396870	99430624	2424	protein_coding	glutamic-oxaloacetic_transaminase_1_soluble
ENSG00000136490	506.1483793	344.9423275	-0.370108335	0.231916428	0.997409185	LIMD2	chr17	-	63695902	63701172	4745	protein_coding	LIM_domain_containing_2
ENSG00000105171	881.8053795	622.1100628	-0.357028125	0.232064531	0.997409185	POP4	chr19	+	29604017	29617237	6574	protein_coding	POP4_homolog_ribonuclease_P/MRP_subunit
ENSG00000163939	3033.924562	4134.250125	0.337625915	0.232071957	0.997409185	PBRM1	chr3	-	52545352	52685917	9654	protein_coding	polybromo_1
ENSG00000013523	1146.742422	1590.174014	0.346848582	0.232110264	0.997409185	ANGEL1	chr14	-	76786178	76826246	6414	protein_coding	angel_homolog_1_(Drosophila)
ENSG00000197461	426.0741239	286.271785	-0.374293921	0.232222264	0.997409185	PDGFA	chr7	-	497258	520296	4151	protein_coding	platelet-derived_growth_factor_alpha_polypeptide
ENSG00000144840	547.6683635	780.925152	0.3594298	0.232270146	0.997409185	RABL3	chr3	-	120686681	120742993	4684	protein_coding	RAB_member_of_RAS_oncogene_family-like_3
ENSG00000185112	275.8113238	411.7053586	0.375019777	0.232404364	0.997409185	FAM43A	chr3	+	194686544	194689037	2494	protein_coding	family_with_sequence_similarity_43_member_A
ENSG00000007516	182.8856448	284.2486628	0.384234542	0.23242603	0.997409185	BAIAP3	chr16	+	1333601	1349441	6146	protein_coding	BAI1-associated_protein_3
ENSG00000231305	98.85710532	51.58961496	-0.3873515	0.232503079	0.997409185	RP11-723O4.2	chr3	-	128861313	128871540	1456	antisense	NA
ENSG00000167196	2055.23922	1492.05259	-0.343284464	0.232521057	0.997409185	FBXO22	chr15	+	75903859	75942510	11837	protein_coding	F-box_protein_22
ENSG00000121749	1067.656737	1482.94854	0.347493344	0.232546198	0.997409185	TBC1D15	chr12	+	71839707	71927248	8227	protein_coding	TBC1_domain_family_member_15
ENSG00000142330	1161.570988	829.4800837	-0.351400985	0.23255208	0.997409185	CAPN10	chr2	+	240586716	240617705	7474	protein_coding	calpain_10
ENSG00000206535	116.6513843	63.7283479	-0.390735791	0.232792157	0.997409185	LNP1	chr3	+	100401193	100456319	2249	protein_coding	leukemia_NUP98_fusion_partner_1
ENSG00000155363	2409.147657	1755.05847	-0.341345233	0.232826259	0.997409185	MOV10	chr1	+	112673141	112700746	6509	protein_coding	Mov10_RISC_complex_RNA_helicase
ENSG00000245573	50.41712371	20.23122155	-0.350161022	0.232851166	0.997409185	BDNF-AS	chr11	+	27506838	27698174	3726	antisense	BDNF_antisense_RNA
ENSG00000082497	461.6626819	312.572373	-0.3716707	0.232863314	0.997409185	SERTAD4	chr1	+	210232799	210246631	5467	protein_coding	SERTA_domain_containing_4
ENSG00000125895	360.8284344	238.7284143	-0.377979828	0.232932503	0.997409185	TMEM74B	chr20	-	1180561	1185415	2210	protein_coding	transmembrane_protein_74B
ENSG00000131591	790.8568426	555.3470317	-0.358578136	0.232975113	0.997409185	C1orf159	chr1	-	1081818	1116361	6322	protein_coding	chromosome_1_open_reading_frame_159
ENSG00000076864	406.3027029	272.1099299	-0.374563937	0.233354196	0.997409185	RAP1GAP	chr1	-	21596215	21669363	5755	protein_coding	RAP1_GTPase_activating_protein
ENSG00000184402	691.9997373	482.5146341	-0.361177588	0.233451802	0.997409185	SS18L1	chr20	+	62143795	62182484	5094	protein_coding	synovial_sarcoma_translocation_gene_on_chromosome_18-like_1
ENSG00000082258	1009.331045	1403.035215	0.347445756	0.233629782	0.997409185	CCNT2	chr2	+	134918235	134959342	9081	protein_coding	cyclin_T2
ENSG00000132205	205.6227791	126.4451347	-0.389367479	0.233721315	0.997409185	EMILIN2	chr18	+	2847030	2915993	6435	protein_coding	elastin_microfibril_interfacer_2
ENSG00000166130	1107.19958	790.0292017	-0.351261464	0.233761686	0.997409185	IKBIP	chr12	-	98613405	98645113	4163	protein_coding	IKBKB_interacting_protein
ENSG00000136295	6290.277612	4640.030663	-0.334105571	0.233793216	0.997409185	TTYH3	chr7	+	2631951	2664802	6129	protein_coding	tweety_family_member_3
ENSG00000143590	157.1827975	92.05205807	-0.39173026	0.233795496	0.997409185	EFNA3	chr1	+	155078872	155087538	1909	protein_coding	ephrin-A3
ENSG00000204178	913.4396532	1273.555397	0.348815087	0.233822355	0.997409185	TMEM57	chr1	+	25430858	25500209	3979	protein_coding	transmembrane_protein_57
ENSG00000115828	259.0056159	164.8844557	-0.385072519	0.233851514	0.997409185	QPCT	chr2	+	37344574	37373322	2599	protein_coding	glutaminyl-peptide_cyclotransferase
ENSG00000090857	898.6110874	1253.324175	0.348888567	0.234055722	0.997409185	PDPR	chr16	+	70113626	70162537	10385	protein_coding	pyruvate_dehydrogenase_phosphatase_regulatory_subunit
ENSG00000114331	749.3368583	1052.023521	0.351944681	0.234056041	0.997409185	ACAP2	chr3	-	195274736	195443078	11139	protein_coding	ArfGAP_with_coiled-coil_ankyrin_repeat_and_PH_domains_2
ENSG00000254774	14.8285658	1.011561078	-0.212423489	0.234149259	0.997409185	RP11-148O21.3	chr8	-	11553224	11554207	435	antisense	NA
ENSG00000272434	14.8285658	1.011561078	-0.212423489	0.234149259	0.997409185	RP13-131K19.6	chr3	+	49029316	49029706	391	antisense	NA
ENSG00000164323	1358.296627	1872.399555	0.343034569	0.234205189	0.997409185	CFAP97	chr4	-	185159665	185209504	6886	protein_coding	cilia_and_flagella_associated_protein_97
ENSG00000247095	202.6570659	124.4220126	-0.389053063	0.234334022	0.997409185	MIR210HG	chr11	-	565660	568457	2321	lincRNA	MIR210_host_gene
ENSG00000154099	36.57712897	12.13873293	-0.319915069	0.234410146	0.997409185	DNAAF1	chr16	+	84145287	84178767	7783	protein_coding	dynein_axonemal_assembly_factor_1
ENSG00000161132	36.57712897	12.13873293	-0.319915069	0.234410146	0.997409185	XXbac-B444P24.10	chr22	+	20299760	20313216	1240	unprocessed_pseudogene	NA
ENSG00000254064	36.57712897	12.13873293	-0.319915069	0.234410146	0.997409185	CTD-2530N21.4	chr8	-	22254576	22275162	515	antisense	NA
ENSG00000125944	9489.29354	7021.24544	-0.332084845	0.234541527	0.997409185	HNRNPR	chr1	-	23303771	23344336	8676	protein_coding	heterogeneous_nuclear_ribonucleoprotein_R
ENSG00000172113	503.1826661	719.2199263	0.359304471	0.234638006	0.997409185	NME6	chr3	-	48293264	48301685	4716	protein_coding	NME/NM23_nucleoside_diphosphate_kinase_6
ENSG00000178927	965.833919	685.8384107	-0.35304042	0.2347073	0.997409185	C17orf62	chr17	-	82442589	82450829	7234	protein_coding	chromosome_17_open_reading_frame_62
ENSG00000267296	112.6971001	186.1272383	0.389773662	0.234727666	0.997409185	CEBPA-AS1	chr19	+	33302857	33305054	2198	antisense	CEBPA_antisense_RNA_1_(head_to_head)
ENSG00000065518	2729.444678	1995.810006	-0.338650546	0.234737228	0.997409185	NDUFB4	chr3	+	120596309	120602500	1889	protein_coding	NADH:ubiquinone_oxidoreductase_subunit_B4
ENSG00000137275	469.5712503	673.6996778	0.360718258	0.234745662	0.997409185	RIPK1	chr6	+	3063991	3115187	4231	protein_coding	receptor_interacting_serine/threonine_kinase_1
ENSG00000185737	129.502808	72.8323976	-0.390253789	0.234929702	0.997409185	NRG3	chr10	+	81875314	82987179	5072	protein_coding	neuregulin_3
ENSG00000180398	1782.393609	2441.908442	0.339527914	0.23494521	0.997409185	MCFD2	chr2	-	46901870	46941855	5994	protein_coding	multiple_coagulation_factor_deficiency_2
ENSG00000172006	134.4456632	216.4740706	0.387485632	0.234987309	0.997409185	ZNF554	chr19	+	2819874	2835773	4685	protein_coding	zinc_finger_protein_554
ENSG00000114670	43.49712634	16.18497724	-0.33616899	0.234988422	0.997409185	NEK11	chr3	+	131026850	131350465	5355	protein_coding	NIMA-related_kinase_11
ENSG00000167815	3277.113041	2403.469121	-0.336915231	0.235018962	0.997409185	PRDX2	chr19	-	12796820	12801859	2093	protein_coding	peroxiredoxin_2
ENSG00000138468	345.0112976	504.7689778	0.36750197	0.23508389	0.997409185	SENP7	chr3	-	101324205	101513241	6396	protein_coding	SUMO1/sentrin_specific_peptidase_7
ENSG00000156411	1936.610693	1407.081459	-0.341855708	0.235181291	0.997409185	C14orf2	chr14	-	103912288	103928269	3415	protein_coding	chromosome_14_open_reading_frame_2
ENSG00000134815	1554.033696	1122.832796	-0.344667961	0.235231756	0.997409185	DHX34	chr19	+	47349281	47382704	5696	protein_coding	DEAH_(Asp-Glu-Ala-His)_box_polypeptide_34
ENSG00000121653	409.268416	591.7632305	0.363330461	0.235328192	0.997409185	MAPK8IP1	chr11	+	45885651	45906465	3498	protein_coding	mitogen-activated_protein_kinase_8_interacting_protein_1
ENSG00000173638	4478.226871	3297.689113	-0.334525504	0.235414758	0.997409185	SLC19A1	chr21	-	45493572	45544411	9998	protein_coding	solute_carrier_family_19_(folate_transporter)_member_1
ENSG00000187605	1326.662353	1827.890867	0.342279094	0.235526908	0.997409185	TET3	chr2	+	73986404	74108176	12271	protein_coding	tet_methylcytosine_dioxygenase_3
ENSG00000121753	1277.233801	917.4858975	-0.347379558	0.235551906	0.997409185	ADGRB2	chr1	-	31727117	31764893	7756	protein_coding	adhesion_G_protein-coupled_receptor_B2
ENSG00000105053	716.7140136	501.7342945	-0.358635816	0.235554849	0.997409185	VRK3	chr19	-	49976467	50025946	9796	protein_coding	vaccinia_related_kinase_3
ENSG00000176894	58.32569214	25.28902694	-0.359320504	0.235604071	0.997409185	PXMP2	chr12	+	132687606	132704991	1408	protein_coding	peroxisomal_membrane_protein_2
ENSG00000163888	32.62284476	69.79771436	0.370548263	0.235612427	0.997409185	CAMK2N2	chr3	-	184259213	184261463	1362	protein_coding	calcium/calmodulin-dependent_protein_kinase_II_inhibitor_2
ENSG00000254428	32.62284476	69.79771436	0.370548263	0.235612427	0.997409185	RP11-110I1.11	chr11	-	119003742	119004893	523	antisense	NA
ENSG00000121671	303.4913133	448.1215574	0.370085869	0.235642543	0.997409185	CRY2	chr11	+	45847118	45883248	6200	protein_coding	cryptochrome_circadian_clock_2
ENSG00000108592	2405.193372	1756.070031	-0.339124797	0.235650205	0.997409185	FTSJ3	chr17	-	63819433	63830012	5212	protein_coding	FtsJ_homolog_3_(E._coli)
ENSG00000162976	161.1370817	95.08674131	-0.390081665	0.235657237	0.997409185	PQLC3	chr2	+	11155198	11178874	2275	protein_coding	PQ_loop_repeat_containing_3
ENSG00000100167	574.3597819	396.5319425	-0.363792462	0.235663392	0.997409185	3-Sep	chr22	+	41976272	41998221	5427	protein_coding	septin_3
ENSG00000279541	36.57712897	75.86708083	0.374821316	0.235682053	0.997409185	CTC-444N24.7	chr19	-	57293083	57294469	1387	TEC	NA
ENSG00000111752	781.9597031	1094.509086	0.34985363	0.235745798	0.997409185	PHC1	chr12	+	8913896	8941467	6090	protein_coding	polyhomeotic_homolog_1_(Drosophila)
ENSG00000163738	359.8398634	238.7284143	-0.375628682	0.235780659	0.997409185	MTHFD2L	chr4	+	74114174	74303099	9819	protein_coding	methylenetetrahydrofolate_dehydrogenase_(NADP+_dependent)_2-like
ENSG00000198763	35931.59207	26708.24713	-0.328967518	0.235817788	0.997409185	MT-ND2	chrMT	+	4470	5511	1042	protein_coding	mitochondrially_encoded_NADH:ubiquinone_oxidoreductase_core_subunit_2
ENSG00000170989	48.43998161	19.21966048	-0.344687386	0.236319335	0.997409185	S1PR1	chr1	+	101236888	101241518	3071	protein_coding	sphingosine-1-phosphate_receptor_1
ENSG00000154556	48.43998161	19.21966048	-0.344687386	0.236319335	0.997409185	SORBS2	chr4	-	185585444	185956652	16730	protein_coding	sorbin_and_SH3_domain_containing_2
ENSG00000196511	77.10854215	37.42775988	-0.375065697	0.236371205	0.997409185	TPK1	chr7	-	144451941	144836395	8438	protein_coding	thiamin_pyrophosphokinase_1
ENSG00000183049	472.5369634	321.6764227	-0.36811599	0.236375502	0.997409185	CAMK1D	chr10	+	12349482	12835545	8762	protein_coding	calcium/calmodulin_dependent_protein_kinase_ID
ENSG00000188620	9.885710532	32.36995449	0.306292669	0.236440588	0.997409185	HMX3	chr10	+	123135962	123137741	1173	protein_coding	H6_family_homeobox_3
ENSG00000059728	417.1769845	601.8788412	0.361987987	0.236450346	0.997409185	MXD1	chr2	+	69897688	69942945	6351	protein_coding	MAX_dimerization_protein_1
ENSG00000105939	1225.828106	880.0581376	-0.347240068	0.236565804	0.997409185	ZC3HAV1	chr7	-	139043520	139109719	8235	protein_coding	zinc_finger_CCCH-type_antiviral_1
ENSG00000108786	139.3885185	79.91332514	-0.389342855	0.236586441	0.997409185	HSD17B1	chr17	+	42549214	42555213	5658	protein_coding	hydroxysteroid_(17-beta)_dehydrogenase_1
ENSG00000176681	75.13140005	132.5145012	0.389055233	0.236608722	0.997409185	LRRC37A	chr17	+	46292733	46337794	6506	protein_coding	leucine_rich_repeat_containing_37A
ENSG00000116030	3335.438734	2450.00093	-0.335482623	0.236679667	0.997409185	SUMO1	chr2	-	202206180	202238608	2164	protein_coding	small_ubiquitin-like_modifier_1
ENSG00000054116	2033.490656	1480.925418	-0.340062434	0.236729838	0.997409185	TRAPPC3	chr1	-	36136570	36156053	3527	protein_coding	trafficking_protein_particle_complex_3
ENSG00000157259	989.5596243	1372.688382	0.345102447	0.236968315	0.997409185	GATAD1	chr7	+	92447453	92458836	4791	protein_coding	GATA_zinc_finger_domain_containing_1
ENSG00000003989	1323.69664	1821.821501	0.34117176	0.236976551	0.997409185	SLC7A2	chr8	+	17497088	17570573	7905	protein_coding	solute_carrier_family_7_(cationic_amino_acid_transporter_y+_system)_member_2
ENSG00000134917	505.1598082	345.9538886	-0.365830025	0.237074595	0.997409185	ADAMTS8	chr11	-	130404925	130428993	4523	protein_coding	ADAM_metallopeptidase_with_thrombospondin_type_1_motif_8
ENSG00000011009	1955.393543	1423.266436	-0.340198806	0.237131405	0.997409185	LYPLA2	chr1	+	23790970	23795539	2196	protein_coding	lysophospholipase_II
ENSG00000103319	801.7311242	1119.798113	0.34826159	0.237217524	0.997409185	EEF2K	chr16	+	22206282	22288732	8020	protein_coding	eukaryotic_elongation_factor_2_kinase
ENSG00000198046	152.2399422	89.01737484	-0.3889051	0.237249802	0.997409185	ZNF667	chr19	-	56439325	56478065	8810	protein_coding	zinc_finger_protein_667
ENSG00000108510	2077.976354	2834.39414	0.336318725	0.237282968	0.997409185	MED13	chr17	-	61942605	62065282	12677	protein_coding	mediator_complex_subunit_13
ENSG00000125356	2149.15347	1567.91967	-0.338865925	0.237467655	0.997409185	NDUFA1	chrX	+	119871487	119876662	766	protein_coding	NADH:ubiquinone_oxidoreductase_subunit_A1
ENSG00000100116	499.2283819	712.1389987	0.357195053	0.237477466	0.997409185	GCAT	chr22	+	37807905	37817176	2104	protein_coding	glycine_C-acetyltransferase
ENSG00000150760	1420.576603	1025.722933	-0.344055925	0.23763591	0.997409185	DOCK1	chr10	+	126905409	127452517	8142	protein_coding	dedicator_of_cytokinesis_1
ENSG00000161791	428.051266	289.3064682	-0.369599453	0.237645223	0.997409185	FMNL3	chr12	-	49636499	49708165	13424	protein_coding	formin_like_3
ENSG00000234776	16.8057079	2.023122155	-0.229008933	0.237661546	0.997409185	C11orf94	chr11	-	45906513	45907282	770	protein_coding	chromosome_11_open_reading_frame_94
ENSG00000006611	16.8057079	2.023122155	-0.229008933	0.237661546	0.997409185	USH1C	chr11	-	17493895	17544416	4904	protein_coding	Usher_syndrome_1C
ENSG00000236682	69.19997373	32.36995449	-0.368522793	0.237736731	0.997409185	AC068282.3	chr2	+	127389130	127400580	2690	lincRNA	NA
ENSG00000163660	1577.759401	2161.706023	0.33849745	0.237851959	0.997409185	CCNL1	chr3	-	157146508	157160760	8729	protein_coding	cyclin_L1
ENSG00000104805	2469.450491	3358.382778	0.334468264	0.237914196	0.997409185	NUCB1	chr19	+	48900050	48923372	3937	protein_coding	nucleobindin_1
ENSG00000230778	83.03996847	41.47400419	-0.377095453	0.238014683	0.997409185	ANKRD63	chr15	-	40281444	40282586	1143	protein_coding	ankyrin_repeat_domain_63
ENSG00000283013	83.03996847	41.47400419	-0.377095453	0.238014683	0.997409185	RP11-511P7.5	chr7	+	150400702	150412470	4333	protein_coding	NA
ENSG00000103257	14546.82305	19558.53344	0.327867654	0.238096165	0.997409185	SLC7A5	chr16	-	87830023	87869488	4745	protein_coding	solute_carrier_family_7_(amino_acid_transporter_light_chain_L_system)_member_5
ENSG00000187079	1874.330717	2559.249527	0.336566107	0.238143641	0.997409185	TEAD1	chr11	+	12674591	12944483	10379	protein_coding	TEA_domain_family_member_1_(SV40_transcriptional_enhancer_factor)
ENSG00000124493	41.51998424	15.17341617	-0.330047106	0.238178398	0.997409185	GRM4	chr6	-	34018645	34155622	16300	protein_coding	glutamate_receptor_metabotropic_4
ENSG00000246982	41.51998424	15.17341617	-0.330047106	0.238178398	0.997409185	RP1-179N16.6	chr6	-	36146698	36197205	1463	antisense	NA
ENSG00000160190	656.4111793	458.2371682	-0.358477388	0.238214732	0.997409185	SLC37A1	chr21	+	42496008	42581440	6814	protein_coding	solute_carrier_family_37_(glucose-6-phosphate_transporter)_member_1
ENSG00000102786	538.771224	371.2429155	-0.363085606	0.238430468	0.997409185	INTS6	chr13	-	51354077	51454264	25509	protein_coding	integrator_complex_subunit_6
ENSG00000110395	1488.788006	2041.330255	0.338674685	0.238434315	0.997409185	CBL	chr11	+	119206276	119308149	11231	protein_coding	Cbl_proto-oncogene_E3_ubiquitin_protein_ligase
ENSG00000170417	98.85710532	165.8960167	0.387519382	0.238548562	0.997409185	TMEM182	chr2	+	102736908	102843893	4879	protein_coding	transmembrane_protein_182
ENSG00000233954	159.1599396	94.07518023	-0.387689312	0.238581644	0.997409185	UQCRHL	chr1	-	15807169	15809348	2180	protein_coding	ubiquinol-cytochrome_c_reductase_hinge_protein_like
ENSG00000137285	2255.919143	3070.087871	0.334583001	0.238659299	0.997409185	TUBB2B	chr6	-	3224261	3231730	2194	protein_coding	tubulin_beta_2B_class_IIb
ENSG00000040531	495.2740977	706.0696322	0.356392268	0.238698248	0.997409185	CTNS	chr17	+	3636468	3661542	3398	protein_coding	cystinosin_lysosomal_cystine_transporter
ENSG00000128585	1144.76528	1579.046842	0.34159285	0.23881803	0.997409185	MKLN1	chr7	+	131110096	131496636	12878	protein_coding	muskelin_1
ENSG00000150995	822.4911163	1146.098701	0.346447801	0.238976599	0.997409185	ITPR1	chr3	+	4493348	4847840	12895	protein_coding	inositol_145-trisphosphate_receptor_type_1
ENSG00000123154	235.2799107	148.6994784	-0.382533427	0.239108004	0.997409185	WDR83	chr19	+	12666800	12675832	2360	protein_coding	WD_repeat_domain_83
ENSG00000255318	12.85142369	37.42775988	0.319700198	0.239118598	0.997409185	RP11-655M14.13	chr11	-	67618279	67627304	831	lincRNA	NA
ENSG00000228350	12.85142369	37.42775988	0.319700198	0.239118598	0.997409185	CELSR3-AS1	chr3	+	48663776	48669174	196	antisense	CELSR3_antisense_RNA_1_(head_to_head)
ENSG00000260425	32.62284476	10.11561078	-0.305688702	0.23913876	0.997409185	LA16c-316G12.2	chr16	-	1358900	1361405	435	antisense	NA
ENSG00000182732	32.62284476	10.11561078	-0.305688702	0.23913876	0.997409185	RGS6	chr14	+	71932439	72566529	8937	protein_coding	regulator_of_G-protein_signaling_6
ENSG00000135506	2393.33052	3253.180426	0.333750181	0.239149582	0.997409185	OS9	chr12	+	57693955	57721557	5169	protein_coding	osteosarcoma_amplified_9_endoplasmic_reticulum_lectin
ENSG00000064012	433.9826924	623.1216239	0.358892388	0.239199569	0.997409185	CASP8	chr2	+	201233443	201287711	7243	protein_coding	caspase_8
ENSG00000116161	4637.386811	3426.15737	-0.331341252	0.23927282	0.997409185	CACYBP	chr1	+	174999163	175011715	4511	protein_coding	calcyclin_binding_protein
ENSG00000151779	776.0282768	1083.381914	0.347183977	0.239297951	0.997409185	NBAS	chr2	-	15166909	15561330	8948	protein_coding	neuroblastoma_amplified_sequence
ENSG00000170619	744.3940031	523.9886383	-0.354704698	0.239325856	0.997409185	COMMD5	chr8	-	144841042	144853736	2917	protein_coding	COMM_domain_containing_5
ENSG00000146247	1742.850767	2380.203216	0.336162359	0.239562187	0.997409185	PHIP	chr6	-	78935867	79078236	13252	protein_coding	pleckstrin_homology_domain_interacting_protein
ENSG00000149485	336.1141581	490.6071227	0.364310172	0.239792296	0.997409185	FADS1	chr11	-	61799625	61829318	10230	protein_coding	fatty_acid_desaturase_1
ENSG00000076513	1046.896745	1446.532341	0.342066544	0.239802519	0.997409185	ANKRD13A	chr12	+	109999186	110039763	7350	protein_coding	ankyrin_repeat_domain_13A
ENSG00000152104	1995.924956	1456.647952	-0.337777827	0.239913831	0.997409185	PTPN14	chr1	-	214348696	214552449	18756	protein_coding	protein_tyrosine_phosphatase_non-receptor_type_14
ENSG00000119383	2776.896089	2039.307133	-0.334451478	0.239917209	0.997409185	PPP2R4	chr9	+	129110950	129148946	5624	protein_coding	protein_phosphatase_2A_regulatory_subunit_4
ENSG00000131069	615.8797662	428.901897	-0.358560151	0.239957781	0.997409185	ACSS2	chr20	+	34872146	34927962	5385	protein_coding	acyl-CoA_synthetase_short-chain_family_member_2
ENSG00000120820	64.25711846	29.33527125	-0.362639113	0.23996959	0.997409185	GLT8D2	chr12	-	103988984	104064183	3271	protein_coding	glycosyltransferase_8_domain_containing_2
ENSG00000138018	1496.696575	2049.422743	0.337386267	0.240025325	0.997409185	EPT1	chr2	+	26308547	26395891	8552	protein_coding	ethanolaminephosphotransferase_1
ENSG00000113552	1461.108017	1058.092887	-0.341607343	0.24020518	0.997409185	GNPDA1	chr5	-	141991749	142013041	3961	protein_coding	glucosamine-6-phosphate_deaminase_1
ENSG00000166770	134.4456632	76.87864191	-0.386196378	0.240214582	0.997409185	ZNF667-AS1	chr19	+	56477250	56500666	3629	lincRNA	ZNF667_antisense_RNA_1_(head_to_head)
ENSG00000255529	420.1426976	603.9019634	0.358794713	0.240236797	0.997409185	POLR2M	chr15	+	57706629	57782762	6574	protein_coding	polymerase_(RNA)_II_(DNA_directed)_polypeptide_M
ENSG00000184254	163.1142238	97.10986346	-0.386122255	0.240343042	0.997409185	ALDH1A3	chr15	+	100877714	100916626	5772	protein_coding	aldehyde_dehydrogenase_1_family_member_A3
ENSG00000138678	99.84567638	166.9075778	0.38582133	0.240548753	0.997409185	GPAT3	chr4	+	83535914	83605875	3468	protein_coding	glycerol-3-phosphate_acyltransferase_3
ENSG00000189212	260.9827581	388.4394538	0.369622866	0.240602397	0.997409185	DPY19L2P1	chr7	-	35079989	35186041	8272	transcribed_unprocessed_pseudogene	DPY19L2_pseudogene_1
ENSG00000104267	1236.702388	891.1853095	-0.343805218	0.240695477	0.997409185	CA2	chr8	+	85463852	85481493	2123	protein_coding	carbonic_anhydrase_II
ENSG00000184058	2295.461986	1681.214511	-0.335594944	0.240768517	0.997409185	TBX1	chr22	+	19756703	19783593	3496	protein_coding	T-box_1
ENSG00000254198	86.99425268	148.6994784	0.38588873	0.240923482	0.997409185	RP11-598P20.3	chr8	-	43125995	43126397	403	processed_pseudogene	NA
ENSG00000079257	301.5141712	197.2544102	-0.375649578	0.24094127	0.997409185	LXN	chr3	-	158645822	158672693	1504	protein_coding	latexin
ENSG00000167183	18.78285001	3.034683233	-0.241929661	0.241207564	0.997409185	PRR15L	chr17	-	47951967	47957878	1519	protein_coding	proline_rich_15-like
ENSG00000182326	39.54284213	14.16185509	-0.323687902	0.241353218	0.997409185	C1S	chr12	+	6988259	7071032	6462	protein_coding	complement_component_1_s_subcomponent
ENSG00000177410	141.3656606	224.5665593	0.381427036	0.241430715	0.997409185	ZFAS1	chr20	+	49278178	49295738	2243	antisense	ZNFX1_antisense_RNA_1
ENSG00000228343	125.5485238	70.80927544	-0.384625427	0.241497373	0.997409185	RP11-1148L6.5	chrX	-	48579774	48581157	450	antisense	NA
ENSG00000197265	1136.856711	817.3413508	-0.344557668	0.241540368	0.997409185	GTF2E2	chr8	-	30578318	30658251	2595	protein_coding	general_transcription_factor_IIE_subunit_2
ENSG00000164707	277.788466	180.0578718	-0.377002163	0.241587848	0.997409185	SLC13A4	chr7	-	135681237	135729258	8015	protein_coding	solute_carrier_family_13_(sodium/sulfate_symporter)_member_4
ENSG00000106714	172.9999343	268.0636856	0.377695549	0.241691935	0.997409185	CNTNAP3	chr9	-	39072767	39288315	9521	protein_coding	contactin_associated_protein-like_3
ENSG00000101220	2564.353312	1883.526727	-0.333677228	0.241849754	0.997409185	C20orf27	chr20	-	3753508	3768387	2415	protein_coding	chromosome_20_open_reading_frame_27
ENSG00000177105	545.6912214	771.8211023	0.351671595	0.242092511	0.997409185	RHOG	chr11	-	3826978	3840983	1782	protein_coding	ras_homolog_family_member_G
ENSG00000185658	1841.707872	2507.659912	0.333597248	0.24222221	0.997409185	BRWD1	chr21	-	39184176	39321559	19794	protein_coding	bromodomain_and_WD_repeat_domain_containing_1
ENSG00000005020	1449.245164	1051.01196	-0.340093388	0.242286515	0.997409185	SKAP2	chr7	-	26667062	26995239	5520	protein_coding	src_kinase_associated_phosphoprotein_2
ENSG00000160007	2369.604815	3213.729544	0.33141746	0.242301795	0.997409185	ARHGAP35	chr19	+	46918676	47005077	11245	protein_coding	Rho_GTPase_activating_protein_35
ENSG00000115084	762.188282	1062.139132	0.345084105	0.242389182	0.997409185	SLC35F5	chr2	-	113705011	113756823	7445	protein_coding	solute_carrier_family_35_member_F5
ENSG00000060237	6885.397386	9251.737617	0.326063796	0.242503593	0.997409185	WNK1	chr12	+	752593	911452	14370	protein_coding	WNK_lysine_deficient_protein_kinase_1
ENSG00000129003	772.0739926	1075.289426	0.34476767	0.242509121	0.997409185	VPS13C	chr15	-	61852389	62060473	18992	protein_coding	vacuolar_protein_sorting_13_homolog_C_(S._cerevisiae)
ENSG00000132199	826.4454005	1148.121823	0.343580298	0.24255505	0.997409185	ENOSF1	chr18	-	670324	712676	10616	protein_coding	enolase_superfamily_member_1
ENSG00000188487	17.79427896	45.5202485	0.335682777	0.242558059	0.997409185	INSC	chr11	+	15112424	15247208	3435	protein_coding	inscuteable_homolog_(Drosophila)
ENSG00000129315	1496.696575	2045.376499	0.335407499	0.242603139	0.997409185	CCNT1	chr12	-	48688458	48716998	7371	protein_coding	cyclin_T1
ENSG00000223820	28.66856054	8.092488622	-0.290105348	0.242845857	0.997409185	CFL1P1	chr10	+	87817928	87845612	2695	transcribed_unprocessed_pseudogene	cofilin_1_(non-muscle)_pseudogene_1
ENSG00000093010	1539.20513	1118.786552	-0.338709029	0.242956634	0.997409185	COMT	chr22	+	19941607	19969975	5195	protein_coding	catechol-O-methyltransferase
ENSG00000272849	70.18854478	33.38151556	-0.365539053	0.243011822	0.997409185	RP11-347I19.8	chr12	+	121797511	121801972	572	lincRNA	NA
ENSG00000182095	5632.877861	4180.781934	-0.327440388	0.243097383	0.997409185	TNRC18	chr7	-	5306790	5425414	12572	protein_coding	trinucleotide_repeat_containing_18
ENSG00000216895	234.2913396	148.6994784	-0.379205256	0.243180068	0.997409185	AC009403.2	chr7	-	155611231	155645205	1683	antisense	NA
ENSG00000130203	89.95996584	46.53180958	-0.376168205	0.243190129	0.997409185	APOE	chr19	+	44905754	44909393	2191	protein_coding	apolipoprotein_E
ENSG00000129038	89.95996584	46.53180958	-0.376168205	0.243190129	0.997409185	LOXL1	chr15	+	73925989	73952137	3637	protein_coding	lysyl_oxidase_like_1
ENSG00000183208	89.95996584	46.53180958	-0.376168205	0.243190129	0.997409185	GDPGP1	chr15	+	90233808	90245811	5778	protein_coding	GDP-D-glucose_phosphorylase_1
ENSG00000152683	589.1883477	829.4800837	0.349234794	0.243224675	0.997409185	SLC30A6	chr2	+	32165841	32224379	5410	protein_coding	solute_carrier_family_30_(zinc_transporter)_member_6
ENSG00000259658	44.4856974	17.19653832	-0.333145723	0.243422032	0.997409185	RP11-89K11.1	chr15	-	101737099	101745710	711	lincRNA	NA
ENSG00000250155	0.988571053	14.16185509	0.205316219	0.243505158	0.997409185	CTD-2353F22.1	chr5	-	36666214	36725195	1159	antisense	NA
ENSG00000163754	867.9653847	1202.746121	0.341958358	0.243618497	0.997409185	GYG1	chr3	+	148991341	149027668	3511	protein_coding	glycogenin_1
ENSG00000106305	663.3311767	928.6130693	0.346619238	0.243645238	0.997409185	AIMP2	chr7	+	6009245	6023834	1838	protein_coding	aminoacyl_tRNA_synthetase_complex-interacting_multifunctional_protein_2
ENSG00000143702	1350.388059	1848.122089	0.335783837	0.243647173	0.997409185	CEP170	chr1	-	243124428	243255348	10939	protein_coding	centrosomal_protein_170kDa
ENSG00000196781	2452.644783	1802.60184	-0.332690483	0.243682791	0.997409185	TLE1	chr9	-	81583683	81689305	4906	protein_coding	transducin_like_enhancer_of_split_1
ENSG00000140873	40.53141318	80.92488622	0.371804209	0.243719399	0.997409185	ADAMTS18	chr16	-	77247813	77435114	6678	protein_coding	ADAM_metallopeptidase_with_thrombospondin_type_1_motif_18
ENSG00000169955	246.1541923	367.1966712	0.36843029	0.243774116	0.997409185	ZNF747	chr16	-	30530367	30535347	3936	protein_coding	zinc_finger_protein_747
ENSG00000125249	526.9083714	745.5205143	0.351057018	0.24380352	0.997409185	RAP2A	chr13	+	97434222	97469128	5570	protein_coding	RAP2A_member_of_RAS_oncogene_family
ENSG00000167371	49.42855266	20.23122155	-0.341612947	0.243876836	0.997409185	PRRT2	chr16	+	29811382	29815892	3573	protein_coding	proline-rich_transmembrane_protein_2
ENSG00000126773	1303.925219	1785.405302	0.335878062	0.24407463	0.997409185	PCNXL4	chr14	+	60091911	60169133	22042	protein_coding	pecanex-like_4_(Drosophila)
ENSG00000126950	26.69141844	7.080927544	-0.281707097	0.244085285	0.997409185	TMEM35	chrX	+	101078720	101096364	2571	protein_coding	transmembrane_protein_35
ENSG00000140564	3780.295708	2796.96638	-0.328880804	0.244116613	0.997409185	FURIN	chr15	+	90868592	90883458	4728	protein_coding	furin_(paired_basic_amino_acid_cleaving_enzyme)
ENSG00000144504	401.3598476	576.5898143	0.356693886	0.244199761	0.997409185	ANKMY1	chr2	-	240479422	240569209	11477	protein_coding	ankyrin_repeat_and_MYND_domain_containing_1
ENSG00000278845	1369.170909	1872.399555	0.335173321	0.244234487	0.997409185	MRPL45	chr17	+	38297023	38323218	1705	protein_coding	mitochondrial_ribosomal_protein_L45
ENSG00000253598	38.55427108	77.89020298	0.369770058	0.244242366	0.997409185	SLC10A5	chr8	-	81693607	81696174	2568	protein_coding	solute_carrier_family_10_member_5
ENSG00000173588	417.1769845	597.8325969	0.355763838	0.24427033	0.997409185	CEP83	chr12	-	94306449	94459988	6925	protein_coding	centrosomal_protein_83kDa
ENSG00000165688	3125.86167	2307.370818	-0.330120002	0.24428613	0.997409185	PMPCA	chr9	+	136410570	136423761	6590	protein_coding	peptidase_(mitochondrial_processing)_alpha
ENSG00000120137	2476.370488	3351.30185	0.329502032	0.244401394	0.997409185	PANK3	chr5	-	168548495	168579600	10580	protein_coding	pantothenate_kinase_3
ENSG00000159140	11092.75579	14856.79755	0.323542518	0.244404208	0.997409185	SON	chr21	+	33542618	33577481	13172	protein_coding	SON_DNA_binding_protein
ENSG00000277105	1503.616572	1093.497525	-0.337877149	0.244451132	0.997409185	FP236383.10	chr21	+	8401760	8401816	57	miRNA	NA
ENSG00000151687	142.3542317	82.94800837	-0.382848321	0.244608587	0.997409185	ANKAR	chr2	+	189674290	189761193	5758	protein_coding	ankyrin_and_armadillo_repeat_containing
ENSG00000279456	22.73713422	5.057805389	-0.263361794	0.244619687	0.997409185	RP11-87H9.5	chr9	+	41061290	41062917	1628	TEC	NA
ENSG00000237977	22.73713422	5.057805389	-0.263361794	0.244619687	0.997409185	EIF4HP2	chr22	+	30902219	30902781	563	processed_pseudogene	eukaryotic_translation_initiation_factor_4H_pseudogene_2
ENSG00000281538	24.71427633	6.069366466	-0.272824534	0.24473661	0.997409185	RP4-669P10.20	chr22	+	42138060	42139726	631	lincRNA	NA
ENSG00000249852	6.919997373	26.30058802	0.279823343	0.24486396	0.997409185	AC145676.2	chr7	-	227554	229557	2004	TEC	NA
ENSG00000267681	6.919997373	26.30058802	0.279823343	0.24486396	0.997409185	CTD-3199J23.6	chr17	+	43144956	43145255	300	transcribed_processed_pseudogene	NA
ENSG00000163873	772.0739926	547.254543	-0.34933427	0.245018886	0.997409185	GRIK3	chr1	-	36795527	37034129	10111	protein_coding	glutamate_receptor_ionotropic_kainate_3
ENSG00000081059	702.8740188	495.6649281	-0.351401512	0.24502166	0.997409185	TCF7	chr5	+	134114711	134151865	10063	protein_coding	transcription_factor_7_(T-cell_specific_HMG-box)
ENSG00000142303	360.8284344	241.7630976	-0.367835764	0.245045046	0.997409185	ADAMTS10	chr19	-	8580242	8610735	5703	protein_coding	ADAM_metallopeptidase_with_thrombospondin_type_1_motif_10
ENSG00000160218	1596.542251	2174.856317	0.332820576	0.24509641	0.997409185	TRAPPC10	chr21	+	44012319	44106552	11941	protein_coding	trafficking_protein_particle_complex_10
ENSG00000174886	283.7198923	185.1156772	-0.373547559	0.245171879	0.997409185	NDUFA11	chr19	-	5891276	5904006	4839	protein_coding	NADH:ubiquinone_oxidoreductase_subunit_A11
ENSG00000055609	2113.564912	2864.740972	0.330037206	0.245322016	0.997409185	KMT2C	chr7	-	152134922	152436005	20114	protein_coding	lysine_(K)-specific_methyltransferase_2C
ENSG00000170745	76.1199711	132.5145012	0.381959148	0.24535806	0.997409185	KCNS3	chr2	+	17877847	18361616	3131	protein_coding	potassium_voltage-gated_channel_modifier_subfamily_S_member_3
ENSG00000160766	172.9999343	267.0521245	0.374613404	0.245502203	0.997409185	GBAP1	chr1	-	155213821	155227422	3656	transcribed_unprocessed_pseudogene	glucosidase_beta_acid_pseudogene_1
ENSG00000125817	3023.050281	2232.515299	-0.329432181	0.245540448	0.997409185	CENPB	chr20	-	3783851	3786690	2840	protein_coding	centromere_protein_B
ENSG00000186635	1975.164964	1447.543902	-0.333523704	0.245571137	0.997409185	ARAP1	chr11	-	72685069	72793599	9056	protein_coding	ArfGAP_with_RhoGAP_domain_ankyrin_repeat_and_PH_domain_1
ENSG00000132467	703.8625899	496.6764892	-0.350865396	0.245654116	0.997409185	UTP3	chr4	+	70688479	70690551	2073	protein_coding	UTP3_small_subunit_(SSU)_processome_component_homolog_(S._cerevisiae)
ENSG00000169045	12870.20654	17213.73486	0.322308224	0.245725419	0.997409185	HNRNPH1	chr5	-	179614178	179634784	9480	protein_coding	heterogeneous_nuclear_ribonucleoprotein_H1_(H)
ENSG00000152413	880.8168084	1217.919538	0.340090612	0.24574477	0.997409185	HOMER1	chr5	-	79372636	79514217	6154	protein_coding	homer_scaffolding_protein_1
ENSG00000214733	1.977142106	16.18497724	0.222603496	0.245762314	0.997409185	RP11-429J17.8	chr8	+	143788920	143790459	949	antisense	NA
ENSG00000270277	1.977142106	16.18497724	0.222603496	0.245762314	0.997409185	RP11-65L3.2	chr2	+	178548884	178550681	1798	antisense	NA
ENSG00000115009	1.977142106	16.18497724	0.222603496	0.245762314	0.997409185	CCL20	chr2	+	227813842	227817564	1343	protein_coding	chemokine_(C-C_motif)_ligand_20
ENSG00000108932	45.47426845	88.00581376	0.373198301	0.246161896	0.997409185	SLC16A6	chr17	-	68267026	68291267	4061	protein_coding	solute_carrier_family_16_member_6
ENSG00000127580	964.8453479	691.9077772	-0.343760508	0.246343738	0.997409185	WDR24	chr16	-	684622	690444	3570	protein_coding	WD_repeat_domain_24
ENSG00000149792	1336.548064	970.0870735	-0.338097488	0.246414941	0.997409185	MRPL49	chr11	+	65122183	65127371	3080	protein_coding	mitochondrial_ribosomal_protein_L49
ENSG00000164073	363.7941476	525.0001993	0.357197774	0.246427429	0.997409185	MFSD8	chr4	-	127917805	127965995	5023	protein_coding	major_facilitator_superfamily_domain_containing_8
ENSG00000182742	390.485566	264.0174413	-0.364689685	0.246442852	0.997409185	HOXB4	chr17	-	48575513	48580111	3757	protein_coding	homeobox_B4
ENSG00000235501	205.6227791	128.4682569	-0.378707634	0.246447605	0.997409185	RP4-639F20.1	chr1	+	94927566	94963270	1012	antisense	NA
ENSG00000103067	760.2111399	1056.069765	0.341991258	0.246456932	0.997409185	ESRP2	chr16	-	68229111	68238102	5563	protein_coding	epithelial_splicing_regulatory_protein_2
ENSG00000162817	574.3597819	400.5781868	-0.354832152	0.246640166	0.997409185	C1orf115	chr1	+	220689845	220699157	3413	protein_coding	chromosome_1_open_reading_frame_115
ENSG00000185163	1499.662288	1092.485964	-0.336172613	0.246705728	0.997409185	DDX51	chr12	-	132136594	132144335	6365	protein_coding	DEAD_(Asp-Glu-Ala-Asp)_box_polypeptide_51
ENSG00000154319	94.90282111	158.8150892	0.380968429	0.246776894	0.997409185	FAM167A	chr8	-	11421463	11474715	5033	protein_coding	family_with_sequence_similarity_167_member_A
ENSG00000255837	5.931426319	24.27746587	0.270051111	0.246861831	0.997409185	TAS2R20	chr12	-	10996495	10997875	1381	protein_coding	taste_2_receptor_member_20
ENSG00000164746	5.931426319	24.27746587	0.270051111	0.246861831	0.997409185	C7orf57	chr7	+	48035511	48061304	2275	protein_coding	chromosome_7_open_reading_frame_57
ENSG00000173110	5.931426319	24.27746587	0.270051111	0.246861831	0.997409185	HSPA6	chr1	+	161524540	161526910	2371	protein_coding	heat_shock_protein_family_A_(Hsp70)_member_6
ENSG00000077264	21.74856317	51.58961496	0.343098084	0.246861895	0.997409185	PAK3	chrX	+	110944285	111227361	10312	protein_coding	p21_protein_(Cdc42/Rac)-activated_kinase_3
ENSG00000064651	1228.793819	1681.214511	0.334401177	0.246988794	0.997409185	SLC12A2	chr5	+	128083766	128189688	10664	protein_coding	solute_carrier_family_12_(sodium/potassium/chloride_transporter)_member_2
ENSG00000240970	10.87428159	33.38151556	0.304163591	0.247005063	0.997409185	RPL23AP64	chr11	-	119003012	119003446	435	processed_pseudogene	ribosomal_protein_L23a_pseudogene_64
ENSG00000266538	10.87428159	33.38151556	0.304163591	0.247005063	0.997409185	RP11-385D13.3	chr17	-	15530773	15531089	317	lincRNA	NA
ENSG00000248278	42.50855529	16.18497724	-0.327054947	0.24703944	0.997409185	SUMO2P17	chr17	-	48874860	48908983	897	transcribed_processed_pseudogene	SUMO2_pseudogene_17
ENSG00000232876	12.85142369	0	-0.179421875	0.247054266	0.997409185	CTA-212D2.2	chr6	+	135055033	135060550	790	antisense	NA
ENSG00000132003	369.7255739	248.8440251	-0.365524137	0.247118242	0.997409185	ZSWIM4	chr19	+	13795460	13832230	4713	protein_coding	zinc_finger_SWIM-type_containing_4
ENSG00000027697	775.0397057	1075.289426	0.341113282	0.247169105	0.997409185	IFNGR1	chr6	-	137197484	137219449	2571	protein_coding	interferon_gamma_receptor_1
ENSG00000204248	127.5256659	72.8323976	-0.380029815	0.247427118	0.997409185	COL11A2	chr6	-	33162681	33192499	6740	protein_coding	collagen_type_XI_alpha_2
ENSG00000176986	1556.999409	2118.208897	0.33126505	0.247507168	0.997409185	SEC24C	chr10	+	73744384	73772161	5341	protein_coding	SEC24_homolog_C_COPII_coat_complex_component
ENSG00000250337	254.0627607	163.8728946	-0.374027281	0.247508478	0.997409185	LINC01021	chr5	+	27472292	27496401	2638	lincRNA	long_intergenic_non-protein_coding_RNA_1021
ENSG00000279970	35.58855792	12.13873293	-0.310193182	0.247553329	0.997409185	RP11-299G20.5	chr15	-	101299656	101301648	1993	TEC	NA
ENSG00000212452	35.58855792	12.13873293	-0.310193182	0.247553329	0.997409185	SNORD69	chr3	+	52692736	52692812	77	snoRNA	small_nucleolar_RNA_C/D_box_69
ENSG00000143933	6051.043417	4508.527723	-0.323735193	0.247609316	0.997409185	CALM2	chr2	-	47160082	47176601	6466	protein_coding	calmodulin_2_(phosphorylase_kinase_delta)
ENSG00000164543	897.6225163	642.3412844	-0.3441682	0.247614703	0.997409185	STK17A	chr7	+	43582758	43626786	4943	protein_coding	serine/threonine_kinase_17a
ENSG00000079616	2391.353378	1762.139397	-0.329872508	0.24770507	0.997409185	KIF22	chr16	+	29790719	29805385	4312	protein_coding	kinesin_family_member_22
ENSG00000131018	499.2283819	706.0696322	0.34915135	0.247714085	0.997409185	SYNE1	chr6	-	152121684	152637801	46064	protein_coding	spectrin_repeat_containing_nuclear_envelope_1
ENSG00000140395	798.765411	568.4973257	-0.34643354	0.247770007	0.997409185	WDR61	chr15	-	78277835	78299794	7279	protein_coding	WD_repeat_domain_61
ENSG00000254838	2.96571316	18.2080994	0.23639259	0.247822612	0.997409185	GVINP1	chr11	-	6713536	6746439	8438	transcribed_unprocessed_pseudogene	GTPase_very_large_interferon_inducible_pseudogene_1
ENSG00000280379	2.96571316	18.2080994	0.23639259	0.247822612	0.997409185	RP11-573M3.2	chr11	+	93171134	93171906	773	TEC	NA
ENSG00000126351	931.2339321	667.6303113	-0.343243636	0.247875221	0.997409185	THRA	chr17	+	40058290	40093867	6959	protein_coding	thyroid_hormone_receptor_alpha
ENSG00000166479	845.2282505	1168.353045	0.339087148	0.247928697	0.997409185	TMX3	chr18	-	68673688	68715298	7637	protein_coding	thioredoxin-related_transmembrane_protein_3
ENSG00000100354	1102.256724	1511.27225	0.335116693	0.247932679	0.997409185	TNRC6B	chr22	+	40044817	40335808	19998	protein_coding	trinucleotide_repeat_containing_6B
ENSG00000171456	3026.015994	4074.568021	0.325460025	0.248021714	0.997409185	ASXL1	chr20	+	32358344	32439319	9454	protein_coding	additional_sex_combs_like_1_transcriptional_regulator
ENSG00000109320	761.199711	1056.069765	0.34075274	0.248047602	0.997409185	NFKB1	chr4	+	102501329	102617302	6257	protein_coding	nuclear_factor_of_kappa_light_polypeptide_gene_enhancer_in_B-cells_1
ENSG00000142230	6401.986141	4773.556726	-0.323153769	0.248076186	0.997409185	SAE1	chr19	+	47113274	47210636	3396	protein_coding	SUMO1_activating_enzyme_subunit_1
ENSG00000167967	1500.650859	1094.509086	-0.335016444	0.248199299	0.997409185	E4F1	chr16	+	2223566	2235742	6402	protein_coding	E4F_transcription_factor_1
ENSG00000106258	71.17711583	34.39307664	-0.362582295	0.248227789	0.997409185	CYP3A5	chr7	-	99648194	99679998	6731	protein_coding	cytochrome_P450_family_3_subfamily_A_member_5
ENSG00000123989	1914.86213	2593.642603	0.328613929	0.248353277	0.997409185	CHPF	chr2	-	219538947	219543787	3354	protein_coding	chondroitin_polymerizing_factor
ENSG00000104312	385.5427108	553.3239095	0.354338546	0.24837937	0.997409185	RIPK2	chr8	+	89757747	89791063	3117	protein_coding	receptor_interacting_serine/threonine_kinase_2
ENSG00000266445	3.954284213	20.23122155	0.248545806	0.248589281	0.997409185	RP13-991F5.2	chr17	-	82476597	82477924	838	antisense	NA
ENSG00000230183	3.954284213	20.23122155	0.248545806	0.248589281	0.997409185	CNOT6LP1	chr15	-	56005715	56007176	1462	processed_pseudogene	CCR4-NOT_transcription_complex_subunit_6-like_pseudogene_1
ENSG00000012660	2743.284673	3696.244178	0.325611263	0.248653503	0.997409185	ELOVL5	chr6	-	53267398	53349179	3813	protein_coding	ELOVL_fatty_acid_elongase_5
ENSG00000169710	27953.82367	20965.6149	-0.319517149	0.248682726	0.997409185	FASN	chr17	-	82078333	82098332	9067	protein_coding	fatty_acid_synthase
ENSG00000122218	6342.671877	8488.009003	0.321697162	0.24869074	0.997409185	COPA	chr1	-	160289273	160343400	6232	protein_coding	coatomer_protein_complex_subunit_alpha
ENSG00000114423	272.8456107	401.5897479	0.362134115	0.248698965	0.997409185	CBLB	chr3	-	105655461	105869552	11840	protein_coding	Cbl_proto-oncogene_B_E3_ubiquitin_protein_ligase
ENSG00000254901	345.0112976	498.6996113	0.356563445	0.248809369	0.997409185	BORCS8	chr19	-	19176903	19192591	5372	protein_coding	BLOC-1_related_complex_subunit_8
ENSG00000177272	48.43998161	92.05205807	0.372651833	0.248862114	0.997409185	KCNA3	chr1	-	110672465	110675033	2569	protein_coding	potassium_channel_voltage_gated_shaker_related_subfamily_A_member_3
ENSG00000048392	1906.953562	1400.000532	-0.33142248	0.248862222	0.997409185	RRM2B	chr8	-	102204502	102239118	5548	protein_coding	ribonucleotide_reductase_M2_B_(TP53_inducible)
ENSG00000103657	1161.570988	1589.162453	0.333655643	0.248938956	0.997409185	HERC1	chr15	-	63608618	63833942	17053	protein_coding	HECT_and_RLD_domain_containing_E3_ubiquitin_protein_ligase_family_member_1
ENSG00000279500	37.56570002	75.86708083	0.365122617	0.249030307	0.997409185	RP11-21K12.2	chr12	-	128813186	128814750	1565	TEC	NA
ENSG00000135447	74.14282899	36.4161988	-0.363939741	0.249153886	0.997409185	PPP1R1A	chr12	-	54575387	54588659	3982	protein_coding	protein_phosphatase_1_regulatory_inhibitor_subunit_1A
ENSG00000117115	203.645637	127.4566958	-0.376633067	0.249155507	0.997409185	PADI2	chr1	-	17066761	17119435	5984	protein_coding	peptidyl_arginine_deiminase_type_II
ENSG00000150456	186.8399291	115.3179629	-0.377704719	0.249219319	0.997409185	N6AMT2	chr13	-	20728731	20773958	1339	protein_coding	N-6_adenine-specific_DNA_methyltransferase_2_(putative)
ENSG00000163932	1441.336596	1051.01196	-0.334681448	0.249391105	0.997409185	PRKCD	chr3	+	53156009	53192717	3396	protein_coding	protein_kinase_C_delta
ENSG00000153044	1238.67953	1691.330122	0.332488776	0.249393496	0.997409185	CENPH	chr5	+	69189548	69210357	2244	protein_coding	centromere_protein_H
ENSG00000135045	1367.193767	995.3761005	-0.335459501	0.249394314	0.997409185	C9orf40	chr9	-	74946581	74952886	2327	protein_coding	chromosome_9_open_reading_frame_40
ENSG00000106012	1219.89668	885.115943	-0.336978267	0.249744273	0.997409185	IQCE	chr7	+	2558972	2614734	9240	protein_coding	IQ_motif_containing_E
ENSG00000125510	55.35997898	24.27746587	-0.34619793	0.24998047	0.997409185	OPRL1	chr20	+	64080173	64100643	3549	protein_coding	opiate_receptor-like_1
ENSG00000253981	31.6342737	66.76303113	0.357969662	0.24998889	0.997409185	ALG1L13P	chr8	-	8236003	8244667	1447	transcribed_unprocessed_pseudogene	asparagine-linked_glycosylation_1-like_13_pseudogene
ENSG00000247516	183.8742159	113.2948407	-0.377225847	0.250028275	0.997409185	MIR4458HG	chr5	+	8450743	8463095	4339	lincRNA	MIR4458_host_gene
ENSG00000127418	2791.724654	2066.619282	-0.326470022	0.250349635	0.997409185	FGFRL1	chr4	+	1009936	1026897	4145	protein_coding	fibroblast_growth_factor_receptor-like_1
ENSG00000170525	2550.513317	1885.549849	-0.327130952	0.250535853	0.997409185	PFKFB3	chr10	+	6144934	6235545	5481	protein_coding	6-phosphofructo-2-kinase/fructose-26-biphosphatase_3
ENSG00000149054	153.2285132	238.7284143	0.372763319	0.250568432	0.997409185	ZNF215	chr11	+	6926404	6984632	4025	protein_coding	zinc_finger_protein_215
ENSG00000103549	4469.329732	3329.047507	-0.322867966	0.25077949	0.997409185	RNF40	chr16	+	30761745	30776307	6523	protein_coding	ring_finger_protein_40_E3_ubiquitin_protein_ligase
ENSG00000071564	4439.6726	3306.793163	-0.322888808	0.250801904	0.997409185	TCF3	chr19	-	1609290	1652605	6080	protein_coding	transcription_factor_3
ENSG00000128274	83.03996847	42.48556526	-0.367599164	0.250843578	0.997409185	A4GALT	chr22	-	42692121	42721298	2943	protein_coding	alpha_14-galactosyltransferase
ENSG00000137962	303.4913133	442.052191	0.357942211	0.250878392	0.997409185	ARHGAP29	chr1	-	94148988	94275068	15524	protein_coding	Rho_GTPase_activating_protein_29
ENSG00000118689	1902.999277	2572.399821	0.32653043	0.251230217	0.997409185	FOXO3	chr6	+	108559835	108684774	7721	protein_coding	forkhead_box_O3
ENSG00000116685	3092.250254	2294.220524	-0.324903042	0.251334277	0.997409185	KIAA2013	chr1	-	11919591	11926428	3281	protein_coding	KIAA2013
ENSG00000154229	1510.536569	1104.624697	-0.33252459	0.251348523	0.997409185	PRKCA	chr17	+	66302636	66810743	11152	protein_coding	protein_kinase_C_alpha
ENSG00000154114	380.5998555	545.2314209	0.35218248	0.251542842	0.997409185	TBCEL	chr11	+	121024072	121090775	7020	protein_coding	tubulin_folding_cofactor_E-like
ENSG00000165275	345.0112976	231.6474868	-0.363619416	0.251601949	0.997409185	TRMT10B	chr9	+	37753803	37778972	2866	protein_coding	tRNA_methyltransferase_10B
ENSG00000171097	284.7084633	187.1387994	-0.368178963	0.251638331	0.997409185	CCBL1	chr9	-	128832942	128882494	3624	protein_coding	cysteine_conjugate-beta_lyase_cytoplasmic
ENSG00000158987	192.7713554	292.3411515	0.367562523	0.251640026	0.997409185	RAPGEF6	chr5	-	131423921	131635236	11125	protein_coding	Rap_guanine_nucleotide_exchange_factor_6
ENSG00000163357	45.47426845	18.2080994	-0.330105043	0.251695372	0.997409185	DCST1	chr1	+	155033824	155050930	3193	protein_coding	DC-STAMP_domain_containing_1
ENSG00000178381	248.1313344	367.1966712	0.361929135	0.25175876	0.997409185	ZFAND2A	chr7	-	1152071	1160759	2281	protein_coding	zinc_finger_AN1-type_domain_2A
ENSG00000180773	601.0512004	839.5956945	0.342253765	0.251788361	0.997409185	SLC36A4	chr11	-	93144171	93197964	9685	protein_coding	solute_carrier_family_36_(proton/amino_acid_symporter)_member_4
ENSG00000047578	529.8740845	369.2197934	-0.352662946	0.251830257	0.997409185	KIAA0556	chr16	+	27550133	27780369	9784	protein_coding	KIAA0556
ENSG00000198075	168.057079	102.1676688	-0.376513682	0.251908449	0.997409185	SULT1C4	chr2	+	108377911	108388057	2898	protein_coding	sulfotransferase_family_1C_member_4
ENSG00000270605	119.6170974	67.77459221	-0.375737403	0.252066576	0.997409185	RP5-1092A3.4	chr1	-	28239509	28241453	1945	antisense	NA
ENSG00000137409	4204.392689	3132.804658	-0.322229786	0.25211927	0.997409185	MTCH1	chr6	-	36968141	36986298	3126	protein_coding	mitochondrial_carrier_1
ENSG00000181873	950.0167821	1303.902229	0.334014637	0.252231212	0.997409185	IBA57	chr1	+	228165815	228182257	10219	protein_coding	IBA57_homolog_iron-sulfur_cluster_assembly
ENSG00000263465	1610.382246	1180.491778	-0.330970977	0.252250573	0.997409185	SRSF8	chr11	+	95067197	95071224	4028	protein_coding	serine/arginine-rich_splicing_factor_8
ENSG00000168792	243.1884791	156.791967	-0.370948774	0.252368685	0.997409185	ABHD15	chr17	-	29560547	29567137	3592	protein_coding	abhydrolase_domain_containing_15
ENSG00000111012	229.3484843	146.6763563	-0.372036539	0.252399577	0.997409185	CYP27B1	chr12	-	57762334	57768986	3440	protein_coding	cytochrome_P450_family_27_subfamily_B_member_1
ENSG00000253187	281.7427502	185.1156772	-0.36776267	0.252445741	0.997409185	HOXA10-AS	chr7	+	27168619	27171915	1654	antisense	HOXA10_antisense_RNA
ENSG00000226964	69.19997373	33.38151556	-0.358180169	0.252450429	0.997409185	RHEBP2	chr10	+	47706203	47706802	600	processed_pseudogene	Ras-homolog_enriched_in_brain_pseudogene_2
ENSG00000259683	165.0913659	100.1445467	-0.375975766	0.252726507	0.997409185	RP11-182J1.14	chr15	+	84389729	84395903	970	unprocessed_pseudogene	NA
ENSG00000186951	469.5712503	663.584067	0.346572881	0.252774732	0.997409185	PPARA	chr22	+	46150521	46243756	13219	protein_coding	peroxisome_proliferator-activated_receptor_alpha
ENSG00000107798	1462.096588	1983.671273	0.327901647	0.252930152	0.997409185	LIPA	chr10	-	89213569	89414557	4910	protein_coding	lipase_A_lysosomal_acid_cholesterol_esterase
ENSG00000165609	1302.936648	949.855852	-0.333440802	0.253009343	0.997409185	NUDT5	chr10	-	12165325	12196144	4969	protein_coding	nudix_hydrolase_5
ENSG00000184232	1441.336596	1054.046643	-0.331862712	0.253102141	0.997409185	OAF	chr11	+	120210767	120230332	3176	protein_coding	out_at_first_homolog
ENSG00000234616	2152.119183	1589.162453	-0.326855819	0.253145687	0.997409185	JRK	chr8	-	142657460	142681968	11229	protein_coding	Jrk_helix-turn-helix_protein
ENSG00000185008	484.3998161	335.8382778	-0.353492438	0.253590243	0.997409185	ROBO2	chr3	+	75906695	77649964	16663	protein_coding	roundabout_guidance_receptor_2
ENSG00000079819	3371.027291	2508.671473	-0.322350806	0.253911587	0.997409185	EPB41L2	chr6	-	130839347	131063322	10247	protein_coding	erythrocyte_membrane_protein_band_4.1-like_2
ENSG00000078070	481.4341029	678.7574831	0.345118686	0.253983801	0.997409185	MCCC1	chr3	-	183015218	183116075	4321	protein_coding	methylcrotonoyl-CoA_carboxylase_1
ENSG00000109775	323.2627344	467.3412179	0.354003776	0.25406591	0.997409185	UFSP2	chr4	-	185399540	185425985	2781	protein_coding	UFM1-specific_peptidase_2
ENSG00000274897	61.2914053	28.32371018	-0.350161987	0.254111649	0.997409185	PANO1	chr11	+	797511	799190	1680	protein_coding	proapoptotic_nucleolar_protein_1
ENSG00000084710	423.1084108	290.3180293	-0.356380809	0.254237501	0.997409185	EFR3B	chr2	+	25042130	25159137	10591	protein_coding	EFR3_homolog_B
ENSG00000115414	1116.096719	1522.399422	0.330170946	0.254318418	0.997409185	FN1	chr2	-	215360440	215436172	17315	protein_coding	fibronectin_1
ENSG00000184985	38.55427108	14.16185509	-0.314168761	0.254339681	0.997409185	SORCS2	chr4	+	7192538	7742836	6317	protein_coding	sortilin-related_VPS10_domain_containing_receptor_2
ENSG00000150687	515.0455187	723.2661706	0.343298388	0.254512967	0.997409185	PRSS23	chr11	+	86791059	86952910	11725	protein_coding	protease_serine_23
ENSG00000255874	8.897139479	29.33527125	0.287239815	0.254568841	0.997409185	LINC00346	chr13	-	110863987	110870251	6265	lincRNA	long_intergenic_non-protein_coding_RNA_346
ENSG00000253508	78.0971132	39.45088203	-0.362369402	0.254651322	0.997409185	RP1-170O19.14	chr7	-	27186573	27193448	556	lincRNA	NA
ENSG00000168936	2178.810601	1611.416797	-0.325388047	0.254946618	0.997409185	TMEM129	chr4	-	1715952	1721358	3442	protein_coding	transmembrane_protein_129
ENSG00000199753	15.81713685	2.023122155	-0.217530802	0.255018349	0.997409185	SNORD104	chr17	+	64146083	64146152	70	snoRNA	small_nucleolar_RNA_C/D_box_104
ENSG00000245281	15.81713685	2.023122155	-0.217530802	0.255018349	0.997409185	CTD-2547L16.1	chr8	+	18084868	18096394	1834	antisense	NA
ENSG00000091137	15.81713685	2.023122155	-0.217530802	0.255018349	0.997409185	SLC26A4	chr7	+	107660635	107717809	5800	protein_coding	solute_carrier_family_26_(anion_exchanger)_member_4
ENSG00000226833	15.81713685	2.023122155	-0.217530802	0.255018349	0.997409185	AC097724.3	chr2	-	28708953	28736205	1438	antisense	NA
ENSG00000162384	1138.833853	1551.734693	0.329354771	0.255058738	0.997409185	C1orf123	chr1	-	53214099	53220617	4487	protein_coding	chromosome_1_open_reading_frame_123
ENSG00000125633	1325.673782	1799.567157	0.32741977	0.255101676	0.997409185	CCDC93	chr2	-	117915478	118014133	8065	protein_coding	coiled-coil_domain_containing_93
ENSG00000085871	482.422674	334.8267167	-0.35239489	0.255110266	0.997409185	MGST2	chr4	+	139665768	139740745	3182	protein_coding	microsomal_glutathione_S-transferase_2
ENSG00000175764	260.9827581	383.3816485	0.35816508	0.255110439	0.997409185	TTLL11	chr9	-	121821928	122093606	3535	protein_coding	tubulin_tyrosine_ligase_like11
ENSG00000179222	1545.136556	1133.959968	-0.329321437	0.255186879	0.997409185	MAGED1	chrX	+	51803007	51902357	6016	protein_coding	MAGE_family_member_D1
ENSG00000138032	913.4396532	1252.312614	0.33230758	0.25532261	0.997409185	PPM1B	chr2	+	44167969	44244384	7103	protein_coding	protein_phosphatase_Mg2+/Mn2+_dependent_1B
ENSG00000153179	682.1140267	484.5377562	-0.343886323	0.255439962	0.997409185	RASSF3	chr12	+	64610513	64697567	3705	protein_coding	Ras_association_(RalGDS/AF-6)_domain_family_member_3
ENSG00000183092	133.4570922	77.89020298	-0.37398848	0.255479993	0.997409185	BEGAIN	chr14	-	100537149	100587413	7073	protein_coding	brain_enriched_guanylate_kinase_associated
ENSG00000168481	48.43998161	20.23122155	-0.332898021	0.255502449	0.997409185	LGI3	chr8	-	22146825	22157084	4514	protein_coding	leucine-rich_repeat_LGI_family_member_3
ENSG00000163141	43.49712634	17.19653832	-0.324038001	0.255720347	0.997409185	BNIPL	chr1	+	151036570	151047600	2892	protein_coding	BCL2/adenovirus_E1B_19kD_interacting_protein_like
ENSG00000131100	2366.639101	1754.046909	-0.323983169	0.255723007	0.997409185	ATP6V1E1	chr22	-	17592136	17628818	3212	protein_coding	ATPase_H+_transporting_lysosomal_31kDa_V1_subunit_E1
ENSG00000177225	4249.866958	3175.290223	-0.319510049	0.255742249	0.997409185	PDDC1	chr11	-	767220	777488	5510	protein_coding	Parkinson_disease_7_domain_containing_1
ENSG00000178201	29.6571316	9.104049699	-0.287706102	0.255851821	0.997409185	VN1R1	chr19	-	57454790	57457142	2353	protein_coding	vomeronasal_1_receptor_1
ENSG00000198231	3095.215968	4143.354174	0.319556028	0.255881149	0.997409185	DDX42	chr17	+	63773603	63819317	8521	protein_coding	DEAD_(Asp-Glu-Ala-Asp)_box_helicase_42
ENSG00000119906	1122.028145	1528.468788	0.32892358	0.255911217	0.997409185	SLF2	chr10	+	100912569	100965136	9131	protein_coding	SMC5-SMC6_complex_localization_factor_2
ENSG00000125734	942.1082137	1289.740374	0.331356424	0.255973302	0.997409185	GPR108	chr19	-	6729914	6737603	3213	protein_coding	G_protein-coupled_receptor_108
ENSG00000059377	153.2285132	92.05205807	-0.373669333	0.25605218	0.997409185	TBXAS1	chr7	+	139777051	140020325	6271	protein_coding	thromboxane_A_synthase_1
ENSG00000126945	1491.753719	1094.509086	-0.329106887	0.256122497	0.997409185	HNRNPH2	chrX	+	101408295	101414133	2223	protein_coding	heterogeneous_nuclear_ribonucleoprotein_H2_(H')
ENSG00000166147	498.2398108	346.9654497	-0.350796697	0.2561252	0.997409185	FBN1	chr15	-	48408306	48645849	16057	protein_coding	fibrillin_1
ENSG00000151502	1635.096522	1202.746121	-0.327759653	0.256269175	0.997409185	VPS26B	chr11	+	134224645	134247792	6483	protein_coding	VPS26_retromer_complex_component_B
ENSG00000278535	724.622582	516.9077107	-0.341738895	0.256491321	0.997409185	DHRS11	chr17	+	36591798	36600806	5462	protein_coding	dehydrogenase/reductase_(SDR_family)_member_11
ENSG00000183137	348.9655818	500.7227335	0.350338427	0.256542147	0.997409185	CEP57L1	chr6	+	109095110	109163932	6432	protein_coding	centrosomal_protein_57kDa-like_1
ENSG00000179348	2876.741765	2140.46324	-0.321519282	0.256703182	0.997409185	GATA2	chr3	-	128479427	128493185	4459	protein_coding	GATA_binding_protein_2
ENSG00000197070	1114.119577	810.2604233	-0.333162726	0.256749911	0.997409185	ARRDC1	chr9	+	137605654	137615360	3821	protein_coding	arrestin_domain_containing_1
ENSG00000183696	307.4455976	445.0868742	0.35305664	0.256819086	0.997409185	UPP1	chr7	+	48088628	48108733	4577	protein_coding	uridine_phosphorylase_1
ENSG00000272438	67.22283162	32.36995449	-0.353648745	0.256819324	0.997409185	RP11-54O7.16	chr1	+	904834	915976	351	lincRNA	NA
ENSG00000122756	214.5199185	136.5607455	-0.369633584	0.256828716	0.997409185	CNTFR	chr9	-	34551432	34590140	2111	protein_coding	ciliary_neurotrophic_factor_receptor
ENSG00000088836	214.5199185	136.5607455	-0.369633584	0.256828716	0.997409185	SLC4A11	chr20	-	3227417	3239190	4081	protein_coding	solute_carrier_family_4_sodium_borate_transporter_member_11
ENSG00000139722	510.1026635	356.0694994	-0.349656211	0.256841045	0.997409185	VPS37B	chr12	-	122865328	122896444	5953	protein_coding	vacuolar_protein_sorting_37_homolog_B_(S._cerevisiae)
ENSG00000092098	493.2969556	692.9193382	0.342345287	0.256972332	0.997409185	RNF31	chr14	+	24146683	24160661	4982	protein_coding	ring_finger_protein_31
ENSG00000092820	4068.958455	3041.764161	-0.318753618	0.257135715	0.997409185	EZR	chr6	-	158765741	158819412	3342	protein_coding	ezrin
ENSG00000164114	510.1026635	715.1736819	0.341505749	0.257157718	0.997409185	MAP9	chr4	-	155342658	155376970	8857	protein_coding	microtubule_associated_protein_9
ENSG00000273373	345.9998686	233.670609	-0.359086551	0.257181756	0.997409185	RP5-1074L1.4	chr1	+	110370154	110373003	2850	antisense	NA
ENSG00000166200	1499.662288	2027.1684	0.324448016	0.257256944	0.997409185	COPS2	chr15	-	49106068	49155661	7510	protein_coding	COP9_signalosome_subunit_2
ENSG00000103356	1160.582416	1578.035281	0.327489207	0.257257028	0.997409185	EARS2	chr16	-	23522014	23557731	5730	protein_coding	glutamyl-tRNA_synthetase_2_mitochondrial
ENSG00000104549	3929.569937	5242.921066	0.317167981	0.257439284	0.997409185	SQLE	chr8	+	124998497	125022283	4305	protein_coding	squalene_epoxidase
ENSG00000226328	190.7942133	119.3642072	-0.370818108	0.257472866	0.997409185	NUP50-AS1	chr22	-	45133020	45163781	2263	lincRNA	NUP50_antisense_RNA_1_(head_to_head)
ENSG00000112245	6117.277677	4590.464171	-0.316451643	0.257482727	0.997409185	PTP4A1	chr6	+	63521761	63583587	5796	protein_coding	protein_tyrosine_phosphatase_type_IVA_member_1
ENSG00000213222	73.15425794	126.4451347	0.372073672	0.257507035	0.997409185	AC093724.2	chr2	-	131723253	131724279	1027	processed_pseudogene	NA
ENSG00000215190	379.6112844	541.1851766	0.347627524	0.257580619	0.997409185	LINC00680	chr6	-	57946074	57961501	2969	lincRNA	long_intergenic_non-protein_coding_RNA_680
ENSG00000137573	197.7142106	297.3989568	0.362391675	0.257587504	0.997409185	SULF1	chr8	+	69466624	69660915	9404	protein_coding	sulfatase_1
ENSG00000182195	470.5598213	326.7342281	-0.350983833	0.257698697	0.997409185	LDOC1	chrX	-	141175745	141177125	1381	protein_coding	leucine_zipper_down-regulated_in_cancer_1
ENSG00000250584	0	12.13873293	0.171985155	0.257736448	0.997409185	LINC01511	chr5	-	1363582	1380067	1692	lincRNA	long_intergenic_non-protein_coding_RNA_1511
ENSG00000141527	70.18854478	34.39307664	-0.355244164	0.257762801	0.997409185	CARD14	chr17	+	80169992	80209331	8208	protein_coding	caspase_recruitment_domain_family_member_14
ENSG00000141198	488.3541003	685.8384107	0.341864567	0.257894867	0.997409185	TOM1L1	chr17	+	54899387	54961956	7275	protein_coding	target_of_myb1_like_1_membrane_trafficking_protein
ENSG00000184261	36.57712897	13.15029401	-0.307343558	0.257982074	0.997409185	KCNK12	chr2	-	47516581	47570939	6685	protein_coding	potassium_channel_two_pore_domain_subfamily_K_member_12
ENSG00000167653	36.57712897	13.15029401	-0.307343558	0.257982074	0.997409185	PSCA	chr8	+	142670308	142682724	1763	protein_coding	prostate_stem_cell_antigen
ENSG00000147669	1433.428027	1052.023521	-0.328278473	0.257990796	0.997409185	POLR2K	chr8	+	100150584	100154002	1711	protein_coding	polymerase_(RNA)_II_(DNA_directed)_polypeptide_K_7.0kDa
ENSG00000109089	734.5082925	525.0001993	-0.340279084	0.258011236	0.997409185	CDR2L	chr17	+	74987632	75005800	3536	protein_coding	cerebellar_degeneration-related_protein_2-like
ENSG00000160172	53.38283687	98.12142454	0.367586533	0.258028068	0.997409185	FAM86C2P	chr11	-	67791648	67805336	3402	transcribed_unprocessed_pseudogene	family_with_sequence_similarity_86_member_C2_pseudogene
ENSG00000231327	7.908568426	27.3121491	0.278182193	0.258060522	0.997409185	AC016700.5	chr2	-	70124036	70125317	662	lincRNA	NA
ENSG00000171243	27.67998949	8.092488622	-0.279503811	0.258083958	0.997409185	SOSTDC1	chr7	-	16461481	16530580	2473	protein_coding	sclerostin_domain_containing_1
ENSG00000154803	624.7769056	866.9078436	0.336719362	0.258165462	0.997409185	FLCN	chr17	-	17212212	17237188	9786	protein_coding	folliculin
ENSG00000166685	380.5998555	542.1967377	0.347047216	0.258269765	0.997409185	COG1	chr17	+	73192632	73208507	5317	protein_coding	component_of_oligomeric_golgi_complex_1
ENSG00000065548	2507.016191	3358.382778	0.319182319	0.258278866	0.997409185	ZC3H15	chr2	+	186486156	186509363	3125	protein_coding	zinc_finger_CCCH-type_containing_15
ENSG00000135624	19548.00401	14749.57207	-0.312967318	0.258290179	0.997409185	CCT7	chr2	+	73233420	73253021	3591	protein_coding	chaperonin_containing_TCP1_subunit_7_(eta)
ENSG00000113083	368.7370029	250.8671473	-0.356579599	0.258355884	0.997409185	LOX	chr5	-	122063195	122078285	5468	protein_coding	lysyl_oxidase
ENSG00000157890	229.3484843	147.6879173	-0.367144208	0.258496753	0.997409185	MEGF11	chr15	-	65895079	66253747	9828	protein_coding	multiple_EGF-like-domains_11
ENSG00000105552	2066.113501	1530.491911	-0.323307458	0.258531022	0.997409185	BCAT2	chr19	-	48795062	48811029	4553	protein_coding	branched_chain_amino-acid_transaminase_2_mitochondrial
ENSG00000163995	59.31426319	27.3121491	-0.345213166	0.258554718	0.997409185	ABLIM2	chr4	-	7965310	8158832	6049	protein_coding	actin_binding_LIM_protein_family_member_2
ENSG00000138411	194.7484975	122.3988904	-0.369684153	0.258568717	0.997409185	HECW2	chr2	-	196194370	196593692	12692	protein_coding	HECT_C2_and_WW_domain_containing_E3_ubiquitin_protein_ligase_2
ENSG00000213465	1186.285264	865.8962825	-0.330726012	0.258598085	0.997409185	ARL2	chr11	+	65014113	65022184	2084	protein_coding	ADP_ribosylation_factor_like_GTPase_2
ENSG00000272115	17.79427896	3.034683233	-0.230427242	0.258661225	0.997409185	GS1-393G12.14	chr8	+	144409492	144409976	485	antisense	NA
ENSG00000170502	653.4454662	464.3065347	-0.342342191	0.25870002	0.997409185	NUDT9	chr4	+	87422582	87459454	3184	protein_coding	nudix_hydrolase_9
ENSG00000124225	289.6513186	192.1966048	-0.362096313	0.25873622	0.997409185	PMEPA1	chr20	-	57648392	57711536	5619	protein_coding	prostate_transmembrane_protein_androgen_induced_1
ENSG00000116406	1463.085159	1976.590346	0.323626174	0.258754459	0.997409185	EDEM3	chr1	-	184690231	184754913	7804	protein_coding	ER_degradation_enhancer_mannosidase_alpha-like_3
ENSG00000153214	168.057079	256.9365137	0.364623149	0.25885366	0.997409185	TMEM87B	chr2	+	112055223	112119318	5256	protein_coding	transmembrane_protein_87B
ENSG00000169231	214.5199185	319.6533006	0.359531908	0.259042437	0.997409185	THBS3	chr1	-	155195588	155209051	4623	protein_coding	thrombospondin_3
ENSG00000069966	264.9370423	173.9885054	-0.363806441	0.259074974	0.997409185	GNB5	chr15	-	52115105	52191369	13302	protein_coding	guanine_nucleotide_binding_protein_(G_protein)_beta_5
ENSG00000147274	7886.819863	10466.62247	0.313498552	0.259171551	0.997409185	RBMX	chrX	-	136848004	136880764	5882	protein_coding	RNA_binding_motif_protein_X-linked
ENSG00000136270	2265.804854	1682.226072	-0.321871716	0.259183251	0.997409185	TBRG4	chr7	-	45100100	45112047	5803	protein_coding	transforming_growth_factor_beta_regulator_4
ENSG00000138688	1023.17104	1393.931165	0.327764965	0.259219492	0.997409185	KIAA1109	chr4	+	122152333	122362758	20470	protein_coding	KIAA1109
ENSG00000143375	811.6168347	583.6707418	-0.337168461	0.259335281	0.997409185	CGN	chr1	+	151510510	151538692	6616	protein_coding	cingulin
ENSG00000115464	1946.496404	2614.885386	0.320387492	0.259364893	0.997409185	USP34	chr2	-	61187463	61470769	18125	protein_coding	ubiquitin_specific_peptidase_34
ENSG00000266010	79.08568426	40.46244311	-0.359544032	0.259371042	0.997409185	GATA6-AS1	chr18	-	22166898	22168968	1823	lincRNA	GATA6_antisense_RNA_1_(head_to_head)
ENSG00000161082	51.40569477	95.08674131	0.365747328	0.259415845	0.997409185	CELF5	chr19	+	3224703	3297076	6024	protein_coding	CUGBP_Elav-like_family_member_5
ENSG00000068137	1403.770896	1030.780738	-0.32748956	0.259459649	0.997409185	PLEKHH3	chr17	-	42667914	42676994	4803	protein_coding	pleckstrin_homology_MyTH4_and_FERM_domain_containing_H3
ENSG00000102978	1714.182206	1265.462908	-0.3247576	0.259511719	0.997409185	POLR2C	chr16	+	57462387	57472010	3940	protein_coding	polymerase_(RNA)_II_(DNA_directed)_polypeptide_C_33kDa
ENSG00000100526	561.5083582	395.5203814	-0.345217138	0.259559167	0.997409185	CDKN3	chr14	+	54396849	54420218	1836	protein_coding	cyclin-dependent_kinase_inhibitor_3
ENSG00000110328	772.0739926	1061.127571	0.331842997	0.25962215	0.997409185	GALNT18	chr11	-	11270876	11622005	3627	protein_coding	polypeptide_N-acetylgalactosaminyltransferase_18
ENSG00000165417	1528.330848	2061.561476	0.322497622	0.259664062	0.997409185	GTF2A1	chr14	-	81175452	81221377	6819	protein_coding	general_transcription_factor_IIA_1
ENSG00000127399	864.9996716	624.133185	-0.335553819	0.259771999	0.997409185	LRRC61	chr7	+	150322639	150338150	2735	protein_coding	leucine_rich_repeat_containing_61
ENSG00000241769	106.7656737	172.9769443	0.370021674	0.259785707	0.997409185	LINC00893	chrX	-	149527591	149540959	3604	antisense	long_intergenic_non-protein_coding_RNA_893
ENSG00000163714	5282.923708	7022.257002	0.314252603	0.259798613	0.997409185	U2SURP	chr3	+	142964497	143060546	11118	protein_coding	U2_snRNP-associated_SURP_domain_containing
ENSG00000268655	46.4628395	19.21966048	-0.327057767	0.259808083	0.997409185	CTB-60B18.10	chr19	-	49018247	49019484	493	lincRNA	NA
ENSG00000125995	1586.65654	1169.364606	-0.325488603	0.259869311	0.997409185	ROMO1	chr20	+	35699272	35700984	702	protein_coding	reactive_oxygen_species_modulator_1
ENSG00000169213	388.5084239	266.0405634	-0.35391686	0.260083889	0.997409185	RAB3B	chr1	-	51907956	51990764	12844	protein_coding	RAB3B_member_RAS_oncogene_family
ENSG00000131730	31.6342737	65.75147005	0.35018752	0.260209605	0.997409185	CKMT2	chr5	+	81233285	81266397	2736	protein_coding	creatine_kinase_mitochondrial_2
ENSG00000011405	1236.702388	1675.145145	0.324449342	0.260319837	0.997409185	PIK3C2A	chr11	-	17077730	17207983	9204	protein_coding	phosphatidylinositol-4-phosphate_3-kinase_catalytic_subunit_type_2_alpha
ENSG00000088179	423.1084108	597.8325969	0.343129442	0.26033519	0.997409185	PTPN4	chr2	+	119759631	119983818	12486	protein_coding	protein_tyrosine_phosphatase_non-receptor_type_4_(megakaryocyte)
ENSG00000111667	3893.981379	2916.330587	-0.316653863	0.260413469	0.997409185	USP5	chr12	+	6852128	6866632	3738	protein_coding	ubiquitin_specific_peptidase_5_(isopeptidase_T)
ENSG00000176909	29.6571316	62.71678682	0.347359852	0.260459932	0.997409185	MAMSTR	chr19	-	48712742	48719721	2265	protein_coding	MEF2_activating_motif_and_SAP_domain_containing_transcriptional_regulator
ENSG00000158050	19.77142106	4.046244311	-0.241760572	0.260739551	0.997409185	DUSP2	chr2	-	96143166	96145440	1932	protein_coding	dual_specificity_phosphatase_2
ENSG00000099377	19.77142106	4.046244311	-0.241760572	0.260739551	0.997409185	HSD3B7	chr16	+	30985207	30989152	2495	protein_coding	hydroxy-delta-5-steroid_dehydrogenase_3_beta-_and_steroid_delta-isomerase_7
[truncated: 4,524,135 more chars]
