# Supplementary material for: KRAB-type zinc-finger proteins PITA and PISA specifically regulate p53-dependent glycolysis and mitochondrial respiration
Source: Cell Res. 2018 Feb 21;28(5):572–92. doi: 10.1038/s41422-018-0008-8 (PMC5951852; doi:10.1038/s41422-018-0008-8)
Supplement: Supplementary file 8 — Supplementary information, Table S5 [file 41422_2018_8_MOESM8_ESM.xls]

ID	C	F	log2FoldChange	pvalue	padj	GeneName	Chrom	Strand	Start	End	GeneLength	GeneType	GeneDescription
ENSG00000224032	603.36691024839	1785.75918184913	0.888682147753087	0.00531856080604708	0.999030396422047	EPB41L4A-AS1	chr5	+	112160526	112164276	3344	lincRNA	EPB41L4A_antisense_RNA_1
ENSG00000204387	1993.30124474798	5492.86668477665	0.876272246382765	0.00546470154217508	0.999030396422047	C6orf48	chr6	+	31834608	31839766	1801	protein_coding	chromosome_6_open_reading_frame_48
ENSG00000172216	665.097518227598	1937.41814498705	0.883847800800776	0.00549982963262422	0.999030396422047	CEBPB	chr20	+	50190734	50192689	1956	protein_coding	CCAAT/enhancer_binding_protein_(C/EBP)_beta
ENSG00000163703	695.962822217202	2016.76290053602	0.882571567977239	0.00553928821488281	0.999030396422047	CRELD1	chr3	+	9933822	9945413	3778	protein_coding	cysteine_rich_with_EGF-like_domains_1
ENSG00000205978	785.571769283794	241.047358629803	-0.887293355347915	0.00582162909600092	0.999030396422047	NYNRIN	chr14	+	24398786	24419288	7955	protein_coding	NYN_domain_and_retroviral_integrase_containing
ENSG00000259803	166.274379556899	583.535480682983	0.888596843133535	0.00582481183027403	0.999030396422047	SLC22A31	chr16	-	89195761	89201664	2610	protein_coding	solute_carrier_family_22_member_31
ENSG00000128590	488.866588996632	1445.27978778453	0.880305259318059	0.00583065697636191	0.999030396422047	DNAJB9	chr7	+	108569568	108574850	2837	protein_coding	DnaJ_heat_shock_protein_family_(Hsp40)_member_B9
ENSG00000070081	986.694072699924	2748.94425237405	0.871038569721386	0.0059429191880877	0.999030396422047	NUCB2	chr11	+	17208153	17349974	8995	protein_coding	nucleobindin_2
ENSG00000114850	1083.27260453836	2997.02215896389	0.869252901698975	0.00599259009095737	0.999030396422047	SSR3	chr3	-	156540140	156555184	4627	protein_coding	signal_sequence_receptor_gamma_(translocon-associated_protein_gamma)
ENSG00000149150	841.328447458563	2346.19429066342	0.867824598982004	0.00618097888258912	0.999030396422047	SLC43A1	chr11	-	57484534	57515786	3532	protein_coding	solute_carrier_family_43_(amino_acid_system_L_transporter)_member_1
ENSG00000147535	469.949144615907	1356.89575628694	0.866681680579238	0.00658604374419563	0.999030396422047	PLPP5	chr8	-	38263130	38269243	4102	protein_coding	phospholipid_phosphatase_5
ENSG00000070540	33.8522688918238	203.885890841042	0.831924041902732	0.00674610650543167	0.999030396422047	WIPI1	chr17	-	68420948	68457513	3402	protein_coding	WD_repeat_domain_phosphoinositide_interacting_1
ENSG00000137094	131.426455697669	462.00743737379	0.864644065702417	0.00727148166595074	0.999030396422047	DNAJB5	chr9	+	34989641	34998900	5891	protein_coding	DnaJ_heat_shock_protein_family_(Hsp40)_member_B5
ENSG00000081041	17.9217894133185	155.676419115081	0.785369366448795	0.00732356388205912	0.999030396422047	CXCL2	chr4	-	74097035	74099293	1500	protein_coding	chemokine_(C-X-C_motif)_ligand_2
ENSG00000128594	295.709525319755	69.3011156060685	-0.853409594593623	0.00736438772207712	0.999030396422047	LRRC4	chr7	-	128027071	128032107	4036	protein_coding	leucine_rich_repeat_containing_4
ENSG00000086619	828.384932882277	2205.5833314627	0.842249853484817	0.00765526314481309	0.999030396422047	ERO1B	chr1	-	236215555	236281985	5361	protein_coding	endoplasmic_reticulum_oxidoreductase_beta
ENSG00000115461	1117.12487343019	395.719413750594	-0.847105666450675	0.00793018816079499	0.999030396422047	IGFBP5	chr2	-	216672105	216695525	6442	protein_coding	insulin_like_growth_factor_binding_protein_5
ENSG00000130513	201.12230341613	628.731860426071	0.853583609133062	0.00799287477711218	0.999030396422047	GDF15	chr19	+	18374731	18389176	2087	protein_coding	growth_differentiation_factor_15
ENSG00000140105	1938.54022154062	4901.29629213934	0.827577454214628	0.00812788679707655	0.999030396422047	WARS	chr14	-	100333788	100376805	6358	protein_coding	tryptophanyl-tRNA_synthetase
ENSG00000172432	1952.47939108431	4935.44466794523	0.827528227933619	0.00812814542323011	0.999030396422047	GTPBP2	chr6	-	43605316	43629162	4624	protein_coding	GTP_binding_protein_2
ENSG00000065911	4482.43866326444	11106.2570488682	0.822069598392556	0.00823603194631312	0.999030396422047	MTHFD2	chr2	+	74198562	74217565	4870	protein_coding	methylenetetrahydrofolate_dehydrogenase_(NADP+_dependent)_2_methenyltetrahydrofolate_cyclohydrolase
ENSG00000197989	447.049080365556	1232.35462099487	0.840224794895865	0.00829038677692657	0.999030396422047	SNHG12	chr1	-	28578538	28582983	3377	antisense	small_nucleolar_RNA_host_gene_12
ENSG00000171246	2846.57755181542	1107.8134857028	-0.828574143163087	0.00835261407490261	0.999030396422047	NPTX1	chr17	-	80467148	80477843	6703	protein_coding	neuronal_pentraxin_I
ENSG00000198856	1770.27453204891	4452.34558669133	0.823393890400028	0.00844303732022118	0.999030396422047	OSTC	chr4	+	108650584	108667820	1617	protein_coding	oligosaccharyltransferase_complex_subunit_(non-catalytic)
ENSG00000234741	3612.23622175108	8796.21986199924	0.810354252526713	0.00908057345663852	0.999030396422047	GAS5	chr1	-	173863900	173868882	3631	processed_transcript	growth_arrest_specific_5_(non-protein_coding)
ENSG00000112812	232.983262373141	685.980608100649	0.835981142663957	0.00922772641498396	0.999030396422047	PRSS16	chr6	+	27247701	27256624	5290	protein_coding	protease_serine_16
ENSG00000074842	2497.10265825571	6074.39343747105	0.806968477995593	0.00944944268721818	0.999030396422047	MYDGF	chr19	-	4641374	4670370	1678	protein_coding	myeloid-derived_growth_factor
ENSG00000118503	190.170098774657	577.509296717237	0.834704125315299	0.00948384404668652	0.999030396422047	TNFAIP3	chr6	+	137867188	137883312	5051	protein_coding	TNF_alpha_induced_protein_3
ENSG00000155961	87.6176371317793	318.383386190199	0.826032713726102	0.0100621801535686	0.999030396422047	RAB39B	chrX	-	155258241	155264589	3505	protein_coding	RAB39B_member_RAS_oncogene_family
ENSG00000120075	397.266331995227	119.519315320611	-0.828572907179008	0.0101090320808382	0.999030396422047	HOXB5	chr17	-	48591257	48593961	2041	protein_coding	homeobox_B5
ENSG00000099860	433.109910821864	1144.97495349157	0.815788096872739	0.0101944664241719	0.999030396422047	GADD45B	chr19	+	2476122	2478259	2138	protein_coding	growth_arrest_and_DNA_damage_inducible_beta
ENSG00000175106	71.687157653274	275.195734435692	0.817742728986664	0.0104794319711724	0.999030396422047	TVP23C	chr17	-	15502264	15563595	5435	protein_coding	trans-golgi_network_vesicle_protein_23_homolog_C_(S._cerevisiae)
ENSG00000162298	1081.28129460355	2639.46857699635	0.797704898152927	0.0106959118447986	0.999030396422047	SYVN1	chr11	-	65121780	65134533	5496	protein_coding	synoviolin_1
ENSG00000255717	1928.58367186655	4600.99145784637	0.792370325570151	0.010716759062165	0.999030396422047	SNHG1	chr11	-	62851988	62855914	3756	processed_transcript	small_nucleolar_RNA_host_gene_1
ENSG00000184500	349.474893559711	102.445127417666	-0.820487769932896	0.0107793304736817	0.999030396422047	PROS1	chr3	-	93873033	93974066	4429	protein_coding	protein_S_(alpha)
ENSG00000127588	142.378660339141	21.0916438801078	-0.757309201056287	0.0108272311842943	0.999030396422047	GNG13	chr16	-	798041	800733	984	protein_coding	guanine_nucleotide_binding_protein_(G_protein)_gamma_13
ENSG00000127022	21148.7071626832	48825.146854461	0.78200391232585	0.0109888929281736	0.999030396422047	CANX	chr5	+	179678628	179730925	6235	protein_coding	calnexin
ENSG00000178695	6390.11358081545	2726.84824449965	-0.784450145497897	0.0112046768390093	0.999030396422047	KCTD12	chr13	-	76880166	76886390	6225	protein_coding	potassium_channel_tetramerization_domain_containing_12
ENSG00000132256	172.248309361339	511.221273094041	0.814146752068234	0.0114187983828279	0.999030396422047	TRIM5	chr11	-	5663557	5938619	4804	protein_coding	tripartite_motif_containing_5
ENSG00000163584	808.471833534146	1973.57524878152	0.791105668141786	0.0115726664430904	0.999030396422047	RPL22L1	chr3	-	170864875	170870483	2326	protein_coding	ribosomal_protein_L22_like_1
ENSG00000100889	1864.86175395253	4370.99210315377	0.780853062692555	0.0117342649464801	0.999030396422047	PCK2	chr14	+	24094053	24110598	4189	protein_coding	phosphoenolpyruvate_carboxykinase_2_(mitochondrial)
ENSG00000168918	1498.46072594691	603.622760568799	-0.792536871693584	0.0118145285060835	0.999030396422047	INPP5D	chr2	+	233059967	233207903	8681	protein_coding	inositol_polyphosphate-5-phosphatase_D
ENSG00000183691	533.671062529929	184.802974949516	-0.806751487846663	0.0121076070434217	0.999030396422047	NOG	chr17	+	56593699	56595590	1892	protein_coding	noggin
ENSG00000167004	4630.79125340802	10577.9615878712	0.771330276249378	0.0121662057504334	0.999030396422047	PDIA3	chr15	+	43746392	43773279	4240	protein_coding	protein_disulfide_isomerase_family_A_member_3
ENSG00000204934	203.113613350943	573.491840740074	0.803348251298731	0.0123607920453336	0.999030396422047	ATP6V0E2-AS1	chr7	-	149867697	149880610	3291	antisense	ATP6V0E2_antisense_RNA_1
ENSG00000153879	2954.10828829533	6730.24312574297	0.766931269632954	0.0127608203954415	0.999030396422047	CEBPG	chr19	+	33373330	33382686	4411	protein_coding	CCAAT/enhancer_binding_protein_(C/EBP)_gamma
ENSG00000258441	1007.60282701546	396.723777744885	-0.788733483758446	0.0128446766101557	0.999030396422047	LINC00641	chr14	-	21200079	21206900	5715	processed_transcript	long_intergenic_non-protein_coding_RNA_641
ENSG00000198380	2033.12744344424	4666.27511747528	0.768365187586543	0.0128452116899083	0.999030396422047	GFPT1	chr2	-	69319769	69387254	8866	protein_coding	glutamine--fructose-6-phosphate_transaminase_1
ENSG00000197976	3208.00030498401	7272.59968266003	0.764276176219832	0.0129786021867485	0.999030396422047	AKAP17A	chrX	+	1591593	1602514	4075	protein_coding	A-kinase_anchoring_protein_17A
ENSG00000120738	139.391695436922	419.824149613574	0.799652055237494	0.0130672244581463	0.999030396422047	EGR1	chr5	+	138465490	138469315	3138	protein_coding	early_growth_response_1
ENSG00000260852	516.744928084017	1272.5291807665	0.782066791536469	0.0130843847816612	0.999030396422047	FBXL19-AS1	chr16	-	30919319	30923269	3951	antisense	FBXL19_antisense_RNA_1_(head_to_head)
ENSG00000100814	1183.83375624643	2744.92679639689	0.76731723591629	0.013434405796052	0.999030396422047	CCNB1IP1	chr14	-	20311368	20333312	3680	protein_coding	cyclin_B1_interacting_protein_1_E3_ubiquitin_protein_ligase
ENSG00000130522	3217.95685465808	7222.38148294549	0.757669673531343	0.0136395186539951	0.999030396422047	JUND	chr19	-	18279760	18281622	1863	protein_coding	jun_D_proto-oncogene
ENSG00000131871	765.658669935663	1808.85955371782	0.769454101591064	0.0137805306363565	0.999030396422047	VIMP	chr15	-	101270817	101277500	3766	protein_coding	VCP-interacting_membrane_selenoprotein
ENSG00000134910	3844.22382915682	8566.22050730664	0.753998314677743	0.0139346864946095	0.999030396422047	STT3A	chr11	+	125591712	125625215	7345	protein_coding	STT3A_subunit_of_the_oligosaccharyltransferase_complex_(catalytic)
ENSG00000180592	377.353232647095	124.541135292065	-0.789605753749174	0.014273717540377	0.999030396422047	SKIDA1	chr10	-	21513478	21526368	6700	protein_coding	SKI/DACH_domain_containing_1
ENSG00000112715	2617.57690931191	5832.34171484695	0.751262781529134	0.014433310482631	0.999030396422047	VEGFA	chr6	+	43770184	43786487	14431	protein_coding	vascular_endothelial_growth_factor_A
ENSG00000185340	444.062115463336	154.672055120791	-0.786477533068259	0.0145594696516338	0.999030396422047	GAS2L1	chr22	+	29306582	29312785	4481	protein_coding	growth_arrest_specific_2_like_1
ENSG00000185432	1461.62149215286	620.696948471744	-0.761093417789207	0.0150662062588597	0.999030396422047	METTL7A	chr12	+	50923472	50932517	4083	protein_coding	methyltransferase_like_7A
ENSG00000273599	125.45252589323	374.627769870486	0.783276476015465	0.0150693856755152	0.999030396422047	RP11-59C5.3	chr10	+	124996064	125001491	5428	antisense	NA
ENSG00000173812	9478.63528971067	20605.531706871	0.740660494835822	0.0150893460657836	0.999030396422047	EIF1	chr17	+	41688885	41692668	3623	protein_coding	eukaryotic_translation_initiation_factor_1
ENSG00000077232	2222.30188725149	4913.34866007083	0.74458030044262	0.0152945602086792	0.999030396422047	DNAJC10	chr2	+	182716041	182794464	21826	protein_coding	DnaJ_heat_shock_protein_family_(Hsp40)_member_C10
ENSG00000185624	7045.25454936898	15303.4941810096	0.739310794848889	0.0153136067943025	0.999030396422047	P4HB	chr17	-	81843159	81860694	5303	protein_coding	prolyl_4-hydroxylase_beta_polypeptide
ENSG00000171425	619.297389726895	1453.31469973886	0.758864532018644	0.0153316816413122	0.999030396422047	ZNF581	chr19	+	55635459	55645622	1736	protein_coding	zinc_finger_protein_581
ENSG00000067167	3660.0276601866	8003.77667050376	0.741012908888504	0.0153762322763102	0.999030396422047	TRAM1	chr8	-	70573442	70608387	3878	protein_coding	translocation_associated_membrane_protein_1
ENSG00000049249	42.8131635984831	179.781154978062	0.758134145876416	0.0155434344525531	0.999030396422047	TNFRSF9	chr1	-	7915894	7943165	6331	protein_coding	tumor_necrosis_factor_receptor_superfamily_member_9
ENSG00000188573	80.6480523599333	269.169550469947	0.776005708197667	0.0156359863842954	0.999030396422047	FBLL1	chr5	+	168529116	168530634	1519	protein_coding	fibrillarin-like_1
ENSG00000164308	253.892016688679	74.3229355775227	-0.7735461449797	0.015782373234717	0.999030396422047	ERAP2	chr5	+	96875939	96919716	7422	protein_coding	endoplasmic_reticulum_aminopeptidase_2
ENSG00000144867	1794.17025126666	3963.22032147169	0.741653071690434	0.0158258540465955	0.999030396422047	SRPRB	chr3	+	133784033	133825772	4180	protein_coding	SRP_receptor_beta_subunit
ENSG00000137331	104.543771577691	322.400842167362	0.776139043059283	0.0159747506990551	0.999030396422047	IER3	chr6	-	30743199	30744554	1356	protein_coding	immediate_early_response_3
ENSG00000102158	4076.21143656255	8825.34641783368	0.734792544421366	0.0160450362484068	0.999030396422047	MAGT1	chrX	-	77826364	77895593	4862	protein_coding	magnesium_transporter_1
ENSG00000203875	2656.40745304076	5792.16715507532	0.736775000361807	0.016069065470897	0.999030396422047	SNHG5	chr6	-	85660950	85678736	2794	processed_transcript	small_nucleolar_RNA_host_gene_5
ENSG00000172667	2094.85805142345	928.032330724743	-0.744977333175855	0.0162854137697311	0.999030396422047	ZMAT3	chr3	-	179017223	179072279	9646	protein_coding	zinc_finger_matrin-type_3
ENSG00000198855	140.387350404328	400.741233722048	0.773163558662817	0.016365170366459	0.999030396422047	FICD	chr12	+	108515185	108525837	4267	protein_coding	FIC_domain_containing
ENSG00000008300	622.284354629115	1439.25360381878	0.749827156483244	0.0164228294786127	0.999030396422047	CELSR3	chr3	-	48636469	48662915	13873	protein_coding	cadherin_EGF_LAG_seven-pass_G-type_receptor_3
ENSG00000115875	6418.98757487024	2969.90433111804	-0.731607193553416	0.0166152085845283	0.999030396422047	SRSF7	chr2	-	38743599	38751494	4045	protein_coding	serine/arginine-rich_splicing_factor_7
ENSG00000214198	38.8305437288568	166.724423052281	0.746256721574358	0.0166472347966408	0.999030396422047	TTC41P	chr12	-	103843749	103930211	6339	unitary_pseudogene	tetratricopeptide_repeat_domain_41_pseudogene
ENSG00000159388	1763.30494727706	777.377731581116	-0.743827386982173	0.0167404819981822	0.999030396422047	BTG2	chr1	+	203305491	203309602	2757	protein_coding	BTG_family_member_2
ENSG00000184840	2997.91710686122	6463.0823032616	0.729925414459742	0.0168162155324694	0.999030396422047	TMED9	chr5	+	177592158	177596124	2440	protein_coding	transmembrane_p24_trafficking_protein_9
ENSG00000182463	245.926776949426	73.3185715832319	-0.763050653120273	0.0172650113887784	0.999030396422047	TSHZ2	chr20	+	52972407	53495330	12581	protein_coding	teashirt_zinc_finger_homeobox_2
ENSG00000174307	1816.07466054961	809.517379398423	-0.737654892928368	0.017460656020144	0.999030396422047	PHLDA3	chr1	-	201464383	201469237	3138	protein_coding	pleckstrin_homology-like_domain_family_A_member_3
ENSG00000266074	2765.92949945549	1261.4811768293	-0.731609161591044	0.0175004001796665	0.999030396422047	BAHCC1	chr17	+	81395475	81466332	13473	protein_coding	BAH_domain_and_coiled-coil_containing_1
ENSG00000160191	797.519628892673	328.427026133107	-0.752007863264692	0.0176516480794589	0.999030396422047	PDE9A	chr21	+	42653636	42775509	5266	protein_coding	phosphodiesterase_9A
ENSG00000182158	2192.4322382293	4713.48022520695	0.72534827876067	0.0176544928511917	0.999030396422047	CREB3L2	chr7	-	137874979	138002067	8788	protein_coding	cAMP_responsive_element_binding_protein_3-like_2
ENSG00000029534	225.018022633888	65.2836596289051	-0.75582000299001	0.0179985617159971	0.999030396422047	ANK1	chr8	-	41653220	41896762	10799	protein_coding	ankyrin_1
ENSG00000035862	472.936109518127	177.77242698948	-0.759313787976196	0.0180336906932739	0.999030396422047	TIMP2	chr17	-	78852977	78925387	5633	protein_coding	TIMP_metallopeptidase_inhibitor_2
ENSG00000100292	91.6002570014057	283.230646390019	0.759026756978065	0.0183500759805431	0.999030396422047	HMOX1	chr22	+	35380361	35394214	2405	protein_coding	heme_oxygenase_1
ENSG00000087116	446.053425398149	168.733151040862	-0.750825600152568	0.0194131183580115	0.999030396422047	ADAMTS2	chr5	-	179110851	179345430	7687	protein_coding	ADAM_metallopeptidase_with_thrombospondin_type_1_motif_2
ENSG00000144591	924.963464720716	2015.75853654173	0.721461068356623	0.0194284212806965	0.999030396422047	GMPPA	chr2	+	219498867	219506989	5332	protein_coding	GDP-mannose_pyrophosphorylase_A
ENSG00000228526	739.771640783091	309.344110241581	-0.739151245362354	0.0196855482628441	0.999030396422047	MIR34AHG	chr1	-	9148011	9196983	4571	lincRNA	MIR34A_host_gene
ENSG00000151012	1240.5860893886	2655.538400905	0.71491918608673	0.0198292671509066	0.999030396422047	SLC7A11	chr4	-	138164097	138242349	9645	protein_coding	solute_carrier_family_7_(anionic_amino_acid_transporter_light_chain_xc-_system)_member_11
ENSG00000168993	317.6139346027	755.281723706717	0.737262793989245	0.0198965905325243	0.999030396422047	CPLX1	chr4	-	784957	826198	2418	protein_coding	complexin_1
ENSG00000274627	360.427098201183	841.65702721573	0.732974769390637	0.0201758076399997	0.999030396422047	RP11-104N10.2	chr16	+	89516797	89522217	5421	sense_intronic	NA
ENSG00000070669	8488.95425210853	17436.7633048834	0.700430530218116	0.0202738315356719	0.999030396422047	ASNS	chr7	-	97852118	97872542	4455	protein_coding	asparagine_synthetase_(glutamine-hydrolyzing)
ENSG00000130066	5800.68584011075	11863.5475005635	0.69611521777047	0.0210698861219215	0.999030396422047	SAT1	chrX	+	23783173	23786226	2498	protein_coding	spermidine/spermine_N1-acetyltransferase_1
ENSG00000166794	895.093815698518	1920.3439570841	0.710011290742818	0.0212205932736274	0.999030396422047	PPIB	chr15	-	64155812	64163205	1911	protein_coding	peptidylprolyl_isomerase_B_(cyclophilin_B)
ENSG00000133134	661.114898357971	1445.27978778453	0.714749919085189	0.0212356995872915	0.999030396422047	BEX2	chrX	-	103309346	103311046	1176	protein_coding	brain_expressed_X-linked_2
ENSG00000138768	2229.27147202334	4607.01764181212	0.697713851726086	0.0215813811661955	0.999030396422047	USO1	chr4	+	75724593	75814286	4588	protein_coding	USO1_vesicle_transport_factor
ENSG00000280351	122.46556099101	25.1090998572712	-0.694055734784755	0.0216015503931338	0.999030396422047	CTD-2561B21.8	chr17	+	81003335	81005132	1798	TEC	NA
ENSG00000170855	1620.92628693792	751.264267729554	-0.709509655589466	0.0217298388221089	0.999030396422047	TRIAP1	chr12	-	120443961	120446412	1442	protein_coding	TP53_regulated_inhibitor_of_apoptosis_1
ENSG00000148411	1564.17395379574	725.150803877992	-0.708355991125502	0.0220102890678361	0.999030396422047	NACC2	chr9	-	136006537	136095285	7212	protein_coding	NACC_family_member_2_BEN_and_BTB_(POZ)_domain_containing
ENSG00000169857	295.709525319755	693.011156060685	0.723877698749407	0.0222964611276251	0.999030396422047	AVEN	chr15	-	33866227	34039176	1808	protein_coding	apoptosis_caspase_activation_inhibitor
ENSG00000247903	473.931764485534	188.820430926679	-0.731720455264892	0.0223359669760539	0.999030396422047	RP11-421F16.3	chr12	+	26971586	26979582	2549	antisense	NA
ENSG00000166173	557.566781747687	1222.31098105196	0.71099602243783	0.0223397479583324	0.999030396422047	LARP6	chr15	-	70829130	70854159	5554	protein_coding	La_ribonucleoprotein_domain_family_member_6
ENSG00000100219	2234.24974686037	4585.92599793201	0.692827509578057	0.0223544813436747	0.999030396422047	XBP1	chr22	-	28794555	28800597	3028	protein_coding	X-box_binding_protein_1
ENSG00000269893	899.076435568145	1907.28722515832	0.702321259492275	0.0224441318671272	0.999030396422047	SNHG8	chr4	+	118278709	118279823	923	lincRNA	small_nucleolar_RNA_host_gene_8
ENSG00000111203	731.806401043839	1568.8165590823	0.704386553990599	0.0226388684254765	0.999030396422047	ITFG2	chr12	+	2812622	2859791	6250	protein_coding	integrin_alpha_FG-GAP_repeat_containing_2
ENSG00000261150	940.893944199221	420.828513607865	-0.712644880053136	0.0229924274340071	0.999030396422047	EPPK1	chr8	-	143857324	143878464	16002	protein_coding	epiplakin_1
ENSG00000169359	1601.01318758979	3294.31390127398	0.690874428444272	0.0231573683471545	0.999030396422047	SLC33A1	chr3	-	155821024	155854429	9627	protein_coding	solute_carrier_family_33_(acetyl-CoA_transporter)_member_1
ENSG00000128710	2503.07658806015	1205.23679314902	-0.693226139219272	0.0232964432470141	0.999030396422047	HOXD10	chr2	+	176108790	176119942	2692	protein_coding	homeobox_D10
ENSG00000242247	890.115540861486	1867.11266538669	0.694210880609251	0.0238413763943034	0.999030396422047	ARFGAP3	chr22	-	42796502	42858106	3381	protein_coding	ADP_ribosylation_factor_GTPase_activating_protein_3
ENSG00000167513	4221.57706180391	8437.66191603741	0.677845441421038	0.0242254536353963	0.999030396422047	CDT1	chr16	+	88803213	88809258	3336	protein_coding	chromatin_licensing_and_DNA_replication_factor_1
ENSG00000072571	2270.09332568701	1097.7698457599	-0.688477137626885	0.0243231617718458	0.999030396422047	HMMR	chr5	+	163460203	163491945	3936	protein_coding	hyaluronan-mediated_motility_receptor_(RHAMM)
ENSG00000110090	668.084483129817	290.261194350055	-0.711361419431572	0.0245963582019096	0.999030396422047	CPT1A	chr11	-	68754620	68844410	6565	protein_coding	carnitine_palmitoyltransferase_1A_(liver)
ENSG00000168237	97.5741868058452	276.200098429983	0.723446883814532	0.0247324889616276	0.999030396422047	GLYCTK	chr3	+	52287089	52293476	3013	protein_coding	glycerate_kinase
ENSG00000185088	1957.45766592134	943.097790639106	-0.688033777115466	0.024780919700322	0.999030396422047	RPS27L	chr15	-	63125872	63158021	9127	protein_coding	ribosomal_protein_S27_like
ENSG00000145284	778.602184511948	346.505578030342	-0.706250921659656	0.0248597829909126	0.999030396422047	SCD5	chr4	-	82629539	82798857	4292	protein_coding	stearoyl-CoA_desaturase_5
ENSG00000058262	7098.02426264153	14041.008640186	0.672185641766586	0.0248920764255235	0.999030396422047	SEC61A1	chr3	+	128051641	128071683	4697	protein_coding	Sec61_translocon_alpha_1_subunit
ENSG00000139163	2076.93626201013	1006.37272227943	-0.68534732982531	0.025096619894044	0.999030396422047	ETNK1	chr12	+	22625075	22690665	8191	protein_coding	ethanolamine_kinase_1
ENSG00000266709	62.7262629466148	200.87279885817	0.715058174442898	0.025262633032981	0.999030396422047	RP11-214O1.2	chr17	+	14303854	14305505	1652	lincRNA	NA
ENSG00000184575	8499.90645675	16733.7085088798	0.669075735070455	0.025364324606706	0.999030396422047	XPOT	chr12	+	64404350	64451127	7364	protein_coding	exportin_tRNA
ENSG00000182858	568.518986389159	1213.27170510334	0.693422027181432	0.0253693951063253	0.999030396422047	ALG12	chr22	-	49900229	49918458	5350	protein_coding	ALG12_alpha-16-mannosyltransferase
ENSG00000116761	913.015605111837	1887.1999452725	0.684383071971949	0.0255343101651281	0.999030396422047	CTH	chr1	+	70411218	70439851	2414	protein_coding	cystathionine_gamma-lyase
ENSG00000160963	223.026712699075	73.3185715832319	-0.71671123399686	0.025549103211292	0.999030396422047	COL26A1	chr7	+	101362820	101559024	3156	protein_coding	collagen_type_XXVI_alpha_1
ENSG00000067842	285.752975645689	103.449491411957	-0.718522064213562	0.0257632978467639	0.999030396422047	ATP2B3	chrX	+	153517676	153582939	7534	protein_coding	ATPase_Ca++_transporting_plasma_membrane_3
ENSG00000185838	698.949787119422	309.344110241581	-0.703391134359915	0.0258602192807485	0.999030396422047	GNB1L	chr22	-	19783224	19854939	6988	protein_coding	guanine_nucleotide_binding_protein_(G_protein)_beta_polypeptide_1-like
ENSG00000160606	213.070163025009	507.203817116878	0.710271177671347	0.0259717755163612	0.999030396422047	TLCD1	chr17	-	28724348	28727935	1311	protein_coding	TLC_domain_containing_1
ENSG00000121073	1033.48985616803	2115.19057197653	0.67990661907226	0.0260311730844306	0.999030396422047	SLC35B1	chr17	-	49700943	49709014	5919	protein_coding	solute_carrier_family_35_member_B1
ENSG00000113811	1611.96539223126	3240.07824558227	0.673940189451631	0.0261414237410697	0.999030396422047	SELK	chr3	-	53884410	53891988	2165	protein_coding	selenoprotein_K
ENSG00000143341	267.831186232371	95.4145794576305	-0.715904610057411	0.0262651763095768	0.999030396422047	HMCN1	chr1	+	185734551	186190949	18579	protein_coding	hemicentin_1
ENSG00000188729	119.47859608879	317.379022195908	0.7157820629303	0.0262833696283476	0.999030396422047	OSTN	chr3	+	191199241	191265615	3219	protein_coding	osteocrin
ENSG00000113272	510.770998279577	1090.73929779986	0.689987162839473	0.0264181428136064	0.999030396422047	THG1L	chr5	+	157731197	157741448	3220	protein_coding	tRNA-histidine_guanylyltransferase_1-like
ENSG00000124194	19.9130993481317	102.445127417666	0.655675226127179	0.0266529479257068	0.999030396422047	GDAP1L1	chr20	+	44247099	44280917	3385	protein_coding	ganglioside_induced_differentiation_associated_protein_1-like_1
ENSG00000159674	7.96523973925267	74.3229355775227	0.596028088863062	0.0267192507005817	0.999030396422047	SPON2	chr4	-	1166932	1208962	6013	protein_coding	spondin_2_extracellular_matrix_protein
ENSG00000161509	236.965882242767	81.3534835375587	-0.7114952163332	0.0269577966785951	0.999030396422047	GRIN2C	chr17	-	74842023	74861504	8574	protein_coding	glutamate_receptor_ionotropic_N-methyl_D-aspartate_2C
ENSG00000153066	454.018665137402	975.237438456413	0.689237803625678	0.0270385321532732	0.999030396422047	TXNDC11	chr16	-	11679080	11742878	4292	protein_coding	thioredoxin_domain_containing_11
ENSG00000130707	2956.09959823015	5813.25879895543	0.663575511077902	0.0271722768759347	0.999030396422047	ASS1	chr9	+	130444929	130501274	3050	protein_coding	argininosuccinate_synthase_1
ENSG00000196365	5512.94155453025	10731.6292789977	0.659183968244328	0.0274428711654336	0.999030396422047	LONP1	chr19	-	5691834	5720572	5085	protein_coding	lon_peptidase_1_mitochondrial
ENSG00000131711	1414.82570868475	2824.27155194586	0.667064745181042	0.0277339479674507	0.999030396422047	MAP1B	chr5	+	72107234	72209570	12630	protein_coding	microtubule_associated_protein_1B
ENSG00000213073	92.5959119688123	258.121546532748	0.708008533962701	0.0279483041336896	0.999030396422047	RP11-288H12.3	chr6	+	160093082	160096212	3131	transcribed_processed_pseudogene	NA
ENSG00000115541	828.384932882277	381.658317830522	-0.688305689004314	0.0279759650107364	0.999030396422047	HSPE1	chr2	+	197499994	197503457	1977	protein_coding	heat_shock_protein_family_E_(Hsp10)_member_1
ENSG00000167861	390.296747223381	843.665755204312	0.686646252802942	0.0282186338899539	0.999030396422047	HID1	chr17	-	74950743	74973166	6196	protein_coding	HID1_domain_containing
ENSG00000164683	3842.23251922201	1953.4879688957	-0.660070654581811	0.0284763846584097	0.999030396422047	HEY1	chr8	-	79764010	79767863	3232	protein_coding	hes-related_family_bHLH_transcription_factor_with_YRPW_motif_1
ENSG00000134970	1712.52654393932	3375.66738481154	0.66021813800865	0.0286975995726502	0.999030396422047	TMED7	chr5	-	115613508	115632992	3894	protein_coding	transmembrane_p24_trafficking_protein_7
ENSG00000184465	1083.27260453836	2170.43059166252	0.665373321276131	0.0287499266044927	0.999030396422047	WDR27	chr6	-	169457212	169702048	10244	protein_coding	WD_repeat_domain_27
ENSG00000185924	178.222239165778	55.2400196859966	-0.695365820708278	0.028930326294836	0.999030396422047	RTN4RL1	chr17	-	1934677	2025345	3625	protein_coding	reticulon_4_receptor-like_1
ENSG00000197157	5663.28545460865	10894.3362460728	0.650210687418705	0.0292098496013576	0.999030396422047	SND1	chr7	+	127652180	128092609	6500	protein_coding	staphylococcal_nuclease_and_tudor_domain_containing_1
ENSG00000183444	60.7349530118016	188.820430926679	0.695127997649714	0.0295662648836974	0.999030396422047	OR7E38P	chr7	-	97966090	97967074	985	unprocessed_pseudogene	olfactory_receptor_family_7_subfamily_E_member_38_pseudogene
ENSG00000250337	290.731250482722	110.480039371993	-0.700784539070351	0.0296361872035435	0.999030396422047	LINC01021	chr5	+	27472292	27496401	2638	lincRNA	long_intergenic_non-protein_coding_RNA_1021
ENSG00000140853	101.556806675472	21.0916438801078	-0.646392538567202	0.0297499730382847	0.999030396422047	NLRC5	chr16	+	56989485	57083531	12386	protein_coding	NLR_family_CARD_domain_containing_5
ENSG00000170348	3119.38701288483	6023.17087376221	0.650063410017592	0.0298180945833223	0.999030396422047	TMED10	chr14	-	75131470	75176631	4974	protein_coding	transmembrane_p24_trafficking_protein_10
ENSG00000233101	511.766653246984	222.968806732568	-0.691158785869061	0.0298212739987657	0.999030396422047	HOXB-AS3	chr17	+	48549630	48606414	1913	antisense	HOXB_cluster_antisense_RNA_3
ENSG00000108511	1055.39426545098	506.199453122587	-0.673008936402554	0.0299387002904869	0.999030396422047	HOXB6	chr17	-	48595751	48604992	2604	protein_coding	homeobox_B6
ENSG00000125772	343.500963755271	743.229355775227	0.680758213293948	0.030079546122743	0.999030396422047	GPCPD1	chr20	-	5544404	5611026	7527	protein_coding	glycerophosphocholine_phosphodiesterase_1
ENSG00000137642	644.188763912059	292.269922338637	-0.683725171309504	0.0302139327656608	0.999030396422047	SORL1	chr11	+	121452203	121633693	19449	protein_coding	sortilin-related_receptor_L(DLR_class)_A_repeats_containing
ENSG00000176438	301.683455124195	661.875872237669	0.682625558392127	0.0303033989594224	0.999030396422047	SYNE3	chr14	-	95407266	95475836	18164	protein_coding	spectrin_repeat_containing_nuclear_envelope_family_member_3
ENSG00000211459	9901.78865085847	18815.7550690447	0.642307068986694	0.0305410767323928	0.999030396422047	MT-RNR1	chrMT	+	648	1601	954	Mt_rRNA	mitochondrially_encoded_12S_RNA
ENSG00000223764	2038.10571828128	1027.46436615954	-0.656959226603159	0.0306880120780331	0.999030396422047	RP11-54O7.3	chr1	-	916865	921016	4152	lincRNA	NA
ENSG00000117461	531.679752595116	235.021174664058	-0.685914489459203	0.0307687412530706	0.999030396422047	PIK3R3	chr1	-	46040140	46133036	7410	protein_coding	phosphoinositide-3-kinase_regulatory_subunit_3
ENSG00000088899	385.318472386348	818.556655347041	0.674187719983483	0.0309766059539542	0.999030396422047	RP5-1187M17.10	chr20	-	3162617	3173592	5395	protein_coding	Leucine_zipper_putative_tumor_suppressor_3_
ENSG00000165507	28.8739940547909	117.510587332029	0.658604511069355	0.0313243909354271	0.999030396422047	C10orf10	chr10	-	44970981	44978810	2979	protein_coding	chromosome_10_open_reading_frame_10
ENSG00000091640	764.663014968256	1530.65072729925	0.656942985195717	0.03174070378368	0.999030396422047	SPAG7	chr17	-	4959226	4967872	2831	protein_coding	sperm_associated_antigen_7
ENSG00000134490	348.479238592304	744.233719769518	0.672732013892222	0.0318197448518122	0.999030396422047	TMEM241	chr18	-	23197144	23437961	5193	protein_coding	transmembrane_protein_241
ENSG00000126016	23259.4956935852	12354.6814937717	-0.635468690749536	0.0319329529835937	0.999030396422047	AMOT	chrX	-	112774503	112840815	8502	protein_coding	angiomotin
ENSG00000106031	1025.52461642878	498.16454116826	-0.663428618830028	0.0321586298947597	0.999030396422047	HOXA13	chr7	-	27193503	27200106	5086	protein_coding	homeobox_A13
ENSG00000163479	2665.36834774742	5086.09926708885	0.639862339889129	0.0322533198138531	0.999030396422047	SSR2	chr1	-	156009048	156020959	6651	protein_coding	signal_sequence_receptor_beta_(translocon-associated_protein_beta)
ENSG00000277586	4333.09041815345	2265.84517112015	-0.640165572356859	0.0324620451146301	0.999030396422047	NEFL	chr8	-	24950955	24957110	4329	protein_coding	neurofilament_light_polypeptide
ENSG00000145242	162.291759687273	50.2181997145424	-0.677937238092191	0.0325677089245879	0.999030396422047	EPHA5	chr4	-	65319563	65670495	9833	protein_coding	EPH_receptor_A5
ENSG00000163902	7489.31666483232	14057.0784640947	0.631984707981225	0.0329637387080024	0.999030396422047	RPN1	chr3	-	128619970	128681075	3992	protein_coding	ribophorin_I
ENSG00000115738	6682.83614123299	3533.3525319152	-0.634873520509573	0.0329876547457022	0.999030396422047	ID2	chr2	+	8678845	8684453	2205	protein_coding	inhibitor_of_DNA_binding_2_dominant_negative_helix-loop-helix_protein
ENSG00000186523	65.7132278488345	193.842250898134	0.683065845097243	0.0330053479166644	0.999030396422047	FAM86B1	chr8	-	12182096	12194133	4232	protein_coding	family_with_sequence_similarity_86_member_B1
ENSG00000165494	1871.83133872438	954.145794576305	-0.647207832335997	0.0331397966725924	0.999030396422047	PCF11	chr11	+	83156988	83187451	9951	protein_coding	PCF11_cleavage_and_polyadenylation_factor_subunit
ENSG00000006468	165.278724589493	52.2269277031241	-0.675597857799429	0.0335066756065161	0.999030396422047	ETV1	chr7	-	13891228	13991425	9616	protein_coding	ets_variant_1
ENSG00000104231	1505.43031071875	2891.56393956335	0.638970038491227	0.0336465507706003	0.999030396422047	ZFAND1	chr8	-	81701334	81732903	4214	protein_coding	zinc_finger_AN1-type_domain_1
ENSG00000163132	686.006272543136	1365.93503223555	0.650085119303603	0.0337930628490168	0.999030396422047	MSX1	chr4	+	4859666	4863936	2120	protein_coding	msh_homeobox_1
ENSG00000151067	466.962179713688	206.898982823915	-0.674506053170548	0.0341300039149549	0.999030396422047	CACNA1C	chr12	+	1970786	2697950	19103	protein_coding	calcium_channel_voltage-dependent_L_type_alpha_1C_subunit
ENSG00000176142	931.933049492562	1816.89446567214	0.642038059056326	0.0344574526465205	0.999030396422047	TMEM39A	chr3	-	119429500	119468830	5333	protein_coding	transmembrane_protein_39A
ENSG00000104856	119.47859608879	298.296106304382	0.680698606773194	0.0345065545554154	0.999030396422047	RELB	chr19	+	45001430	45038198	3035	protein_coding	v-rel_avian_reticuloendotheliosis_viral_oncogene_homolog_B
ENSG00000232810	6.96958477184608	64.2792956346143	0.557261741950689	0.0345077757815975	0.999030396422047	TNF	chr6	+	31575567	31578336	1676	protein_coding	tumor_necrosis_factor
ENSG00000248498	249.909396819052	546.374012894221	0.66810822983226	0.0347508030682996	0.999030396422047	ASNSP1	chr8	-	46579213	46614523	1807	unprocessed_pseudogene	asparagine_synthetase_pseudogene_1
ENSG00000280193	55.7566781747687	170.741879029444	0.672169438048277	0.0349385597921601	0.999030396422047	RP13-923O23.7	chr8	+	81696368	81698694	2327	TEC	NA
ENSG00000142188	720.854196402366	1420.17068792726	0.643664955654126	0.0351285853750738	0.999030396422047	TMEM50B	chr21	-	33432485	33480011	4495	protein_coding	transmembrane_protein_50B
ENSG00000188760	193.157063676877	436.898337516519	0.670149698833834	0.0355930842506412	0.999030396422047	TMEM198	chr2	+	219543663	219550595	2578	protein_coding	transmembrane_protein_198
ENSG00000169241	576.484226128412	1149.99677346302	0.646070208275359	0.0356130189061703	0.999030396422047	SLC50A1	chr1	+	155135344	155138857	2340	protein_coding	solute_carrier_family_50_(sugar_efflux_transporter)_member_1
ENSG00000178662	139.391695436922	41.1789237659248	-0.65909544883621	0.0357860761245051	0.999030396422047	CSRNP3	chr2	+	165469647	165689407	12565	protein_coding	cysteine-serine-rich_nuclear_protein_3
ENSG00000120254	2334.81089856844	4382.04010709097	0.625848322931699	0.0358031330926711	0.999030396422047	MTHFD1L	chr6	+	150865549	151101887	5021	protein_coding	methylenetetrahydrofolate_dehydrogenase_(NADP+_dependent)_1-like
ENSG00000033327	278.783390873843	596.592212608763	0.661090571026484	0.0359275385179987	0.999030396422047	GAB2	chr11	-	78215297	78418348	6771	protein_coding	GRB2_associated_binding_protein_2
ENSG00000101665	1704.56130420007	878.818495004492	-0.636899749486897	0.0359564892720283	0.999030396422047	SMAD7	chr18	-	48919853	48950711	3692	protein_coding	SMAD_family_member_7
ENSG00000110900	291.726905450129	117.510587332029	-0.675342474877461	0.0359652935427372	0.999030396422047	TSPAN11	chr12	+	30926428	30996599	7113	protein_coding	tetraspanin_11
ENSG00000143217	391.292402190787	169.737515035153	-0.67047492646414	0.0361149391161237	0.999030396422047	PVRL4	chr1	-	161070995	161089599	3502	protein_coding	poliovirus_receptor-related_4
ENSG00000079257	373.370612777469	160.698239086536	-0.670074823022757	0.0364572074884158	0.999030396422047	LXN	chr3	-	158645822	158672693	1504	protein_coding	latexin
ENSG00000173295	103.548116610285	263.143366504202	0.672681183608321	0.0368367299567216	0.999030396422047	FAM86B3P	chr8	+	8228595	8244865	4870	transcribed_unprocessed_pseudogene	family_with_sequence_similarity_86_member_B3_pseudogene
ENSG00000136840	399.25764193004	815.543563364168	0.648543283371394	0.0370393124700152	0.999030396422047	ST6GALNAC4	chr9	-	127907886	127917038	2630	protein_coding	ST6_(alpha-N-acetyl-neuraminyl-23-beta-galactosyl-13)-N-acetylgalactosaminide_alpha-26-sialyltransferase_4
ENSG00000166471	1367.03427024924	2587.24164929322	0.626252797815512	0.0370514306860354	0.999030396422047	TMEM41B	chr11	-	9280654	9314780	4422	protein_coding	transmembrane_protein_41B
ENSG00000158805	1842.95734466959	960.17197854205	-0.630865509570723	0.0371351944298759	0.999030396422047	ZNF276	chr16	+	89720400	89740903	7427	protein_coding	zinc_finger_protein_276
ENSG00000164096	1677.67862008009	869.779219055874	-0.632455419329338	0.0371379588342115	0.999030396422047	C4orf3	chr4	-	119296419	119304445	3148	protein_coding	chromosome_4_open_reading_frame_3
ENSG00000129910	22.9000642503514	98.4276714405031	0.624290720045449	0.0372270301000798	0.999030396422047	CDH15	chr16	+	89171767	89195492	4628	protein_coding	cadherin_15_type_1_M-cadherin_(myotubule)
ENSG00000173511	477.91438435516	959.16761454776	0.643624042504103	0.0372732370105418	0.999030396422047	VEGFB	chr11	+	64234538	64238793	1545	protein_coding	vascular_endothelial_growth_factor_B
ENSG00000060656	4662.65221236503	2510.90998572712	-0.618065765404208	0.0376350015486582	0.999030396422047	PTPRU	chr1	+	29236516	29326813	6682	protein_coding	protein_tyrosine_phosphatase_receptor_type_U
ENSG00000175061	2550.86802649567	4733.56750509276	0.617644496501346	0.0377134214813399	0.999030396422047	LRRC75A-AS1	chr17	+	16438822	16478678	3759	processed_transcript	LRRC75A_antisense_RNA_1
ENSG00000126882	218.048437862042	81.3534835375587	-0.667716350680126	0.0380389620235143	0.999030396422047	FAM78A	chr9	-	131258076	131276547	5499	protein_coding	family_with_sequence_similarity_78_member_A
ENSG00000182919	350.470548527117	150.654599143627	-0.664341810688504	0.038307206080333	0.999030396422047	C11orf54	chr11	+	93741591	93764749	6269	protein_coding	chromosome_11_open_reading_frame_54
ENSG00000197961	1104.1813588539	560.435108814293	-0.636002103829182	0.0383884079662531	0.999030396422047	ZNF121	chr19	-	9560353	9584533	7251	protein_coding	zinc_finger_protein_121
ENSG00000073536	1098.20742904946	2080.03783217635	0.623249193431992	0.0386089525480204	0.999030396422047	NLE1	chr17	-	35128753	35142315	5463	protein_coding	notchless_homolog_1_(Drosophila)
ENSG00000149823	1627.89587170976	3039.20544672411	0.617954903798484	0.0386993274249186	0.999030396422047	VPS51	chr11	+	65089324	65111860	4878	protein_coding	VPS51_GARP_complex_subunit
ENSG00000176912	74.6741225554938	13.056731925781	-0.581929598457533	0.0391487405801412	0.999030396422047	TYMSOS	chr18	-	641320	658340	976	processed_transcript	TYMS_opposite_strand
ENSG00000090861	5288.91918686377	9647.92052915788	0.60810952738367	0.0391630891507333	0.999030396422047	AARS	chr16	-	70252295	70289543	4498	protein_coding	alanyl-tRNA_synthetase
ENSG00000173546	312.635659765667	131.571683252101	-0.662670916069919	0.0392668483326446	0.999030396422047	CSPG4	chr15	-	75674322	75712848	8290	protein_coding	chondroitin_sulfate_proteoglycan_4
ENSG00000221944	210.083198122789	78.3403915546861	-0.662160993512387	0.0395859196916676	0.999030396422047	TIGD1	chr2	-	232547968	232550592	2625	protein_coding	tigger_transposable_element_derived_1
ENSG00000196562	1912.65319238805	1011.39454225088	-0.62049526950346	0.0396898617383873	0.999030396422047	SULF2	chr20	-	47656348	47786616	6657	protein_coding	sulfatase_2
ENSG00000197256	1467.5954219573	765.325363649626	-0.624955048480764	0.0397391299660059	0.999030396422047	KANK2	chr19	-	11164267	11197791	7638	protein_coding	KN_motif_and_ankyrin_repeat_domains_2
ENSG00000245910	904.054710405178	1714.44933825448	0.62034060852801	0.0402261262807983	0.999030396422047	SNHG6	chr8	-	66921684	66926398	1247	processed_transcript	small_nucleolar_RNA_host_gene_6
ENSG00000161179	2667.35965768224	4887.23519621927	0.607875132086491	0.040237161687293	0.999030396422047	YDJC	chr22	-	21628089	21630064	1754	protein_coding	YdjC_homolog_(bacterial)
ENSG00000109814	435.101220756677	866.766127073001	0.634350033068817	0.0403901127988495	0.999030396422047	UGDH	chr4	-	39498755	39528311	4045	protein_coding	UDP-glucose_6-dehydrogenase
ENSG00000124783	2330.82827869881	4274.57315970185	0.607519843595165	0.040623078905332	0.999030396422047	SSR1	chr6	-	7268306	7347446	11349	protein_coding	signal_sequence_receptor_alpha
ENSG00000157240	1473.56935176174	772.355911609662	-0.621302685491558	0.0407153381204781	0.999030396422047	FZD1	chr7	+	91264364	91271326	6963	protein_coding	frizzled_class_receptor_1
ENSG00000154864	252.896361721272	101.440763423376	-0.658910960816011	0.0408716229732467	0.999030396422047	PIEZO2	chr18	-	10666483	11148762	14796	protein_coding	piezo-type_mechanosensitive_ion_channel_component_2
ENSG00000181026	3266.743948061	1771.69808592906	-0.609098950783669	0.0408828504510345	0.999030396422047	AEN	chr15	+	88621296	88632282	6018	protein_coding	apoptosis_enhancing_nuclease
ENSG00000105404	1391.9256444344	2585.23292130464	0.611781747214038	0.0408894529218056	0.999030396422047	RABAC1	chr19	-	41956681	41959390	1999	protein_coding	Rab_acceptor_1_(prenylated)
ENSG00000100906	870.202441513354	1647.15695063699	0.618075244949327	0.0410371747308639	0.999030396422047	NFKBIA	chr14	-	35401511	35404749	2373	protein_coding	nuclear_factor_of_kappa_light_polypeptide_gene_enhancer_in_B-cells_inhibitor_alpha
ENSG00000172613	756.697775229003	1442.26669580166	0.620025657444309	0.041184349479821	0.999030396422047	RAD9A	chr11	+	67317871	67398410	4169	protein_coding	RAD9_checkpoint_clamp_component_A
ENSG00000145703	481.897004224786	224.97753472115	-0.646774093245417	0.0412444166564866	0.999030396422047	IQGAP2	chr5	+	76403249	76708132	7904	protein_coding	IQ_motif_containing_GTPase_activating_protein_2
ENSG00000184545	494.840518801072	970.215618484959	0.627885067603218	0.0414123569162478	0.999030396422047	DUSP8	chr11	-	1554044	1571920	4616	protein_coding	dual_specificity_phosphatase_8
ENSG00000178607	740.767295750498	1412.13577597293	0.61959706438957	0.041419971561028	0.999030396422047	ERN1	chr17	-	64039142	64130819	10864	protein_coding	endoplasmic_reticulum_to_nucleus_signaling_1
ENSG00000256008	7.96523973925267	61.2662036517417	0.541940340224363	0.041678141546803	0.999030396422047	RP11-728G15.1	chr12	-	120629611	120641591	1119	antisense	NA
ENSG00000134574	1358.07337554258	712.094071952211	-0.618869469977175	0.0418452480499231	0.999030396422047	DDB2	chr11	+	47214465	47239240	4897	protein_coding	damage-specific_DNA_binding_protein_2
ENSG00000131094	451.031700235182	208.907710812496	-0.64630166447745	0.041860885645255	0.999030396422047	C1QL1	chr17	-	44959693	44968071	1295	protein_coding	complement_component_1_q_subcomponent-like_1
ENSG00000166897	79.6523973925267	16.0698239086536	-0.587275080371116	0.0418891727831687	0.999030396422047	ELFN2	chr22	-	37367960	37427470	8782	protein_coding	extracellular_leucine-rich_repeat_and_fibronectin_type_III_domain_containing_2
ENSG00000162772	1587.07401804609	2919.68613140349	0.605977091866672	0.0421060097630777	0.999030396422047	ATF3	chr1	+	212565334	212620777	4040	protein_coding	activating_transcription_factor_3
ENSG00000132510	831.371897784497	1568.8165590823	0.614638044540483	0.042254508513232	0.999030396422047	KDM6B	chr17	+	7839904	7854796	7258	protein_coding	lysine_(K)-specific_demethylase_6B
ENSG00000006652	1877.80526852882	3435.92922446899	0.603611495226054	0.0422815107050099	0.999030396422047	IFRD1	chr7	+	112422968	112481017	7489	protein_coding	interferon-related_developmental_regulator_1
ENSG00000184347	284.757320678283	119.519315320611	-0.653062721434474	0.0424327467138444	0.999030396422047	SLIT3	chr5	-	168661733	169301129	14260	protein_coding	slit_guidance_ligand_3
ENSG00000100167	689.988892412762	341.483758058888	-0.632976103287788	0.0424516509616418	0.999030396422047	SEPT3	chr22	+	41976272	41998221	5427	protein_coding	septin_3
ENSG00000168374	2291.99773496996	4169.11494030131	0.600792407161678	0.0425779897246461	0.999030396422047	ARF4	chr3	-	57571363	57598220	2595	protein_coding	ADP_ribosylation_factor_4
ENSG00000180879	2391.56323171061	4344.87863930221	0.600164359465993	0.0426599613589992	0.999030396422047	SSR4	chrX	+	153793516	153798505	4590	protein_coding	signal_sequence_receptor_delta
ENSG00000213626	75.6697775229003	200.87279885817	0.651288871494753	0.0428708495606929	0.999030396422047	LBH	chr2	+	30231531	30323730	4535	protein_coding	limb_bud_and_heart_development
ENSG00000145833	4493.39086790591	2478.77033790981	-0.598673424620887	0.0430135893051031	0.999030396422047	DDX46	chr5	+	134758771	134855133	9222	protein_coding	DEAD_(Asp-Glu-Ala-Asp)_box_polypeptide_46
ENSG00000128709	1735.42660818967	928.032330724743	-0.610043806920807	0.0430599757596073	0.999030396422047	HOXD9	chr2	+	176122720	176124937	1870	protein_coding	homeobox_D9
ENSG00000181027	1007.60282701546	1876.1519413353	0.608358498595784	0.0431701836836234	0.999030396422047	FKRP	chr19	+	46746046	46776988	5081	protein_coding	fukutin_related_protein
ENSG00000143878	1236.60346951898	2280.91063103452	0.604534129505897	0.0434238215937129	0.999030396422047	RHOB	chr2	+	20447074	20449445	2372	protein_coding	ras_homolog_family_member_B
ENSG00000112081	11400.2493768054	6381.72881972405	-0.591682084351768	0.0436077057907031	0.999030396422047	SRSF3	chr6	+	36594353	36605600	7118	protein_coding	serine/arginine-rich_splicing_factor_3
ENSG00000087586	2444.33294498316	1329.77792844108	-0.602913892385237	0.0436225076151762	0.999030396422047	AURKA	chr20	-	56369389	56392337	2928	protein_coding	aurora_kinase_A
ENSG00000185633	73.6784675880872	195.850978886715	0.647756434344	0.0439269759759187	0.999030396422047	NDUFA4L2	chr12	-	57234903	57240715	2806	protein_coding	NADH_dehydrogenase_(ubiquinone)_1_alpha_subcomplex_4-like_2
ENSG00000125740	56.7523331421753	162.706967075117	0.642614411108626	0.0440987963805339	0.999030396422047	FOSB	chr19	+	45467995	45475179	5553	protein_coding	FBJ_murine_osteosarcoma_viral_oncogene_homolog_B
ENSG00000183337	9355.17407375226	5238.76259422106	-0.590701061084394	0.0441135916570882	0.999030396422047	BCOR	chrX	-	40049815	40177329	8544	protein_coding	BCL6_corepressor
ENSG00000100982	626.266974498741	1192.18006122324	0.613756810056235	0.0441176571401794	0.999030396422047	PCIF1	chr20	+	45934628	45948023	3219	protein_coding	PDX1_C-terminal_inhibiting_factor_1
ENSG00000108465	1154.95976219164	2129.2516678966	0.603004934200063	0.044167304731465	0.999030396422047	CDK5RAP3	chr17	+	47967810	47981774	6070	protein_coding	CDK5_regulatory_subunit_associated_protein_3
ENSG00000134057	6121.28673961568	3411.82448860601	-0.592512548896144	0.0441902238186096	0.999030396422047	CCNB1	chr5	+	69167010	69178245	2558	protein_coding	cyclin_B1
ENSG00000144895	2508.05486289718	4516.62488232594	0.593439923271997	0.0445402478286151	0.999030396422047	EIF2A	chr3	+	150546678	150584242	4131	protein_coding	eukaryotic_translation_initiation_factor_2A
ENSG00000102996	303.674765059008	131.571683252101	-0.644918681986127	0.0447315252183129	0.999030396422047	MMP15	chr16	+	58025566	58046901	4419	protein_coding	matrix_metallopeptidase_15
ENSG00000198682	1027.51592636359	535.326008957022	-0.614871863769178	0.0447932184197606	0.999030396422047	PAPSS2	chr10	+	87659613	87747705	4083	protein_coding	3'-phosphoadenosine_5'-phosphosulfate_synthase_2
ENSG00000074695	2901.33857502278	5205.61858240946	0.591508052920741	0.0448058748008623	0.999030396422047	LMAN1	chr18	-	59327823	59359962	6767	protein_coding	lectin_mannose-binding_1
ENSG00000139973	136.404730534702	44.1920157487973	-0.630691464076232	0.0456333679620146	0.999030396422047	SYT16	chr14	+	61995823	62112550	14067	protein_coding	synaptotagmin_16
ENSG00000205084	151.339555045801	338.470666076016	0.640142685677002	0.0456769028201861	0.999030396422047	TMEM231	chr16	-	75536744	75556286	6015	protein_coding	transmembrane_protein_231
ENSG00000111671	117.487286153977	276.200098429983	0.642991620757672	0.0457247266517372	0.999030396422047	SPSB2	chr12	-	6870935	6889358	2452	protein_coding	splA/ryanodine_receptor_domain_and_SOCS_box_containing_2
ENSG00000133863	851.284997132629	438.9070655051	-0.615035290087721	0.0461552474340844	0.999030396422047	TEX15	chr8	-	30831544	30890606	11663	protein_coding	testis_expressed_15
ENSG00000172071	258.870291525712	531.308552979858	0.627518814534674	0.0462235593996533	0.999030396422047	EIF2AK3	chr2	-	88556741	88627576	5434	protein_coding	eukaryotic_translation_initiation_factor_2_alpha_kinase_3
ENSG00000140807	445.057770430743	210.916438801078	-0.631691395942577	0.0463910395814945	0.999030396422047	NKD1	chr16	+	50548330	50640739	8915	protein_coding	naked_cuticle_homolog_1_(Drosophila)
ENSG00000187244	374.366267744875	171.746243023735	-0.635781212425818	0.0464093134090327	0.999030396422047	BCAM	chr19	+	44809059	44821420	5024	protein_coding	basal_cell_adhesion_molecule_(Lutheran_blood_group)
ENSG00000099622	4984.24876683736	8823.3376898451	0.58330855544785	0.0464370696945891	0.999030396422047	CIRBP	chr19	+	1259384	1274880	6368	protein_coding	cold_inducible_RNA_binding_protein
ENSG00000078814	52.7697132725489	152.663327132209	0.633717031168448	0.046519626091467	0.999030396422047	MYH7B	chr20	+	34975403	35002437	7931	protein_coding	myosin_heavy_chain_7B_cardiac_muscle_beta
ENSG00000164938	586.440775802478	290.261194350055	-0.623700797230909	0.0465732157155423	0.999030396422047	TP53INP1	chr8	-	94925972	94949411	5676	protein_coding	tumor_protein_p53_inducible_nuclear_protein_1
ENSG00000225614	198.13533851391	76.3316635661044	-0.640288759062782	0.0465742866707306	0.999030396422047	ZNF469	chr16	+	88427471	88440757	13287	protein_coding	zinc_finger_protein_469
ENSG00000146067	1186.82072114865	2164.40440769678	0.594826107199899	0.0465830134017843	0.999030396422047	FAM193B	chr5	-	177519788	177554541	5804	protein_coding	family_with_sequence_similarity_193_member_B
ENSG00000156253	610.336495020236	1151.00113745731	0.60577825818939	0.0467801349691878	0.999030396422047	RWDD2B	chr21	-	29004384	29019378	3395	protein_coding	RWD_domain_containing_2B
ENSG00000185008	578.475536063225	286.243738372892	-0.623038586740671	0.046900144339987	0.999030396422047	ROBO2	chr3	+	75906695	77649964	16663	protein_coding	roundabout_guidance_receptor_2
ENSG00000152926	349.474893559711	158.689511097954	-0.634928898617127	0.0471593135767363	0.999030396422047	ZNF117	chr7	-	64971776	65006684	10691	protein_coding	zinc_finger_protein_117
ENSG00000135679	5821.59459442629	3287.28335331394	-0.58155946696948	0.0476712776629465	0.999030396422047	MDM2	chr12	+	68808172	68850686	13273	protein_coding	MDM2_proto-oncogene_E3_ubiquitin_protein_ligase
ENSG00000179403	315.622624667887	140.610959200719	-0.634750165932175	0.0478494075962357	0.999030396422047	VWA1	chr1	+	1434861	1442882	5065	protein_coding	von_Willebrand_factor_A_domain_containing_1
ENSG00000225648	394.279367093007	766.329727643917	0.611870899245713	0.048012807193287	0.999030396422047	SBDSP1	chr7	+	72829425	72836701	1239	transcribed_unprocessed_pseudogene	Shwachman-Bodian-Diamond_syndrome_pseudogene_1
ENSG00000149256	252.896361721272	106.46258339483	-0.636878973747952	0.0480181252797622	0.999030396422047	TENM4	chr11	-	78652831	79440948	16332	protein_coding	teneurin_transmembrane_protein_4
ENSG00000163535	913.015605111837	480.085989271025	-0.603866292119423	0.0491403351567391	0.999030396422047	SGOL2	chr2	+	200510008	200583782	6022	protein_coding	shugoshin-like_2_(S._pombe)
ENSG00000139514	6700.75793064631	11712.8929014199	0.573769211912984	0.0491631865415017	0.999030396422047	SLC7A1	chr13	-	29509410	29595688	7692	protein_coding	solute_carrier_family_7_(cationic_amino_acid_transporter_y+_system)_member_1
ENSG00000119013	1310.28193710706	708.076615975048	-0.595374282014191	0.0492154748208293	0.999030396422047	NDUFB3	chr2	+	201071433	201085750	1103	protein_coding	NADH:ubiquinone_oxidoreductase_subunit_B3
ENSG00000095739	1252.53394899748	674.93260416345	-0.596298376939749	0.0492217609542048	0.999030396422047	BAMBI	chr10	+	28677342	28682939	2314	protein_coding	BMP_and_activin_membrane-bound_inhibitor
ENSG00000126804	768.645634837882	397.728141739176	-0.608032155110268	0.0492311857384151	0.999030396422047	ZBTB1	chr14	+	64503712	64533690	5283	protein_coding	zinc_finger_and_BTB_domain_containing_1
ENSG00000111145	269.822496167184	116.506223337738	-0.632785883192656	0.0492559945590528	0.999030396422047	ELK3	chr12	+	96194382	96269835	4648	protein_coding	ELK3_ETS-domain_protein_(SRF_accessory_protein_2)
ENSG00000197757	542.631957236588	269.169550469947	-0.617466396654294	0.0492652132289457	0.999030396422047	HOXC6	chr12	+	53990624	54030823	3540	protein_coding	homeobox_C6
ENSG00000111252	298.696490221975	594.583484620182	0.614801111981955	0.0493112647797892	0.999030396422047	SH2B3	chr12	+	111405948	111451623	5682	protein_coding	SH2B_adaptor_protein_3
ENSG00000048392	2337.79786347066	1300.65137260665	-0.584563953106143	0.0495228360653544	0.999030396422047	RRM2B	chr8	-	102204502	102239118	5548	protein_coding	ribonucleotide_reductase_M2_B_(TP53_inducible)
ENSG00000112139	410.209846571512	194.846614892424	-0.623740561256969	0.0496577803163938	0.999030396422047	MDGA1	chr6	-	37630679	37699306	14187	protein_coding	MAM_domain_containing_glycosylphosphatidylinositol_anchor_1
ENSG00000181061	1656.76986576455	908.949414833217	-0.589402000497516	0.0497008506356826	0.999030396422047	HIGD1A	chr3	-	42784298	42804531	1675	protein_coding	HIG1_hypoxia_inducible_domain_family_member_1A
ENSG00000276644	458.001285007028	221.964442738277	-0.620332382207007	0.0498483352559127	0.999030396422047	DACH1	chr13	-	71437966	71867192	5389	protein_coding	dachshund_family_transcription_factor_1
ENSG00000052841	1670.70903530825	2971.91305910662	0.579417657413764	0.0502417774410991	0.999030396422047	TTC17	chr11	+	43358932	43494933	11284	protein_coding	tetratricopeptide_repeat_domain_17
ENSG00000174010	6429.93977951172	3674.96785511021	-0.572129049301931	0.0505741945408734	0.999030396422047	KLHL15	chrX	-	23983720	24027186	6272	protein_coding	kelch_like_family_member_15
ENSG00000134508	827.389277914871	433.885245533646	-0.601832947747314	0.0506438544901383	0.999030396422047	CABLES1	chr18	+	23134564	23260467	6654	protein_coding	Cdk5_and_Abl_enzyme_substrate_1
ENSG00000184205	1255.5209138997	2246.76225522863	0.580452087872212	0.0510794994964526	0.999030396422047	TSPYL2	chrX	+	53082367	53088540	4948	protein_coding	TSPY-like_2
ENSG00000234753	95.582876871032	26.113463851562	-0.590932923958452	0.051385830998064	0.999030396422047	FOXP4-AS1	chr6	-	41494853	41548621	934	antisense	FOXP4_antisense_RNA_1
ENSG00000214357	101.556806675472	29.1265558344346	-0.595640417387471	0.0518342299942535	0.999030396422047	NEURL1B	chr5	+	172641266	172691540	6424	protein_coding	neuralized_E3_ubiquitin_protein_ligase_1B
ENSG00000185324	1208.72513043159	2157.37385973674	0.57772633225889	0.0522100314407303	0.999030396422047	CDK10	chr16	+	89680737	89696364	6791	protein_coding	cyclin-dependent_kinase_10
ENSG00000124574	852.280652100035	1543.70745922503	0.582965042448616	0.0523045418832896	0.999030396422047	ABCC10	chr6	+	43427366	43450430	8083	protein_coding	ATP_binding_cassette_subfamily_C_member_10
ENSG00000119777	1374.00385502109	2435.58268615531	0.574029574716143	0.0529123564161937	0.999030396422047	TMEM214	chr2	+	27032910	27041695	4910	protein_coding	transmembrane_protein_214
ENSG00000095370	30.8653039896041	104.453855406248	0.595829308214789	0.0529200431364306	0.999030396422047	SH2D3C	chr9	-	127738317	127778741	4659	protein_coding	SH2_domain_containing_3C
ENSG00000155304	3058.65205987302	5320.11607775862	0.566102908209845	0.0530532066284328	0.999030396422047	HSPA13	chr21	-	14371115	14383484	4194	protein_coding	heat_shock_protein_family_A_(Hsp70)_member_13
ENSG00000182199	8253.97967980058	14202.7112432669	0.561025651030765	0.0533269172979383	0.999030396422047	SHMT2	chr12	+	57229327	57234935	4838	protein_coding	serine_hydroxymethyltransferase_2_(mitochondrial)
ENSG00000007516	128.439490795449	286.243738372892	0.620296747175222	0.0534748942500412	0.999030396422047	BAIAP3	chr16	+	1333601	1349441	6146	protein_coding	BAI1-associated_protein_3
ENSG00000256897	68.7001927510543	14.0610959200719	-0.547280479951216	0.0534795255581503	0.999030396422047	RP11-17G12.2	chr11	-	47220218	47221751	610	antisense	NA
ENSG00000182168	336.531378983425	156.680783109372	-0.617369544808627	0.0534838892879413	0.999030396422047	UNC5C	chr4	-	95162504	95549206	10685	protein_coding	unc-5_netrin_receptor_C
ENSG00000136152	376.357577679689	719.124619912247	0.596993454777168	0.053588811775211	0.999030396422047	COG3	chr13	+	45464898	45536630	6016	protein_coding	component_of_oligomeric_golgi_complex_3
ENSG00000166147	650.162693716499	336.461938087434	-0.599749254946918	0.0535978713498262	0.999030396422047	FBN1	chr15	-	48408306	48645849	16057	protein_coding	fibrillin_1
ENSG00000108641	441.075150561116	830.609023278531	0.593027034821635	0.0536322924889179	0.999030396422047	B9D1	chr17	-	19337554	19378182	3522	protein_coding	B9_protein_domain_1
ENSG00000163597	1991.30993481317	3484.13869619495	0.567625718825224	0.0537330916711198	0.999030396422047	SNHG16	chr17	+	76557766	76565348	5362	processed_transcript	small_nucleolar_RNA_host_gene_16
ENSG00000189077	312.635659765667	607.640216545963	0.600059300436115	0.0541585947628713	0.999030396422047	TMEM120A	chr7	-	75986837	75994659	1997	protein_coding	transmembrane_protein_120A
ENSG00000031698	7081.09812819562	12149.7912389364	0.558197905271604	0.0544999437559848	0.999030396422047	SARS	chr1	+	109213918	109238169	3836	protein_coding	seryl-tRNA_synthetase
ENSG00000007392	1267.46877350858	2240.73607126288	0.570651452969682	0.0545118194513294	0.999030396422047	LUC7L	chr16	-	188969	229463	6176	protein_coding	LUC7-like
ENSG00000178971	488.866588996632	909.953778827508	0.588136604117846	0.0545418803725792	0.999030396422047	CTC1	chr17	-	8224821	8248044	8367	protein_coding	CTS_telomere_maintenance_complex_component_1
ENSG00000267321	446.053425398149	219.955714749696	-0.607569250996556	0.0545545662652002	0.999030396422047	RP11-1094M14.11	chr17	+	35568120	35574792	1298	lincRNA	NA
ENSG00000005469	421.162051212985	205.894618829624	-0.608523754174765	0.0547577821691105	0.999030396422047	CROT	chr7	+	87345681	87399795	4979	protein_coding	carnitine_O-octanoyltransferase
ENSG00000095380	994.659312439177	1771.69808592906	0.572654594949034	0.0550915559165551	0.999030396422047	NANS	chr9	+	98056739	98083075	4922	protein_coding	N-acetylneuraminate_synthase
ENSG00000236871	190.170098774657	392.706321767721	0.608585172209912	0.0553950145016672	0.999030396422047	LINC00106	chrX	+	1396427	1399402	592	lincRNA	long_intergenic_non-protein_coding_RNA_106
ENSG00000178764	208.091888187976	423.841605590738	0.606408913218429	0.0554722676583188	0.999030396422047	ZHX2	chr8	+	122781394	122974512	4716	protein_coding	zinc_fingers_and_homeoboxes_2
ENSG00000006128	19.9130993481317	80.3491195432678	0.564896479146353	0.0554910196771315	0.999030396422047	TAC1	chr7	+	97731908	97740472	1888	protein_coding	tachykinin_precursor_1
ENSG00000172269	718.862886467553	1298.64264461807	0.576771496319361	0.0557001457042142	0.999030396422047	DPAGT1	chr11	-	119096503	119108331	5280	protein_coding	dolichyl-phosphate_(UDP-N-acetylglucosamine)_N-acetylglucosaminephosphotransferase_1_(GlcNAc-1-P_transferase)
ENSG00000115902	973.750558123639	1732.52789015171	0.57133785262387	0.0557081750185343	0.999030396422047	SLC1A4	chr2	+	64988477	65023865	6939	protein_coding	solute_carrier_family_1_(glutamate/neutral_amino_acid_transporter)_member_4
ENSG00000104635	4097.12019087809	7036.57414400168	0.556997072192861	0.0557418754103031	0.999030396422047	SLC39A14	chr8	+	22367249	22434129	6942	protein_coding	solute_carrier_family_39_(zinc_transporter)_member_14
ENSG00000188522	401.248951864853	756.286087701008	0.589630801765542	0.05574347322025	0.999030396422047	FAM83G	chr17	-	18968789	19004804	7876	protein_coding	family_with_sequence_similarity_83_member_G
ENSG00000064115	2745.02074513995	1569.82092307659	-0.564511060265713	0.0557890119108883	0.999030396422047	TM7SF3	chr12	-	26973195	27014434	3888	protein_coding	transmembrane_7_superfamily_member_3
ENSG00000176170	427.135981017424	210.916438801078	-0.603423863469103	0.0565085005718718	0.999030396422047	SPHK1	chr17	+	76376584	76387860	4416	protein_coding	sphingosine_kinase_1
ENSG00000261114	2.98696490221975	43.1876517545064	0.451226295105024	0.0565215303702976	0.999030396422047	RP11-325K4.2	chr16	+	56941028	56941726	699	sense_intronic	NA
ENSG00000149948	2114.77115077158	1202.22370116614	-0.565700065733148	0.0566250020795495	0.999030396422047	HMGA2	chr12	+	65824131	65966295	15403	protein_coding	high_mobility_group_AT-hook_2
ENSG00000266094	554.579816845467	285.239374378601	-0.594986420757758	0.0569511848501954	0.999030396422047	RASSF5	chr1	+	206507530	206589283	6654	protein_coding	Ras_association_(RalGDS/AF-6)_domain_family_member_5
ENSG00000240024	221.035402764262	443.928885476555	0.601176600265057	0.0569619015767078	0.999030396422047	LINC00888	chr3	+	183447608	183456013	2131	transcribed_unprocessed_pseudogene	long_intergenic_non-protein_coding_RNA_888
ENSG00000112379	1180.84679134421	2076.02037619918	0.564983960144644	0.0569845383258777	0.999030396422047	ARFGEF3	chr6	+	138161921	138344663	14877	protein_coding	ARFGEF_family_member_3
ENSG00000079215	967.776628319199	527.291097002695	-0.579919869042434	0.0569873728007721	0.999030396422047	SLC1A3	chr5	+	36606355	36688334	6265	protein_coding	solute_carrier_family_1_(glial_high_affinity_glutamate_transporter)_member_3
ENSG00000261659	287.744285580503	131.571683252101	-0.610874819715431	0.0570203690646121	0.999030396422047	LA16c-313D11.12	chr16	+	689001	692554	3554	processed_transcript	NA
ENSG00000092140	1702.56999426526	961.176342536341	-0.567472040260356	0.0572434519749252	0.999030396422047	G2E3	chr14	+	30559123	30620063	9237	protein_coding	G2/M-phase_specific_E3_ubiquitin_protein_ligase
ENSG00000276529	162.291759687273	62.2705676460326	-0.608930150083642	0.0574173947602663	0.999030396422047	AP001505.10	chr21	+	44978832	44979274	443	lincRNA	NA
ENSG00000132846	545.618922138808	997.333446330812	0.577890835001507	0.0574724356917304	0.999030396422047	ZBED3	chr5	-	77072072	77087323	6514	protein_coding	zinc_finger_BED-type_containing_3
ENSG00000141994	1610.96973726385	2798.1580880943	0.559232241390552	0.0576732497148792	0.999030396422047	DUS3L	chr19	-	5784832	5791238	3642	protein_coding	dihydrouridine_synthase_3-like
ENSG00000254685	444.062115463336	221.964442738277	-0.598706975368646	0.0578977389826223	0.999030396422047	FPGT	chr1	+	74198212	74234086	4180	protein_coding	fucose-1-phosphate_guanylyltransferase
ENSG00000163888	13.9391695436922	66.2880236231959	0.535610778693506	0.0582011200858891	0.999030396422047	CAMK2N2	chr3	-	184259213	184261463	1362	protein_coding	calcium/calmodulin-dependent_protein_kinase_II_inhibitor_2
ENSG00000168675	222.031057731668	95.4145794576305	-0.61001435355851	0.058346336287548	0.999030396422047	LDLRAD4	chr18	+	13217498	13652755	16759	protein_coding	low_density_lipoprotein_receptor_class_A_domain_containing_4
ENSG00000169826	776.610874577135	1385.01794812708	0.568342530823791	0.0583578941369815	0.999030396422047	CSGALNACT2	chr10	+	43138486	43185308	3730	protein_coding	chondroitin_sulfate_N-acetylgalactosaminyltransferase_2
ENSG00000184160	682.02365267351	361.571037944705	-0.585318478133528	0.0584078755377325	0.999030396422047	ADRA2C	chr4	+	3766348	3768526	2179	protein_coding	adrenoceptor_alpha_2C
ENSG00000184005	273.80511603681	124.541135292065	-0.608027601387946	0.0584378355803821	0.999030396422047	ST6GALNAC3	chr1	+	76074719	76634601	7237	protein_coding	ST6_(alpha-N-acetyl-neuraminyl-23-beta-galactosyl-13)-N-acetylgalactosaminide_alpha-26-sialyltransferase_3
ENSG00000185532	434.10556578927	216.942622766823	-0.597164396392565	0.0587238682315302	0.999030396422047	PRKG1	chr10	+	50991358	52298350	7507	protein_coding	protein_kinase_cGMP-dependent_type_I
ENSG00000101098	1062.36385022282	586.548572665855	-0.57298605378398	0.0587667690303846	0.999030396422047	RIMS4	chr20	-	44751808	44810338	5206	protein_coding	regulating_synaptic_membrane_exocytosis_4
ENSG00000247271	89.6089470665925	25.1090998572712	-0.570952840829852	0.0587815649061989	0.999030396422047	ZBED5-AS1	chr11	+	10858259	10906802	1995	antisense	ZBED5_antisense_RNA_1
ENSG00000177098	111.513356349537	36.1571037944705	-0.588323231960349	0.0591168795095054	0.999030396422047	SCN4B	chr11	-	118133377	118152888	5649	protein_coding	sodium_channel_voltage_gated_type_IV_beta_subunit
ENSG00000116874	510.770998279577	933.054150696197	0.57510754952182	0.0591478502324082	0.999030396422047	WARS2	chr1	-	119031216	119140671	3847	protein_coding	tryptophanyl_tRNA_synthetase_2_mitochondrial
ENSG00000177606	6489.67907755611	10980.7115495818	0.545968225042365	0.0592205611690942	0.999030396422047	JUN	chr1	-	58780788	58784327	3540	protein_coding	jun_proto-oncogene
ENSG00000166123	1718.50047374376	2963.87814715229	0.554051365925957	0.059402982328237	0.999030396422047	GPT2	chr16	+	46884378	46931297	6354	protein_coding	glutamic_pyruvate_transaminase_(alanine_aminotransferase)_2
ENSG00000273199	136.404730534702	49.2138357202515	-0.598520221593631	0.0595000559731047	0.999030396422047	AP000692.10	chr21	-	36319792	36320670	879	antisense	NA
ENSG00000197429	487.870934029226	249.08227058413	-0.591726108534076	0.0595792383172047	0.999030396422047	IPP	chr1	-	45694324	45750650	3705	protein_coding	intracisternal_A_particle-promoted_polypeptide
ENSG00000183087	497.827483703292	255.108454549875	-0.590633347426238	0.0597832317412486	0.999030396422047	GAS6	chr13	-	113820549	113864067	6006	protein_coding	growth_arrest_specific_6
ENSG00000173692	3374.27468454091	1965.54033682719	-0.551534650957065	0.0598551669141144	0.999030396422047	PSMD1	chr2	+	231056864	231172827	5187	protein_coding	proteasome_26S_subunit_non-ATPase_1
ENSG00000084092	765.658669935663	1359.90884826981	0.564675256278876	0.0599120281876555	0.999030396422047	NOA1	chr4	-	56963370	56978823	3415	protein_coding	nitric_oxide_associated_1
ENSG00000128342	413.196811473732	205.894618829624	-0.59515295806333	0.0600323912488945	0.999030396422047	LIF	chr22	-	30240447	30246851	3969	protein_coding	leukemia_inhibitory_factor
ENSG00000196132	128.439490795449	45.1963797430881	-0.594608518167601	0.0600584338440158	0.999030396422047	MYT1	chr20	+	64151791	64242253	6265	protein_coding	myelin_transcription_factor_1
ENSG00000099203	269.822496167184	522.269277031241	0.588318087291168	0.0601551984341748	0.999030396422047	TMED1	chr19	-	10832438	10836318	1513	protein_coding	transmembrane_p24_trafficking_protein_1
ENSG00000181856	31.8609589570107	102.445127417666	0.580035204863162	0.0602387307932787	0.999030396422047	SLC2A4	chr17	+	7281667	7288257	4046	protein_coding	solute_carrier_family_2_(facilitated_glucose_transporter)_member_4
ENSG00000116478	5522.89810420432	3251.12624951947	-0.54644010791941	0.060301348575864	0.999030396422047	HDAC1	chr1	+	32292086	32333635	3963	protein_coding	histone_deacetylase_1
ENSG00000134532	116.49163118657	39.1701957773431	-0.587891309007106	0.0607453612583151	0.999030396422047	SOX5	chr12	-	23529500	23951032	8885	protein_coding	SRY-box_5
ENSG00000169851	1515.38686039282	860.739943107256	-0.560179052032543	0.0608578502729849	0.999030396422047	PCDH7	chr4	+	30720415	31146805	12249	protein_coding	protocadherin_7
ENSG00000107968	87.6176371317793	205.894618829624	0.604008537176578	0.0608675274431216	0.999030396422047	MAP3K8	chr10	+	30433937	30461833	3601	protein_coding	mitogen-activated_protein_kinase_kinase_kinase_8
ENSG00000258947	14.9348245110988	67.2923876174868	0.533865081984125	0.0610253264721734	0.999030396422047	TUBB3	chr16	+	89921392	89938761	4430	protein_coding	tubulin_beta_3_class_III
ENSG00000050767	98.5698417732518	30.1309198287254	-0.5751985893181	0.0611838433228439	0.999030396422047	COL23A1	chr5	-	178237618	178590555	3586	protein_coding	collagen_type_XXIII_alpha_1
ENSG00000120742	3078.56515922116	5218.67531433524	0.544286248582826	0.0613090385552786	0.999030396422047	SERP1	chr3	-	150541994	150603228	5747	protein_coding	stress-associated_endoplasmic_reticulum_protein_1
ENSG00000107796	340.513998853052	164.715695063699	-0.596460705963066	0.0614462008001072	0.999030396422047	ACTA2	chr10	-	88935074	88991390	3027	protein_coding	actin_alpha_2_smooth_muscle_aorta
ENSG00000272047	1443.69970273955	819.561019341332	-0.559547125886873	0.0614735831581635	0.999030396422047	GTF2H5	chr6	+	158168352	158199344	7481	protein_coding	general_transcription_factor_IIH_subunit_5
ENSG00000116962	2861.51237632652	1668.2485945171	-0.549089028450766	0.0615231097151198	0.999030396422047	NID1	chr1	-	235975830	236065162	5864	protein_coding	nidogen_1
ENSG00000109971	13364.6766274986	22377.2297928001	0.538412153437249	0.0615315253225453	0.999030396422047	HSPA8	chr11	-	123057489	123063230	4849	protein_coding	heat_shock_protein_family_A_(Hsp70)_member_8
ENSG00000113013	12623.9093317481	21136.8402598509	0.538323756490951	0.0616071631843784	0.999030396422047	HSPA9	chr5	-	138554882	138575444	4751	protein_coding	heat_shock_protein_family_A_(Hsp70)_member_9
ENSG00000110092	3284.66573747432	1922.35268507268	-0.547324400162764	0.061636932793078	0.999030396422047	CCND1	chr11	+	69641087	69654474	4830	protein_coding	cyclin_D1
ENSG00000188707	650.162693716499	1159.03604941164	0.563351795429777	0.0617644097182126	0.999030396422047	ZBED6CL	chr7	+	150329789	150332721	2933	protein_coding	ZBED6_C-terminal_like
ENSG00000167747	3593.31877737036	6068.3672535053	0.541936411809795	0.0618765325910116	0.999030396422047	C19orf48	chr19	-	50797704	50804929	3256	protein_coding	chromosome_19_open_reading_frame_48
ENSG00000184956	18.9174443807251	75.3272995718136	0.546809927700474	0.0620583403020402	0.999030396422047	MUC6	chr11	-	1012821	1036706	8428	protein_coding	mucin_6_oligomeric_mucus/gel-forming
ENSG00000167771	168.265689491713	67.2923876174868	-0.599148883636115	0.0621148303070979	0.999030396422047	RCOR2	chr11	-	63911221	63916844	2738	protein_coding	REST_corepressor_2
ENSG00000169136	684.014962608323	1214.27606909763	0.56136022854512	0.0621570573885866	0.999030396422047	ATF5	chr19	+	49928702	49933935	2954	protein_coding	activating_transcription_factor_5
ENSG00000111199	255.883326623492	116.506223337738	-0.599681555056048	0.0622240556376712	0.999030396422047	TRPV4	chr12	-	109783085	109833401	3759	protein_coding	transient_receptor_potential_cation_channel_subfamily_V_member_4
ENSG00000198569	121.469906023603	42.1832877602156	-0.587335573298914	0.0622330158126023	0.999030396422047	SLC34A3	chr9	+	137230757	137236554	2303	protein_coding	solute_carrier_family_34_(type_II_sodium/phosphate_cotransporter)_member_3
ENSG00000197457	1334.17765632482	756.286087701008	-0.558835734739045	0.062384713509877	0.999030396422047	STMN3	chr20	-	63639705	63657682	3032	protein_coding	stathmin_3
ENSG00000115295	750.723845424564	1324.75610846963	0.558900694425627	0.0624154418329216	0.999030396422047	CLIP4	chr2	+	29097705	29189643	7775	protein_coding	CAP-Gly_domain_containing_linker_protein_family_member_4
ENSG00000151150	979.724487928078	544.365284905639	-0.565534241898999	0.0624444875286915	0.999030396422047	ANK3	chr10	-	60026298	60733490	25614	protein_coding	ankyrin_3_node_of_Ranvier_(ankyrin_G)
ENSG00000158122	164.283069622086	338.470666076016	0.594059871627235	0.062473503547583	0.999030396422047	AAED1	chr9	-	96639577	96655303	3084	protein_coding	AhpC/TSA_antioxidant_enzyme_domain_containing_1
ENSG00000187840	5655.32021486939	9489.23101805993	0.538299166735548	0.0624907783118348	0.999030396422047	EIF4EBP1	chr8	+	38030341	38060365	1073	protein_coding	eukaryotic_translation_initiation_factor_4E_binding_protein_1
ENSG00000080546	890.115540861486	491.133993208225	-0.567461208292169	0.0626268268264321	0.999030396422047	SESN1	chr6	-	108986437	109094819	5121	protein_coding	sestrin_1
ENSG00000279117	53.7653682399555	9.03927594861763	-0.497239003258974	0.0626909003467069	0.999030396422047	CTD-2562J17.6	chr11	-	75260129	75262466	2338	TEC	NA
ENSG00000128272	15309.1907788436	25528.9240068848	0.535036058043808	0.0628286213175254	0.999030396422047	ATF4	chr22	+	39519695	39522685	2514	protein_coding	activating_transcription_factor_4
ENSG00000171492	487.870934029226	883.840314975946	0.566899524870969	0.0629263180210806	0.999030396422047	LRRC8D	chr1	+	89821014	89936611	4852	protein_coding	leucine-rich_repeat_containing_8_family_member_D
ENSG00000178035	7725.28689210768	12915.116602586	0.536021368662559	0.0630081430898257	0.999030396422047	IMPDH2	chr3	-	49024325	49029408	2773	protein_coding	IMP_(inosine_5'-monophosphate)_dehydrogenase_2
ENSG00000171617	402.24460683226	201.87716285246	-0.588481257583372	0.0630199840827714	0.999030396422047	ENC1	chr5	-	74627406	74641424	5858	protein_coding	ectodermal-neural_cortex_1_(with_BTB_domain)
ENSG00000178605	2523.98534237569	4270.55570372468	0.541304171521026	0.0631240677337182	0.999030396422047	GTPBP6	chrX	-	304529	318819	2964	protein_coding	GTP_binding_protein_6_(putative)
ENSG00000233695	99.5654967406583	31.1352838230163	-0.572255826125549	0.0632580807065484	0.999030396422047	GAS6-AS1	chr13	+	113815630	113845744	7169	antisense	GAS6_antisense_RNA_1
ENSG00000100422	2781.85997893399	1629.07839873975	-0.545020707977086	0.0633116477450741	0.999030396422047	CERK	chr22	-	46684411	46738261	4938	protein_coding	ceramide_kinase
ENSG00000058600	3294.62228714838	5547.10234046835	0.538833688618395	0.0633734124181081	0.999030396422047	POLR3E	chr16	+	22297375	22335103	9488	protein_coding	polymerase_(RNA)_III_(DNA_directed)_polypeptide_E_(80kD)
ENSG00000163734	14.9348245110988	66.2880236231959	0.528311580342286	0.0636105213290195	0.999030396422047	CXCL3	chr4	-	74036589	74038807	2219	protein_coding	chemokine_(C-X-C_motif)_ligand_3
ENSG00000118363	2077.93191697754	3524.31325596658	0.54174768665044	0.0636348879784751	0.999030396422047	SPCS2	chr11	+	74949247	74979031	2982	protein_coding	signal_peptidase_complex_subunit_2
ENSG00000249592	142.378660339141	299.300470298673	0.593516420753085	0.0637890934674047	0.999030396422047	RP11-440L14.1	chr4	-	762387	781849	1575	antisense	NA
ENSG00000170270	344.496618722678	168.733151040862	-0.590277529114865	0.063880801539985	0.999030396422047	C14orf142	chr14	-	93202894	93207094	1154	protein_coding	chromosome_14_open_reading_frame_142
ENSG00000135506	1998.27951958501	3388.72411673732	0.541257689293405	0.0639962813090192	0.999030396422047	OS9	chr12	+	57693955	57721557	5169	protein_coding	osteosarcoma_amplified_9_endoplasmic_reticulum_lectin
ENSG00000128918	1911.65753742064	1108.8178496971	-0.547663911048952	0.0643269739907273	0.999030396422047	ALDH1A2	chr15	-	57953424	58497866	8622	protein_coding	aldehyde_dehydrogenase_1_family_member_A2
ENSG00000117983	17.9217894133185	72.314207588941	0.538455975810868	0.0643808777139786	0.999030396422047	MUC5B	chr11	+	1223066	1262172	18598	protein_coding	mucin_5B_oligomeric_mucus/gel-forming
ENSG00000127946	1124.09445820203	634.758044391816	-0.557309088001466	0.0645029719735999	0.999030396422047	HIP1	chr7	-	75533300	75738962	8953	protein_coding	huntingtin_interacting_protein_1
ENSG00000070087	2732.07723056367	1605.97802687107	-0.541638485908227	0.0648092233468707	0.999030396422047	PFN2	chr3	-	149964904	150050788	3440	protein_coding	profilin_2
ENSG00000100234	178.222239165778	359.562309956123	0.586954952653797	0.0648460771557728	0.999030396422047	TIMP3	chr22	+	32801701	32863043	4603	protein_coding	TIMP_metallopeptidase_inhibitor_3
ENSG00000135245	413.196811473732	209.912074806787	-0.582994891315405	0.0649909551839783	0.999030396422047	HILPDA	chr7	+	128455849	128458418	2070	protein_coding	hypoxia_inducible_lipid_droplet-associated
ENSG00000162643	78.6567424251201	21.0916438801078	-0.547205995202067	0.0650148612549184	0.999030396422047	WDR63	chr1	+	84999147	85133138	3923	protein_coding	WD_repeat_domain_63
ENSG00000197705	82.6393622947464	23.1003718686895	-0.551994941480783	0.0652919678606617	0.999030396422047	KLHL14	chr18	-	32672671	32773062	4992	protein_coding	kelch_like_family_member_14
ENSG00000276550	1789.19197642963	3031.17053476978	0.539306121668263	0.0652999355623475	0.999030396422047	HERC2P2	chr15	+	22495570	22590815	6965	transcribed_unprocessed_pseudogene	hect_domain_and_RLD_2_pseudogene_2
ENSG00000164620	72.6828126206806	175.763699000898	0.592632163839969	0.0654421936141529	0.999030396422047	RELL2	chr5	+	141636950	141641077	2596	protein_coding	RELT-like_2
ENSG00000106976	1047.42902571173	590.566028643018	-0.556383221481866	0.0655693525697741	0.999030396422047	DNM1	chr9	+	128203352	128255248	8851	protein_coding	dynamin_1
ENSG00000201512	36.8392337940436	109.475675377702	0.574659300938388	0.0656684036829248	0.999030396422047	SNORA71C	chr20	-	38429670	38429803	134	snoRNA	small_nucleolar_RNA_H/ACA_box_71C
ENSG00000269293	250.905051786459	115.501859343447	-0.591608886526729	0.0658215760633901	0.999030396422047	ZSCAN16-AS1	chr6	-	28121795	28137293	2163	antisense	ZSCAN16_antisense_RNA_1
ENSG00000163884	381.335852516721	699.03734002643	0.5659334852204	0.0659182982814416	0.999030396422047	KLF15	chr3	-	126342635	126357442	2848	protein_coding	Kruppel-like_factor_15
ENSG00000255158	7.96523973925267	50.2181997145424	0.482349723767397	0.0659323157035122	0.999030396422047	RP11-754B17.1	chr11	+	665910	678391	912	antisense	NA
ENSG00000281205	54.7610232073621	10.0436399429085	-0.496727542877583	0.0662312264980079	0.999030396422047	LINC00950	chr9	+	35858738	35865518	6781	lincRNA	long_intergenic_non-protein_coding_RNA_950
ENSG00000166562	1150.97714232201	1970.56215679864	0.542444739506562	0.0663252451467307	0.999030396422047	SEC11C	chr18	+	59139477	59158836	4511	protein_coding	SEC11_homolog_C_signal_peptidase_complex_subunit
ENSG00000110048	1835.98775989774	3096.45419439868	0.535704725093026	0.0667464212326602	0.999030396422047	OSBP	chr11	-	59574398	59616144	5492	protein_coding	oxysterol_binding_protein
ENSG00000155760	1602.00884255719	929.036694719034	-0.544581786446792	0.0668782794890602	0.999030396422047	FZD7	chr2	+	202034587	202038445	3859	protein_coding	frizzled_class_receptor_7
ENSG00000132541	627.262629466148	339.475030070307	-0.566395014037418	0.0670246269776796	0.999030396422047	HRSP12	chr8	-	98102344	98117241	1567	protein_coding	heat-responsive_protein_12
ENSG00000196968	733.797710978652	403.754325704921	-0.561766979427315	0.0671308148684155	0.999030396422047	FUT11	chr10	+	73772291	73780251	4910	protein_coding	fucosyltransferase_11_(alpha_(13)_fucosyltransferase)
ENSG00000116396	2543.89844172382	1503.5328994534	-0.536205873947621	0.067499736363602	0.999030396422047	KCNC4	chr1	+	110211343	110283100	24423	protein_coding	potassium_channel_voltage_gated_Shaw_related_subfamily_C_member_4
ENSG00000196372	943.880909101441	531.308552979858	-0.554291261177517	0.0675273516590705	0.999030396422047	ASB13	chr10	-	5638867	5666595	3003	protein_coding	ankyrin_repeat_and_SOCS_box_containing_13
ENSG00000105696	70.6915026858674	170.741879029444	0.587508779207422	0.0676908717982378	0.999030396422047	TMEM59L	chr19	+	18607430	18621039	2626	protein_coding	transmembrane_protein_59_like
ENSG00000155090	710.897646728301	390.69759377914	-0.561216063363073	0.067746208185262	0.999030396422047	KLF10	chr8	-	102648779	102655902	4003	protein_coding	Kruppel-like_factor_10
ENSG00000135346	49.7827483703292	8.03491195432678	-0.479094459736403	0.0678447363180564	0.999030396422047	CGA	chr6	-	87085498	87095406	2284	protein_coding	glycoprotein_hormones_alpha_polypeptide
ENSG00000104805	1924.60105199693	3232.04333362795	0.532513359494346	0.0679354796378507	0.999030396422047	NUCB1	chr19	+	48900050	48923372	3937	protein_coding	nucleobindin_1
ENSG00000025796	3143.28273210258	5230.72768226673	0.528382816760934	0.0680114810252989	0.999030396422047	SEC63	chr6	-	107867756	107958189	8587	protein_coding	SEC63_homolog_protein_translocation_regulator
ENSG00000173599	704.923716923861	1228.33716501771	0.546978449003522	0.0680767917325606	0.999030396422047	PC	chr11	-	66848233	66958376	5927	protein_coding	pyruvate_carboxylase
ENSG00000215190	323.58786440714	598.600940597345	0.564888682254326	0.0682327936641773	0.999030396422047	LINC00680	chr6	-	57946074	57961501	2969	lincRNA	long_intergenic_non-protein_coding_RNA_680
ENSG00000157796	754.70646529419	1308.68628456097	0.544660569786283	0.0685157593080726	0.999030396422047	WDR19	chr4	+	39182404	39285810	8873	protein_coding	WD_repeat_domain_19
ENSG00000170734	998.641932308803	566.461292780038	-0.550187318087246	0.0687238897046647	0.999030396422047	POLH	chr6	+	43576150	43615660	3540	protein_coding	polymerase_(DNA_directed)_eta
ENSG00000157637	1434.73880803289	832.617751267113	-0.541702856820548	0.0690206743651258	0.999030396422047	SLC38A10	chr17	-	81245000	81295547	7716	protein_coding	solute_carrier_family_38_member_10
ENSG00000099338	190.170098774657	82.3578475318495	-0.584462541065917	0.0696538354449043	0.999030396422047	CATSPERG	chr19	+	38335775	38370943	9190	protein_coding	catsper_channel_auxiliary_subunit_gamma
ENSG00000104332	470.944799583314	248.077906589839	-0.568542456840215	0.0696743377368525	0.999030396422047	SFRP1	chr8	-	41261958	41309497	4761	protein_coding	secreted_frizzled-related_protein_1
ENSG00000163661	44.8044735332963	122.532407303483	0.573339989079073	0.0697853735055951	0.999030396422047	PTX3	chr3	+	157436789	157443628	1940	protein_coding	pentraxin_3
ENSG00000078081	199.130993481317	388.688865790558	0.572846032990553	0.0701429660456774	0.999030396422047	LAMP3	chr3	-	183122213	183163839	3816	protein_coding	lysosomal-associated_membrane_protein_3
ENSG00000240230	565.532021486939	993.315990353648	0.54711567700863	0.0701460343868225	0.999030396422047	COX19	chr7	-	898778	975599	5542	protein_coding	COX19_cytochrome_c_oxidase_assembly_factor
ENSG00000259956	2577.75071061564	4276.58188769043	0.524420229838978	0.0704362876905769	0.999030396422047	RBM15B	chr3	+	51391268	51397908	6641	protein_coding	RNA_binding_motif_protein_15B
ENSG00000162174	330.557449178986	164.715695063699	-0.576151291705424	0.0705024467057366	0.999030396422047	ASRGL1	chr11	+	62337448	62393412	4586	protein_coding	asparaginase_like_1
ENSG00000088992	289.735595515316	140.610959200719	-0.578770626594262	0.0706011186925615	0.999030396422047	TESC	chr12	-	117038923	117099479	1926	protein_coding	tescalcin
ENSG00000181789	3363.32247989944	5551.11979644552	0.521594245252975	0.07088978524914	0.999030396422047	COPG1	chr3	+	129249606	129277773	4425	protein_coding	coatomer_protein_complex_subunit_gamma_1
ENSG00000130159	975.741868058452	1661.21804655706	0.534810451925921	0.0709210610250078	0.999030396422047	ECSIT	chr19	-	11505916	11529174	2370	protein_coding	ECSIT_signalling_integrator
ENSG00000180228	855.267617002255	1464.36270367606	0.536912720756514	0.0710011380611014	0.999030396422047	PRKRA	chr2	-	178431414	178451512	3941	protein_coding	protein_kinase_interferon-inducible_double_stranded_RNA_dependent_activator
ENSG00000244005	488.866588996632	260.13027452133	-0.564104111862301	0.0711882008546464	0.999030396422047	NFS1	chr20	-	35668055	35699359	6024	protein_coding	NFS1_cysteine_desulfurase
ENSG00000089006	2779.86866899918	4593.96090988634	0.521532458158175	0.0715121523915131	0.999030396422047	SNX5	chr20	-	17941597	17968980	7953	protein_coding	sorting_nexin_5
ENSG00000166033	259.865946493118	123.536771297774	-0.578512657936676	0.0715976610268191	0.999030396422047	HTRA1	chr10	+	122461525	122514908	2120	protein_coding	HtrA_serine_peptidase_1
ENSG00000165644	1398.89522920625	2346.19429066342	0.527755543903987	0.0717540011519283	0.999030396422047	COMTD1	chr10	-	75233969	75236030	1580	protein_coding	catechol-O-methyltransferase_domain_containing_1
ENSG00000158186	822.411003077838	464.016165362372	-0.547581026887501	0.0720553353327452	0.999030396422047	MRAS	chr3	+	138347648	138405534	6365	protein_coding	muscle_RAS_oncogene_homolog
ENSG00000101940	1441.70839280473	2413.48667828091	0.52653692071818	0.0721482361310385	0.999030396422047	WDR13	chrX	+	48590042	48608867	7884	protein_coding	WD_repeat_domain_13
ENSG00000140400	1300.325387433	2183.4873235883	0.527773085671077	0.0721994816601678	0.999030396422047	MAN2C1	chr15	-	75355207	75368630	9142	protein_coding	mannosidase_alpha_class_2C_member_1
ENSG00000174437	11255.8794065314	18343.703991728	0.514291880229443	0.0722092799204939	0.999030396422047	ATP2A2	chr12	+	110280756	110351093	13745	protein_coding	ATPase_Ca++_transporting_cardiac_muscle_slow_twitch_2
ENSG00000131389	461.983904876655	818.556655347041	0.547174589977768	0.0722963604575604	0.999030396422047	SLC6A6	chr3	+	14402576	14489349	8254	protein_coding	solute_carrier_family_6_(neurotransmitter_transporter)_member_6
ENSG00000099326	721.849851369773	1242.39826093778	0.537314277387589	0.0723202914842856	0.999030396422047	MZF1	chr19	-	58561931	58573575	6691	protein_coding	myeloid_zinc_finger_1
ENSG00000070759	258.870291525712	485.107809242479	0.561661898850755	0.0724051044552086	0.999030396422047	TESK2	chr1	-	45343883	45491166	3322	protein_coding	testis-specific_kinase_2
ENSG00000129128	1807.11376584295	3005.05707091822	0.523365425870201	0.0724208217438714	0.999030396422047	SPCS3	chr4	+	176319964	176332245	6831	protein_coding	signal_peptidase_complex_subunit_3
ENSG00000123570	48.7870934029226	128.558591269229	0.570482549419416	0.0724961310540588	0.999030396422047	RAB9B	chrX	-	103822322	103832228	3748	protein_coding	RAB9B_member_RAS_oncogene_family
ENSG00000163993	24.8913741851646	83.3622115261404	0.541483493531962	0.0726392416493494	0.999030396422047	S100P	chr4	+	6693069	6697170	1280	protein_coding	S100_calcium_binding_protein_P
ENSG00000179041	560.553746649906	978.250530439286	0.541637181728628	0.0727837258051204	0.999030396422047	RRS1	chr8	+	66429028	66430733	1706	protein_coding	ribosome_biogenesis_regulator_homolog
ENSG00000139219	894.098160731112	509.21254510546	-0.543400532992914	0.072993915467964	0.999030396422047	COL2A1	chr12	-	47972965	48004486	6596	protein_coding	collagen_type_II_alpha_1
ENSG00000213339	1904.68795264879	3157.72039805043	0.521245354290329	0.073172950208734	0.999030396422047	QTRT1	chr19	+	10701430	10713437	3430	protein_coding	queuine_tRNA-ribosyltransferase_1
ENSG00000231365	336.531378983425	611.657672523126	0.553287827355759	0.0731767800999292	0.999030396422047	RP11-418J17.1	chr1	+	119140396	119275973	5462	antisense	NA
ENSG00000204954	448.044735332963	237.02990265264	-0.562271441438722	0.0731829109931164	0.999030396422047	C12orf73	chr12	-	103950202	103965708	3096	protein_coding	chromosome_12_open_reading_frame_73
ENSG00000119471	1195.78161585531	695.019884049267	-0.536098718318985	0.0732351719342952	0.999030396422047	HSDL2	chr9	+	112379937	112472410	3455	protein_coding	hydroxysteroid_dehydrogenase_like_2
ENSG00000111850	264.844221330151	127.554227274938	-0.573455402744521	0.0738707926658557	0.999030396422047	SMIM8	chr6	+	87322583	87399749	8749	protein_coding	small_integral_membrane_protein_8
ENSG00000040608	367.396682973029	188.820430926679	-0.56623500799891	0.0738877968752797	0.999030396422047	RTN4R	chr22	-	20241415	20283246	3339	protein_coding	reticulon_4_receptor
ENSG00000164611	2638.48566362745	1589.90820296241	-0.520163784762831	0.0746386586126496	0.999030396422047	PTTG1	chr5	+	160421822	160428744	2013	protein_coding	pituitary_tumor-transforming_1
ENSG00000104213	36.8392337940436	105.458219400539	0.55639516636629	0.0747652515074558	0.999030396422047	PDGFRL	chr8	+	17576433	17644071	2409	protein_coding	platelet-derived_growth_factor_receptor-like
ENSG00000102401	662.110553325378	1137.94440553153	0.533920222982813	0.0747661515938314	0.999030396422047	ARMCX3	chrX	+	101622797	101627843	4239	protein_coding	armadillo_repeat_containing_X-linked_3
ENSG00000026559	615.314769857269	1061.61274196543	0.535065009501978	0.0749646495125949	0.999030396422047	KCNG1	chr20	-	51003656	51023129	5437	protein_coding	potassium_channel_voltage_gated_modifier_subfamily_G_member_1
ENSG00000176102	1768.28322211409	1053.5778300111	-0.523995474682909	0.0755052686250243	0.999030396422047	CSTF3	chr11	-	33077188	33162371	4517	protein_coding	cleavage_stimulation_factor_3'_pre-RNA_subunit_3
ENSG00000118418	811.458798436366	462.00743737379	-0.540095051104679	0.0757233861810121	0.999030396422047	HMGN3	chr6	-	79201245	79234738	1014	protein_coding	high_mobility_group_nucleosomal_binding_domain_3
ENSG00000138674	2476.19390394017	4058.63490092932	0.513470583283784	0.0757984773163972	0.999030396422047	SEC31A	chr4	-	82818661	82901166	9145	protein_coding	SEC31_homolog_A_COPII_coat_complex_component
ENSG00000010327	7.96523973925267	47.2051077316698	0.463143353034211	0.075924757141395	0.999030396422047	STAB1	chr3	+	52495338	52524495	10588	protein_coding	stabilin_1
ENSG00000261578	74.6741225554938	21.0916438801078	-0.525621137833715	0.0760174162139732	0.999030396422047	RP11-21L23.2	chr11	+	76800364	76804555	4192	sense_overlapping	NA
ENSG00000130733	1391.9256444344	2311.04155086324	0.51891868040015	0.0760475541413155	0.999030396422047	YIPF2	chr19	-	10922185	10928681	2518	protein_coding	Yip1_domain_family_member_2
ENSG00000105135	1362.05599541221	2262.83207913728	0.519158774302343	0.0760680349530208	0.999030396422047	ILVBL	chr19	-	15114984	15125785	5615	protein_coding	ilvB_(bacterial_acetolactate_synthase)-like
ENSG00000104998	138.396040469515	55.2400196859966	-0.566125467248112	0.0763362556005898	0.999030396422047	IL27RA	chr19	+	14031748	14053216	2962	protein_coding	interleukin_27_receptor_subunit_alpha
ENSG00000105373	4299.23814926163	6982.33848830997	0.508511555198418	0.0765085719510012	0.999030396422047	GLTSCR2	chr19	+	47745522	47757058	5341	protein_coding	glioma_tumor_suppressor_candidate_region_gene_2
ENSG00000109046	2322.86303895956	3803.52644637944	0.512088375644568	0.0767471905890919	0.999030396422047	WSB1	chr17	+	27294076	27315926	8602	protein_coding	WD_repeat_and_SOCS_box_containing_1
ENSG00000141068	421.162051212985	743.229355775227	0.540254165600425	0.076771375470895	0.999030396422047	KSR1	chr17	+	27456714	27626438	11750	protein_coding	kinase_suppressor_of_ras_1
ENSG00000148835	554.579816845467	958.163250553469	0.53304203709584	0.0771009936757954	0.999030396422047	TAF5	chr10	+	103367967	103389065	3268	protein_coding	TATA-box_binding_protein_associated_factor_5
ENSG00000167110	853.276307067442	1439.25360381878	0.52425465445049	0.0771071448682876	0.999030396422047	GOLGA2	chr9	-	128255829	128275995	6961	protein_coding	golgin_A2
ENSG00000177700	3423.06177794383	2088.07274413067	-0.512213915893716	0.0771600330244927	0.999030396422047	POLR2L	chr11	-	837356	842545	1142	protein_coding	polymerase_(RNA)_II_(DNA_directed)_polypeptide_L_7.6kDa
ENSG00000169213	433.109910821864	231.003718686895	-0.554420100938099	0.0773891148756817	0.999030396422047	RAB3B	chr1	-	51907956	51990764	12844	protein_coding	RAB3B_member_RAS_oncogene_family
ENSG00000158055	110.517701382131	40.1745597716339	-0.554423080622312	0.077596160466995	0.999030396422047	GRHL3	chr1	+	24319322	24364482	3940	protein_coding	grainyhead-like_transcription_factor_3
ENSG00000198833	1750.36143270077	2875.4941156547	0.512356798338983	0.0779783275095285	0.999030396422047	UBE2J1	chr6	-	89326625	89352848	4290	protein_coding	ubiquitin_conjugating_enzyme_E2_J1
ENSG00000078177	1146.99452245238	1907.28722515832	0.517484856128757	0.0780711566584997	0.999030396422047	N4BP2	chr4	+	40056826	40158252	9835	protein_coding	NEDD4_binding_protein_2
ENSG00000142733	723.841161304586	410.784873664957	-0.53800838918396	0.0782191114035651	0.999030396422047	MAP3K6	chr1	-	27355184	27366892	4951	protein_coding	mitogen-activated_protein_kinase_kinase_kinase_6
ENSG00000159387	54.7610232073621	136.593503223555	0.562220296065423	0.0783061848522885	0.999030396422047	IRX6	chr16	+	55323760	55330760	3399	protein_coding	iroquois_homeobox_6
ENSG00000112473	2131.69728521749	3481.12560421208	0.508982002640201	0.0786970334824954	0.999030396422047	SLC39A7	chr6	+	33200445	33204439	2845	protein_coding	solute_carrier_family_39_(zinc_transporter)_member_7
ENSG00000188229	9338.24793930635	5796.18461105248	-0.502419799263674	0.0789327303176715	0.999030396422047	TUBB4B	chr9	+	137241213	137243707	2111	protein_coding	tubulin_beta_4B_class_IVb
ENSG00000221890	292.722560417536	146.637143166464	-0.561287534480809	0.0789602527200197	0.999030396422047	NPTXR	chr22	-	38818452	38843982	5784	protein_coding	neuronal_pentraxin_receptor
ENSG00000141101	1272.44704834561	2104.14256803933	0.514220357090571	0.0789767988775005	0.999030396422047	NOB1	chr16	-	69741867	69754940	2119	protein_coding	NIN1/RPN12_binding_protein_1_homolog
ENSG00000187792	509.775343312171	881.831586987364	0.531248660885996	0.0789908951284243	0.999030396422047	ZNF70	chr22	-	23738678	23751092	6924	protein_coding	zinc_finger_protein_70
ENSG00000105974	179.217894133185	79.344755548977	-0.565616720713667	0.0790990977484784	0.999030396422047	CAV1	chr7	+	116524785	116561184	4082	protein_coding	caveolin_1
ENSG00000228649	68.7001927510543	160.698239086536	0.564272544491399	0.0792179799899703	0.999030396422047	AC005682.5	chr7	+	22854178	22861579	2627	processed_transcript	NA
ENSG00000132718	559.5580916825	961.176342536341	0.528530111904947	0.0792866119534428	0.999030396422047	SYT11	chr1	+	155859509	155885199	5240	protein_coding	synaptotagmin_11
ENSG00000117450	6623.09684318859	4103.8312806724	-0.502642084950153	0.07960055971774	0.999030396422047	PRDX1	chr1	-	45511036	45523047	1522	protein_coding	peroxiredoxin_1
ENSG00000102290	1199.76423572493	709.080979969339	-0.522592070164205	0.0797438000267831	0.999030396422047	PCDH11X	chrX	+	91779261	92623230	11645	protein_coding	protocadherin_11_X-linked
ENSG00000179104	303.674765059008	153.6676911265	-0.558828560664608	0.0798038601097296	0.999030396422047	TMTC2	chr12	+	82686880	83134870	8323	protein_coding	transmembrane_and_tetratricopeptide_repeat_containing_2
ENSG00000120068	462.979559844061	251.090998572712	-0.547463175627159	0.0798814061887108	0.999030396422047	HOXB8	chr17	-	48611377	48614939	2051	protein_coding	homeobox_B8
ENSG00000143578	198.13533851391	376.636497859068	0.553242269729933	0.0799030635154842	0.999030396422047	CREB3L4	chr1	+	153967534	153974363	2904	protein_coding	cAMP_responsive_element_binding_protein_3-like_4
ENSG00000176887	321.596554472326	164.715695063699	-0.556792244852279	0.0801659693877122	0.999030396422047	SOX11	chr2	+	5692667	5701385	8719	protein_coding	SRY-box_11
ENSG00000204682	428.131635984831	229.999354692604	-0.548727420528862	0.0803787738695746	0.999030396422047	CASC10	chr10	-	21492658	21497262	3801	protein_coding	cancer_susceptibility_candidate_10
ENSG00000235703	250.905051786459	462.00743737379	0.546399396824046	0.0804444233992796	0.999030396422047	LINC00894	chrX	+	149938628	150224580	6323	antisense	long_intergenic_non-protein_coding_RNA_894
ENSG00000024526	3501.71852036895	2154.36076775387	-0.50498300266444	0.0806730188976943	0.999030396422047	DEPDC1	chr1	-	68474152	68497221	5904	protein_coding	DEP_domain_containing_1
ENSG00000216775	585.445120835071	327.422662138816	-0.539057504371193	0.0806736938456639	0.999030396422047	RP1-152L7.5	chr6	+	52665148	52669155	3039	transcribed_unprocessed_pseudogene	NA
ENSG00000064042	832.367552751904	481.090353265316	-0.529344320359195	0.0806848906555171	0.999030396422047	LIMCH1	chr4	+	41359607	41700044	10862	protein_coding	LIM_and_calponin_homology_domains_1
ENSG00000121297	254.887671656085	468.033621339535	0.545289224296235	0.0808150316501788	0.999030396422047	TSHZ3	chr19	-	31274945	31349547	5817	protein_coding	teashirt_zinc_finger_homeobox_3
ENSG00000177105	415.188121408545	726.155167872283	0.532439087909631	0.0809521170984618	0.999030396422047	RHOG	chr11	-	3826978	3840983	1782	protein_coding	ras_homolog_family_member_G
ENSG00000112245	6732.61888960332	4186.18912820425	-0.499666580784293	0.0810580929540812	0.999030396422047	PTP4A1	chr6	+	63521761	63583587	5796	protein_coding	protein_tyrosine_phosphatase_type_IVA_member_1
ENSG00000188818	335.535724016019	173.754971012317	-0.553706242911985	0.0812117089292607	0.999030396422047	ZDHHC11	chr5	-	795606	850986	6953	protein_coding	zinc_finger_DHHC-type_containing_11
ENSG00000136732	235.97022727536	436.898337516519	0.546480562967311	0.0812205105173994	0.999030396422047	GYPC	chr2	+	126655933	126696675	3242	protein_coding	glycophorin_C_(Gerbich_blood_group)
ENSG00000119640	540.640647301775	300.304834292963	-0.539799598928584	0.0814679351374145	0.999030396422047	ACYP1	chr14	-	75053221	75069483	1841	protein_coding	acylphosphatase_1_erythrocyte_(common)_type
ENSG00000259224	23.895719217758	78.3403915546861	0.522622145620293	0.0817086680319278	0.999030396422047	SLC35G6	chr17	+	7481332	7483496	1697	protein_coding	solute_carrier_family_35_member_G6
ENSG00000265354	1923.60539702952	1167.07096136597	-0.510080775261718	0.0817611540881301	0.999030396422047	TIMM23	chr10	+	45972449	46003734	1222	protein_coding	translocase_of_inner_mitochondrial_membrane_23_homolog_(yeast)
ENSG00000167842	524.710167823269	899.9101388846	0.525145466971023	0.0818130567919802	0.999030396422047	MIS12	chr17	+	5486285	5490814	3157	protein_coding	MIS12_kinetochore_complex_component
ENSG00000145386	2950.12566842571	1812.87700969498	-0.504418986865829	0.0818497018019584	0.999030396422047	CCNA2	chr4	-	121816444	121823933	2798	protein_coding	cyclin_A2
ENSG00000266680	62.7262629466148	16.0698239086536	-0.498021068370327	0.0820675979105729	0.999030396422047	RP5-1148A21.3	chr6	-	63571005	63572408	1404	antisense	NA
ENSG00000169679	2694.24234180221	1653.18313460274	-0.504756267971436	0.0822000617987879	0.999030396422047	BUB1	chr2	-	110637698	110678114	6032	protein_coding	BUB1_mitotic_checkpoint_serine/threonine_kinase
ENSG00000116679	2667.35965768224	4304.70407953057	0.500255300059125	0.0822246625967083	0.999030396422047	IVNS1ABP	chr1	-	185296388	185317329	7929	protein_coding	influenza_virus_NS1A_binding_protein
ENSG00000005073	530.684097627709	295.283014321509	-0.537514655453299	0.0829171414619559	0.999030396422047	HOXA11	chr7	-	27181510	27185223	2307	protein_coding	homeobox_A11
ENSG00000130193	619.297389726895	350.523034007506	-0.532976626203417	0.0829543053713783	0.999030396422047	THEM6	chr8	+	142727203	142736927	3055	protein_coding	thioesterase_superfamily_member_6
ENSG00000129103	1242.57739932342	2037.85454441613	0.506663374268335	0.0830968545550893	0.999030396422047	SUMF2	chr7	+	56064002	56080670	4101	protein_coding	sulfatase_modifying_factor_2
ENSG00000099783	11887.1246558672	7459.41138559813	-0.493280341770385	0.0832434145661452	0.999030396422047	HNRNPM	chr19	+	8444767	8489114	5614	protein_coding	heterogeneous_nuclear_ribonucleoprotein_M
ENSG00000132688	175.235274263559	78.3403915546861	-0.557826309517521	0.0832998639060717	0.999030396422047	NES	chr1	-	156668763	156677397	5558	protein_coding	nestin
ENSG00000161618	780.593494446761	1303.66446458952	0.513828327895155	0.0833608884785372	0.999030396422047	ALDH16A1	chr19	+	49453169	49471048	4643	protein_coding	aldehyde_dehydrogenase_16_family_member_A1
ENSG00000253540	71.687157653274	163.711331069408	0.556853779550765	0.0835054442251	0.999030396422047	FAM86HP	chr3	-	130099092	130111472	1301	transcribed_unprocessed_pseudogene	family_with_sequence_similarity_86_member_H_pseudogene
ENSG00000162384	986.694072699924	1630.08276273405	0.509273026216116	0.083576254613355	0.999030396422047	C1orf123	chr1	-	53214099	53220617	4487	protein_coding	chromosome_1_open_reading_frame_123
ENSG00000047644	1419.80398352179	854.713759141511	-0.511197578014234	0.0838728395412091	0.999030396422047	WWC3	chrX	+	10015562	10144478	7114	protein_coding	WWC_family_member_3
ENSG00000169992	2124.72770044565	1300.65137260665	-0.503859764710376	0.0842672456855827	0.999030396422047	NLGN2	chr17	+	7404874	7419860	5550	protein_coding	neuroligin_2
ENSG00000138778	3524.61858461931	2186.50041557118	-0.497714922784423	0.0844637686251955	0.999030396422047	CENPE	chr4	-	103105806	103198409	9444	protein_coding	centromere_protein_E
ENSG00000253508	83.635017262153	27.1178278458529	-0.5244346229079	0.0846093039725124	0.999030396422047	RP1-170O19.14	chr7	-	27186573	27193448	556	lincRNA	NA
ENSG00000115884	433.109910821864	236.025538658349	-0.539667583655572	0.0848936115110496	0.999030396422047	SDC1	chr2	-	20200797	20225433	3595	protein_coding	syndecan_1
ENSG00000115350	788.558734186014	1311.69937654385	0.510623935884438	0.0849884923625709	0.999030396422047	POLE4	chr2	+	74958492	74970128	2151	protein_coding	polymerase_(DNA-directed)_epsilon_4_accessory_subunit
ENSG00000163739	3.98261986962633	36.1571037944705	0.407957070110432	0.084992659452955	0.999030396422047	CXCL1	chr4	+	73869393	73871242	1296	protein_coding	chemokine_(C-X-C_motif)_ligand_1_(melanoma_growth_stimulating_activity_alpha)
ENSG00000164099	503.801413507731	280.217554407147	-0.534767696859837	0.0851588356247026	0.999030396422047	PRSS12	chr4	-	118280038	118353003	5725	protein_coding	protease_serine_12
ENSG00000114784	1140.02493768054	1866.10830139239	0.503686930694801	0.0853786705495473	0.999030396422047	EIF1B	chr3	+	40309684	40312424	1912	protein_coding	eukaryotic_translation_initiation_factor_1B
ENSG00000135124	217.052782894635	401.745597716339	0.540335969396182	0.0856728699284716	0.999030396422047	P2RX4	chr12	+	121209857	121234106	8159	protein_coding	purinergic_receptor_P2X_ligand_gated_ion_channel_4
ENSG00000162490	132.422110665076	54.2356556917058	-0.54860843019255	0.0857507459677397	0.999030396422047	DRAXIN	chr1	+	11691729	11725857	7346	protein_coding	dorsal_inhibitory_axon_guidance_protein
ENSG00000127920	71.687157653274	21.0916438801078	-0.508478830390891	0.0857971609092346	0.999030396422047	GNG11	chr7	+	93921699	93928610	3055	protein_coding	guanine_nucleotide_binding_protein_(G_protein)_gamma_11
ENSG00000163683	219.044092829448	404.758689699212	0.539747911009849	0.0858738855627681	0.999030396422047	SMIM14	chr4	-	39546330	39639090	6721	protein_coding	small_integral_membrane_protein_14
ENSG00000211454	65.7132278488345	18.0785518972353	-0.498941405731008	0.0859211317302501	0.999030396422047	AKR7L	chr1	-	19265982	19274194	2768	polymorphic_pseudogene	aldo-keto_reductase_family_7-like_(gene/pseudogene)
ENSG00000164403	419.170741278172	724.146439883701	0.522818103150863	0.0859931660912393	0.999030396422047	SHROOM1	chr5	-	132822141	132830898	4420	protein_coding	shroom_family_member_1
ENSG00000143569	7757.14785106469	4881.20901225352	-0.48947114532399	0.0861490744489318	0.999030396422047	UBAP2L	chr1	+	154220179	154271510	7503	protein_coding	ubiquitin_associated_protein_2_like
ENSG00000115365	2743.02943520514	1698.37951434582	-0.497037935632527	0.08621026757506	0.999030396422047	LANCL1	chr2	-	210431249	210477652	5254	protein_coding	LanC_lantibiotic_synthetase_component_C-like_1_(bacterial)
ENSG00000224086	234.974572307954	429.867789556483	0.537071426254854	0.086386281688184	0.999030396422047	LL22NC03-86G7.1	chr22	+	21938293	21977632	37852	antisense	NA
ENSG00000128268	524.710167823269	294.278650327218	-0.531087197146467	0.0864834444522873	0.999030396422047	MGAT3	chr22	+	39457344	39492194	5457	protein_coding	mannosyl_(beta-14-)-glycoprotein_beta-14-N-acetylglucosaminyltransferase
ENSG00000244694	163.28741465468	72.314207588941	-0.551396668668392	0.0866356539736708	0.999030396422047	PTCHD4	chr6	-	47878028	48068689	5177	protein_coding	patched_domain_containing_4
ENSG00000239911	233.978917340547	114.497495349157	-0.550521178260514	0.0867102710542467	0.999030396422047	PRKAG2-AS1	chr7	+	151877042	151879223	1163	antisense	PRKAG2_antisense_RNA_1
ENSG00000112640	2532.94623708235	1566.80783109372	-0.496992898346569	0.0867428098792459	0.999030396422047	PPP2R5D	chr6	+	42984499	43012342	3314	protein_coding	protein_phosphatase_2_regulatory_subunit_B'_delta
ENSG00000117650	1480.53893653359	898.905774890309	-0.504856394069856	0.086852557647407	0.999030396422047	NEK2	chr1	-	211658657	211675630	3095	protein_coding	NIMA-related_kinase_2
ENSG00000182985	4354.9948274364	2725.84388050536	-0.491342115657512	0.0869772745866183	0.999030396422047	CADM1	chr11	-	115169218	115504957	11017	protein_coding	cell_adhesion_molecule_1
ENSG00000075043	581.462500965445	330.435754121689	-0.526814617316551	0.0871754653926465	0.999030396422047	KCNQ2	chr20	-	63400210	63472677	11355	protein_coding	potassium_channel_voltage_gated_KQT-like_subfamily_Q_member_2
ENSG00000166987	1042.45075087469	1705.41006230586	0.501711513711057	0.0872290857696521	0.999030396422047	MBD6	chr12	+	57520710	57530148	5646	protein_coding	methyl-CpG_binding_domain_protein_6
ENSG00000228672	196.144028579097	366.592857916159	0.539956329428796	0.0872392475962125	0.999030396422047	PROB1	chr5	-	139390592	139395713	5122	protein_coding	proline-rich_basic_protein_1
ENSG00000161513	1284.39490795449	775.369003592534	-0.506652657482374	0.0873576578134204	0.999030396422047	FDXR	chr17	-	74862497	74873031	3599	protein_coding	ferredoxin_reductase
ENSG00000214756	32.8566139244173	93.4058514690488	0.528701173537368	0.0875623224619725	0.999030396422047	METTL12	chr11	+	62665309	62668496	3185	protein_coding	methyltransferase_like_12
ENSG00000260597	171.252654393932	77.3360275603953	-0.549764344800067	0.0878344675555822	0.999030396422047	AC012531.25	chr12	+	54019910	54022589	2680	lincRNA	NA
ENSG00000063241	982.711452830298	1608.99111885394	0.501383640895966	0.0879461870627093	0.999030396422047	ISOC2	chr19	-	55452985	55462343	4408	protein_coding	isochorismatase_domain_containing_2
ENSG00000167964	24.8913741851646	78.3403915546861	0.514088874022799	0.088070742214454	0.999030396422047	RAB26	chr16	+	2140803	2154165	2488	protein_coding	RAB26_member_RAS_oncogene_family
ENSG00000187479	53.7653682399555	130.56731925781	0.544123841002892	0.0882529633075166	0.999030396422047	C11orf96	chr11	+	43925342	43944338	2373	protein_coding	chromosome_11_open_reading_frame_96
ENSG00000143797	1463.61280208768	890.870862935982	-0.50248964431875	0.0882646487411649	0.999030396422047	MBOAT2	chr2	-	8852690	9003813	8798	protein_coding	membrane_bound_O-acyltransferase_domain_containing_2
ENSG00000005020	1779.23542675556	1091.74366179415	-0.499129786109943	0.0882739898155404	0.999030396422047	SKAP2	chr7	-	26667062	26995239	5520	protein_coding	src_kinase_associated_phosphoprotein_2
ENSG00000196756	925.959119688123	1518.59835936776	0.501726490796536	0.0883157198994021	0.999030396422047	SNHG17	chr20	-	38420588	38435353	4186	processed_transcript	small_nucleolar_RNA_host_gene_17
ENSG00000160404	520.727547953643	880.827222993073	0.513387504948372	0.0883245990067768	0.999030396422047	TOR2A	chr9	-	127731524	127735317	3794	protein_coding	torsin_family_2_member_A
ENSG00000213462	228.004987536108	111.484403366284	-0.547919900174195	0.0883482234757942	0.999030396422047	ERV3-1	chr7	-	64990809	65006743	4574	protein_coding	endogenous_retrovirus_group_3_member_1
ENSG00000182742	368.392337940436	197.859706875297	-0.537790085056814	0.0883494127105897	0.999030396422047	HOXB4	chr17	-	48575513	48580111	3757	protein_coding	homeobox_B4
ENSG00000236144	411.205501538919	224.97753472115	-0.533379509273835	0.089083032058743	0.999030396422047	TMEM147-AS1	chr19	-	35540738	35546029	4859	antisense	TMEM147_antisense_RNA_1
ENSG00000121671	256.878981590899	462.00743737379	0.52981900115457	0.0891862668663284	0.999030396422047	CRY2	chr11	+	45847118	45883248	6200	protein_coding	cryptochrome_circadian_clock_2
ENSG00000073464	338.522688918238	591.570392637309	0.522483753795511	0.0892596514293321	0.999030396422047	CLCN4	chrX	+	10156945	10237660	6789	protein_coding	chloride_channel_voltage-sensitive_4
ENSG00000105355	495.836173768479	278.208826418565	-0.527539039435061	0.0893059772529429	0.999030396422047	PLIN3	chr19	-	4838341	4867768	2813	protein_coding	perilipin_3
ENSG00000164885	751.719500391971	439.911429499391	-0.515715207336545	0.0893181930072839	0.999030396422047	CDK5	chr7	-	151053812	151058530	2938	protein_coding	cyclin-dependent_kinase_5
ENSG00000137285	1809.10507577776	2898.59448752339	0.490543992697073	0.0894746131256748	0.999030396422047	TUBB2B	chr6	-	3224261	3231730	2194	protein_coding	tubulin_beta_2B_class_IIb
ENSG00000099968	1315.2602119441	2124.22984792514	0.493940944389852	0.0896998085743209	0.999030396422047	BCL2L13	chr22	+	17628855	17730855	7662	protein_coding	BCL2-like_13_(apoptosis_facilitator)
ENSG00000144355	728.819436141619	425.850333579319	-0.515714988513596	0.0897775454155259	0.999030396422047	DLX1	chr2	+	172084740	172089677	3656	protein_coding	distal-less_homeobox_1
ENSG00000103037	1072.32039989689	1742.57153009462	0.496313617499025	0.0900313230983118	0.999030396422047	SETD6	chr16	+	58515479	58521181	5078	protein_coding	SET_domain_containing_6
ENSG00000049130	507.784033377358	286.243738372892	-0.525524969378292	0.090032757021325	0.999030396422047	KITLG	chr12	-	88492793	88580851	6040	protein_coding	KIT_ligand
ENSG00000164615	1987.32731494354	3172.78585796479	0.488223285768159	0.0902625468233222	0.999030396422047	CAMLG	chr5	+	134738501	134752160	2221	protein_coding	calcium_modulating_ligand
ENSG00000168078	2216.32795744705	1375.97867217846	-0.492148913365444	0.0903876876364576	0.999030396422047	PBK	chr8	-	27809620	27838095	2165	protein_coding	PDZ_binding_kinase
ENSG00000082497	497.827483703292	280.217554407147	-0.525463120121208	0.0903886630836629	0.999030396422047	SERTAD4	chr1	+	210232799	210246631	5467	protein_coding	SERTA_domain_containing_4
ENSG00000204070	330.557449178986	577.509296717237	0.521108655931438	0.0904025190540615	0.999030396422047	SYS1	chr20	+	45361937	45376798	6117	protein_coding	Sys1_golgi_trafficking_protein
ENSG00000133124	19717.95097452	12579.6590284929	-0.479136392829453	0.0904387950051228	0.999030396422047	IRS4	chrX	-	108732482	108736409	3928	protein_coding	insulin_receptor_substrate_4
ENSG00000212694	239.952847144987	119.519315320611	-0.543541799991452	0.0904470548173696	0.999030396422047	LINC01089	chr12	-	121795267	121803906	4132	lincRNA	long_intergenic_non-protein_coding_RNA_1089
ENSG00000136450	6259.68278008519	3964.22468546598	-0.482771662488421	0.0904986161556123	0.999030396422047	SRSF1	chr17	-	58003360	58007346	3340	protein_coding	serine/arginine-rich_splicing_factor_1
ENSG00000128536	123.461215958416	50.2181997145424	-0.538487722825287	0.0906467140831757	0.999030396422047	CDHR3	chr7	+	105876796	106033773	7087	protein_coding	cadherin_related_family_member_3
ENSG00000176533	340.513998853052	181.789882966643	-0.535442312119393	0.0908174488907105	0.999030396422047	GNG7	chr19	-	2511219	2702709	4561	protein_coding	guanine_nucleotide_binding_protein_(G_protein)_gamma_7
ENSG00000100116	418.175086310765	715.107163935084	0.514333481101615	0.0908300404658498	0.999030396422047	GCAT	chr22	+	37807905	37817176	2104	protein_coding	glycine_C-acetyltransferase
ENSG00000178700	247.918086884239	124.541135292065	-0.542332525309083	0.0908472446186053	0.999030396422047	DHFRL1	chr3	-	94047836	94063389	4659	protein_coding	dihydrofolate_reductase_like_1
ENSG00000138336	861.241546806695	511.221273094041	-0.509318904069157	0.0909116230762918	0.999030396422047	TET1	chr10	+	68560656	68694482	9288	protein_coding	tet_methylcytosine_dioxygenase_1
ENSG00000144659	1073.3160548643	1740.56280210604	0.494495617914647	0.0910709204473488	0.999030396422047	SLC25A38	chr3	+	39383348	39397351	2151	protein_coding	solute_carrier_family_25_member_38
ENSG00000126787	2464.24604433129	1537.68127525929	-0.488985187129244	0.0914196062201683	0.999030396422047	DLGAP5	chr14	-	55148112	55191678	3667	protein_coding	discs_large_(Drosophila)_homolog-associated_protein_5
ENSG00000135269	1108.16397872353	1793.79409380345	0.493403599705505	0.0914201683595882	0.999030396422047	TES	chr7	+	116210493	116258783	4280	protein_coding	testin_LIM_domain_protein
ENSG00000074181	1782.22239165778	1100.78293774277	-0.493478902105209	0.0914367314700178	0.999030396422047	NOTCH3	chr19	-	15159038	15200981	9394	protein_coding	notch_3
ENSG00000105607	806.480523599333	1321.74301648676	0.498301430133812	0.0916957122163098	0.999030396422047	GCDH	chr19	+	12891026	12914207	4136	protein_coding	glutaryl-CoA_dehydrogenase
ENSG00000112984	3048.69551019896	1913.31340912406	-0.48612175284931	0.091697109845524	0.999030396422047	KIF20A	chr5	+	138178719	138187715	3958	protein_coding	kinesin_family_member_20A
ENSG00000123975	3043.71723536193	1910.30031714119	-0.48605449194166	0.0917455504723668	0.999030396422047	CKS2	chr9	+	89311198	89316703	613	protein_coding	CDC28_protein_kinase_regulatory_subunit_2
ENSG00000109062	908.037330274804	542.356556917058	-0.506025694606765	0.0920287526236845	0.999030396422047	SLC9A3R1	chr17	+	74748652	74769353	2315	protein_coding	solute_carrier_family_9_subfamily_A_(NHE3_cation_proton_antiporter_3)_member_3_regulator_1
ENSG00000204519	313.631314733074	165.72005905799	-0.535033806062174	0.0922265430889596	0.999030396422047	ZNF551	chr19	+	57681969	57717301	4709	protein_coding	zinc_finger_protein_551
ENSG00000236675	145.365625241361	63.2749316403234	-0.540326552064376	0.0922920119059729	0.999030396422047	MTX1P1	chr1	+	155230975	155234325	838	unprocessed_pseudogene	metaxin_1_pseudogene_1
ENSG00000138792	179.217894133185	83.3622115261404	-0.542357239068014	0.0923518583928449	0.999030396422047	ENPEP	chr4	+	110365733	110565285	7802	protein_coding	glutamyl_aminopeptidase_(aminopeptidase_A)
ENSG00000060982	2280.04987536108	3615.71037944705	0.483304098921649	0.0923921595045309	0.999030396422047	BCAT1	chr12	-	24810022	24949459	11775	protein_coding	branched_chain_amino-acid_transaminase_1_cytosolic
ENSG00000169660	399.25764193004	682.967516117776	0.512679191393737	0.0924713299599352	0.999030396422047	HEXDC	chr17	+	82418318	82442645	4153	protein_coding	hexosaminidase_(glycosyl_hydrolase_family_20_catalytic_domain)_containing
ENSG00000214456	29.8696490221975	86.3753035090129	0.516187357758048	0.0925300450970582	0.999030396422047	PLIN5	chr19	-	4522531	4535224	4815	protein_coding	perilipin_5
ENSG00000125734	823.406658045245	1345.84775234974	0.496402287963015	0.0925814485338525	0.999030396422047	GPR108	chr19	-	6729914	6737603	3213	protein_coding	G_protein-coupled_receptor_108
ENSG00000088325	5810.64238978482	3692.04204301316	-0.479411104474075	0.092685912804896	0.999030396422047	TPX2	chr20	+	31739271	31801805	3605	protein_coding	TPX2_microtubule-associated
ENSG00000183696	266.835531264964	474.05980530528	0.522606448190402	0.0927967282260773	0.999030396422047	UPP1	chr7	+	48088628	48108733	4577	protein_coding	uridine_phosphorylase_1
ENSG00000237380	507.784033377358	288.252466361473	-0.520411924529083	0.0929022584139816	0.999030396422047	HOXD-AS2	chr2	-	176121611	176137098	1429	antisense	HOXD_cluster_antisense_RNA_2
ENSG00000182253	280.774700808657	145.632779172173	-0.536277253201813	0.0929715596822745	0.999030396422047	SYNM	chr15	+	99098217	99135593	7819	protein_coding	synemin
ENSG00000198258	2778.87301403177	1744.5802580832	-0.484905470617892	0.0929729738073058	0.999030396422047	UBL5	chr19	+	9827892	9830115	1931	protein_coding	ubiquitin_like_5
ENSG00000204386	1433.74315306548	2293.9673629603	0.486700295355565	0.0932612865018996	0.999030396422047	NEU1	chr6	-	31857659	31862906	4822	protein_coding	neuraminidase_1_(lysosomal_sialidase)
ENSG00000134259	8.96089470665925	45.1963797430881	0.441779754534375	0.0933188288843797	0.999030396422047	NGF	chr1	-	115285918	115338236	1047	protein_coding	nerve_growth_factor_(beta_polypeptide)
ENSG00000078237	749.728190457157	442.924521482264	-0.508137741405799	0.0936207547011091	0.999030396422047	TIGAR	chr12	+	4307763	4354593	4017	protein_coding	TP53_induced_glycolysis_regulatory_phosphatase
ENSG00000161912	141.383005371735	61.2662036517417	-0.53759448691904	0.093668013909476	0.999030396422047	ADCY10P1	chr6	+	41101022	41140835	5741	transcribed_unprocessed_pseudogene	adenylate_cyclase_10_(soluble)_pseudogene_1
ENSG00000080824	51615.7491653247	33203.2692872611	-0.472371797011337	0.0937564522211117	0.999030396422047	HSP90AA1	chr14	-	102080738	102139699	5248	protein_coding	heat_shock_protein_90kDa_alpha_family_class_A_member_1
ENSG00000142686	448.044735332963	251.090998572712	-0.522253293236673	0.093943889258214	0.999030396422047	C1orf216	chr1	-	35713875	35719472	3629	protein_coding	chromosome_1_open_reading_frame_216
ENSG00000108679	2702.20758154147	1699.38387834011	-0.483076103909143	0.094229294417821	0.999030396422047	LGALS3BP	chr17	-	78971238	78980109	3584	protein_coding	lectin_galactoside-binding_soluble_3_binding_protein
ENSG00000076984	1874.8183036266	2973.9217870952	0.48186156246771	0.0943342636352732	0.999030396422047	MAP2K7	chr19	+	7903843	7914478	5145	protein_coding	mitogen-activated_protein_kinase_kinase_7
ENSG00000186056	13.9391695436922	55.2400196859966	0.468516001925989	0.0946454337287149	0.999030396422047	MATN1-AS1	chr1	+	30718504	30726827	4024	antisense	MATN1_antisense_RNA_1
ENSG00000108506	1078.29432970133	654.845324277633	-0.497325656962296	0.0947285602374006	0.999030396422047	INTS2	chr17	-	61865367	61928016	7138	protein_coding	integrator_complex_subunit_2
ENSG00000167130	861.241546806695	1399.07904404715	0.491941521722252	0.0947639873807509	0.999030396422047	DOLPP1	chr9	+	129081100	129090438	2249	protein_coding	dolichyldiphosphatase_1
ENSG00000124098	1416.81701861957	872.792311038747	-0.491571546396114	0.0948448808581034	0.999030396422047	FAM210B	chr20	+	56358915	56368663	3577	protein_coding	family_with_sequence_similarity_210_member_B
ENSG00000182481	8046.88344658001	5153.39165470634	-0.473546483909238	0.0952187406564341	0.999030396422047	KPNA2	chr17	+	68035519	68046842	3140	protein_coding	karyopherin_alpha_2_(RAG_cohort_1_importin_alpha_1)
ENSG00000172731	186.187478905031	88.3840314975946	-0.537617404605223	0.0952415628747328	0.999030396422047	LRRC20	chr10	-	70298970	70382650	3625	protein_coding	leucine_rich_repeat_containing_20
ENSG00000084710	426.140326050018	238.034266646931	-0.521343480233179	0.095312323092504	0.999030396422047	EFR3B	chr2	+	25042130	25159137	10591	protein_coding	EFR3_homolog_B
ENSG00000132004	276.79208093903	487.116537231061	0.517336235704179	0.0953690236610325	0.999030396422047	FBXW9	chr19	-	12688053	12696643	2114	protein_coding	F-box_and_WD_repeat_domain_containing_9
ENSG00000254531	54.7610232073621	129.562955263519	0.532742234629129	0.0954112611342988	0.999030396422047	FLJ20021	chr4	+	101347780	101348883	790	lincRNA	uncharacterized_LOC90024
ENSG00000223496	2120.74508057602	3347.5451929714	0.478510615558206	0.0956361693545045	0.999030396422047	EXOSC6	chr16	-	70246778	70251930	5153	protein_coding	exosome_component_6
ENSG00000170464	625.271319531334	1029.47309414812	0.495984662928014	0.0961242283242896	0.999030396422047	DNAJC18	chr5	-	139408588	139444491	6499	protein_coding	DnaJ_heat_shock_protein_family_(Hsp40)_member_C18
ENSG00000104205	231.987607405734	415.806693636411	0.520559946176816	0.0961817193396981	0.999030396422047	SGK3	chr8	+	66712418	66862022	6007	protein_coding	serum/glucocorticoid_regulated_kinase_family_member_3
ENSG00000137573	178.222239165778	330.435754121689	0.526293217358804	0.0965403207094365	0.999030396422047	SULF1	chr8	+	69466624	69660915	9404	protein_coding	sulfatase_1
ENSG00000142634	1340.15158612926	826.591567301368	-0.48936802311859	0.0967710919880681	0.999030396422047	EFHD2	chr1	+	15409895	15430343	2531	protein_coding	EF-hand_domain_family_member_D2
ENSG00000067057	2879.43416573984	1822.92064963789	-0.477770607128234	0.0969876708154168	0.999030396422047	PFKP	chr10	+	3066333	3137712	4836	protein_coding	phosphofructokinase_platelet
ENSG00000187735	3313.53973152911	5180.50948255219	0.472779521184496	0.0970627230620732	0.999030396422047	TCEA1	chr8	-	53966552	54022529	4391	protein_coding	transcription_elongation_factor_A_(SII)_1
ENSG00000243147	794.532663990454	475.064169299571	-0.500687432446767	0.097077862422001	0.999030396422047	MRPL33	chr2	+	27771717	27988087	1539	protein_coding	mitochondrial_ribosomal_protein_L33
ENSG00000068097	651.158348683906	1067.63892593117	0.493494013660152	0.0971170193004599	0.999030396422047	HEATR6	chr17	-	60043194	60078931	4868	protein_coding	HEAT_repeat_containing_6
ENSG00000170801	131.426455697669	56.2443836802875	-0.530257936446409	0.0973177048908018	0.999030396422047	HTRA3	chr4	+	8269765	8307111	3321	protein_coding	HtrA_serine_peptidase_3
ENSG00000204128	421.162051212985	236.025538658349	-0.518251265972692	0.0973271601821333	0.999030396422047	C2orf72	chr2	+	231037490	231049719	3851	protein_coding	chromosome_2_open_reading_frame_72
ENSG00000125746	868.211131578541	1402.09213603002	0.486922077414499	0.0977240764345581	0.999030396422047	EML2	chr19	-	45606994	45645629	8224	protein_coding	echinoderm_microtubule_associated_protein_like_2
ENSG00000196998	1485.51721137062	2355.23356661204	0.478903253907759	0.0977302754783965	0.999030396422047	WDR45	chrX	-	49071470	49101170	5298	protein_coding	WD_repeat_domain_45
ENSG00000173530	1322.22979671594	816.547927358459	-0.488025610081797	0.097731603005529	0.999030396422047	TNFRSF10D	chr8	-	23135588	23164030	3538	protein_coding	tumor_necrosis_factor_receptor_superfamily_member_10d
ENSG00000018236	411.205501538919	229.999354692604	-0.518018540131996	0.0978752473005471	0.999030396422047	CNTN1	chr12	+	40692442	41072418	7492	protein_coding	contactin_1
ENSG00000086300	506.788378409951	291.265558344346	-0.51117812810409	0.0983163929343574	0.999030396422047	SNX10	chr7	+	26291895	26374329	3518	protein_coding	sorting_nexin_10
ENSG00000065320	1342.14289606407	830.609023278531	-0.486520725705516	0.0984668833108843	0.999030396422047	NTN1	chr17	+	9021542	9244000	6383	protein_coding	netrin_1
ENSG00000135378	661.114898357971	390.69759377914	-0.502823277787624	0.0987531408607412	0.999030396422047	PRRG4	chr11	+	32829943	32858123	5530	protein_coding	proline_rich_Gla_(G-carboxyglutamic_acid)_4_(transmembrane)
ENSG00000116544	39.8261986962633	102.445127417666	0.51838051277642	0.0988343289222506	0.999030396422047	DLGAP3	chr1	-	34865436	34929585	3977	protein_coding	discs_large_(Drosophila)_homolog-associated_protein_3
ENSG00000183718	702.932406989048	417.815421624993	-0.500797131925094	0.098957606088959	0.999030396422047	TRIM52	chr5	-	181254417	181261139	6562	protein_coding	tripartite_motif_containing_52
ENSG00000092096	88.6132920991859	184.802974949516	0.531579242526954	0.0990117077495994	0.999030396422047	SLC22A17	chr14	-	23346306	23352912	4278	protein_coding	solute_carrier_family_22_member_17
ENSG00000156535	590.423395672104	345.501214036052	-0.50539287147752	0.0991272013834683	0.999030396422047	CD109	chr6	+	73695785	73828316	9563	protein_coding	CD109_molecule
ENSG00000155629	132.422110665076	57.2487476745783	-0.527508684504822	0.0992952145539767	0.999030396422047	PIK3AP1	chr10	-	96593312	96720514	5691	protein_coding	phosphoinositide-3-kinase_adaptor_protein_1
ENSG00000215440	132.422110665076	57.2487476745783	-0.527508684504822	0.0992952145539767	0.999030396422047	NPEPL1	chr20	+	58689131	58719238	7641	protein_coding	aminopeptidase-like_1
ENSG00000143742	7294.16829122063	4701.42785727546	-0.467274891266899	0.0993256092289789	0.999030396422047	SRP9	chr1	+	225777813	225790466	1728	protein_coding	signal_recognition_particle_9kDa
ENSG00000158292	519.731892986237	300.304834292963	-0.508567013652191	0.0994399923866018	0.999030396422047	GPR153	chr1	-	6247346	6260975	4082	protein_coding	G_protein-coupled_receptor_153
ENSG00000196793	238.95719217758	423.841605590738	0.514425492561634	0.0995013974464126	0.999030396422047	ZNF239	chr10	-	43556344	43574618	2509	protein_coding	zinc_finger_protein_239
ENSG00000146540	1642.83069622086	1027.46436615954	-0.481214801843807	0.0995044005858756	0.999030396422047	C7orf50	chr7	-	996986	1138260	4961	protein_coding	chromosome_7_open_reading_frame_50
ENSG00000108389	1964.42725069319	3084.40182646719	0.47298402752108	0.0995115312041604	0.999030396422047	MTMR4	chr17	-	58489529	58517905	7475	protein_coding	myotubularin_related_protein_4
ENSG00000179242	430.122945919644	243.056086618385	-0.513722131623806	0.0996708380263301	0.999030396422047	CDH4	chr20	+	61252426	61940617	7351	protein_coding	cadherin_4_type_1_R-cadherin_(retinal)
ENSG00000166851	3339.42676068168	2131.26039588518	-0.471793749324478	0.0997779691988374	0.999030396422047	PLK1	chr16	+	23677656	23690367	4760	protein_coding	polo-like_kinase_1
ENSG00000100626	506.788378409951	292.269922338637	-0.508617652545832	0.0998547489029361	0.999030396422047	GALNT16	chr14	+	69259277	69357033	10802	protein_coding	polypeptide_N-acetylgalactosaminyltransferase_16
ENSG00000107105	971.759248188825	592.5747566316	-0.491043728694994	0.099891181228205	0.999030396422047	ELAVL2	chr9	-	23690104	23826337	5140	protein_coding	ELAV_like_neuron-specific_RNA_binding_protein_2
ENSG00000152253	785.571769283794	472.051077316698	-0.496268539931753	0.0999085183156782	0.999030396422047	SPC25	chr2	-	168834132	168913371	1841	protein_coding	SPC25_NDC80_kinetochore_complex_component
ENSG00000248213	120.474251056197	236.025538658349	0.527759611876696	0.100005705473793	0.999030396422047	CICP16	chr4	-	118635970	118638782	2813	processed_pseudogene	capicua_transcriptional_repressor_pseudogene_16
ENSG00000134109	1507.42162065357	2378.33393848073	0.474672446231486	0.100256691798555	0.999030396422047	EDEM1	chr3	+	5187646	5219957	6758	protein_coding	ER_degradation_enhancer_mannosidase_alpha-like_1
ENSG00000145293	1155.95541715904	1837.98610955225	0.478119395779928	0.100314462925348	0.999030396422047	ENOPH1	chr4	+	82430562	82461091	2025	protein_coding	enolase-phosphatase_1
ENSG00000167658	102858.127717872	157896.063542464	0.460970759610447	0.100489084158832	0.999030396422047	EEF2	chr19	-	3976056	3985469	4027	protein_coding	eukaryotic_translation_elongation_factor_2
ENSG00000148400	2157.58431437007	1364.93066824126	-0.475162610326902	0.100732605582347	0.999030396422047	NOTCH1	chr9	-	136494444	136545862	9880	protein_coding	notch_1
ENSG00000104833	307.657384928634	165.72005905799	-0.521015628923953	0.100811676801734	0.999030396422047	TUBB4A	chr19	-	6494319	6502848	3466	protein_coding	tubulin_beta_4A_class_IVa
ENSG00000188681	461.983904876655	264.147730498493	-0.509658599019118	0.1008704180676	0.999030396422047	TEKT4P2	chr21	-	9068361	9129752	2309	transcribed_unprocessed_pseudogene	tektin_4_pseudogene_2
ENSG00000002822	1036.47682107025	635.762408386107	-0.487930668905603	0.100893982971724	0.999030396422047	MAD1L1	chr7	-	1815793	2233243	7230	protein_coding	MAD1_mitotic_arrest_deficient-like_1_(yeast)
ENSG00000103227	310.644349830854	167.728787046572	-0.520312676745111	0.101097182359129	0.999030396422047	LMF1	chr16	-	853634	981318	8233	protein_coding	lipase_maturation_factor_1
ENSG00000175309	1506.42596568616	2373.31211850927	0.473349745535597	0.101098674239262	0.999030396422047	PHYKPL	chr5	-	178208497	178232791	8402	protein_coding	5-phosphohydroxy-L-lysine_phospho-lyase
ENSG00000160190	650.162693716499	385.675773807686	-0.499154376744571	0.101261790866971	0.999030396422047	SLC37A1	chr21	+	42496008	42581440	6814	protein_coding	solute_carrier_family_37_(glucose-6-phosphate_transporter)_member_1
ENSG00000104381	431.118600887051	720.128983906538	0.496044711009479	0.101449790313188	0.999030396422047	GDAP1	chr8	+	74321130	74488872	4052	protein_coding	ganglioside_induced_differentiation_associated_protein_1
ENSG00000064666	170.256999426526	314.365930213035	0.519379273914761	0.101486694427204	0.999030396422047	CNN2	chr19	+	1026581	1039068	3645	protein_coding	calponin_2
ENSG00000167680	587.436430769884	345.501214036052	-0.501247896343372	0.101737095978403	0.999030396422047	SEMA6B	chr19	-	4542593	4559808	4412	protein_coding	sema_domain_transmembrane_domain_(TM)_and_cytoplasmic_domain_(semaphorin)_6B
ENSG00000093144	1776.24846185334	1118.86148964	-0.476227996367674	0.101822960786982	0.999030396422047	ECHDC1	chr6	-	127288710	127343609	5678	protein_coding	ethylmalonyl-CoA_decarboxylase_1
ENSG00000163527	3379.25295937794	5237.75823022677	0.464874744883037	0.101973923499487	0.999030396422047	STT3B	chr3	+	31532638	31637622	5012	protein_coding	STT3B_subunit_of_the_oligosaccharyltransferase_complex_(catalytic)
ENSG00000184515	65.7132278488345	145.632779172173	0.525235953400826	0.102131881259901	0.999030396422047	BEX5	chrX	-	102153708	102156057	1063	protein_coding	brain_expressed_X-linked_5
ENSG00000143303	981.715797862891	1564.79910310514	0.477658764857574	0.10222059785876	0.999030396422047	RRNAD1	chr1	+	156728442	156736960	3169	protein_coding	ribosomal_RNA_adenine_dimethylase_domain_containing_1
ENSG00000213190	477.91438435516	275.195734435692	-0.506454209949965	0.10222632992991	0.999030396422047	MLLT11	chr1	+	151057758	151068497	4075	protein_coding	myeloid/lymphoid_or_mixed-lineage_leukemia;_translocated_to_11
ENSG00000185352	401.248951864853	225.981898715441	-0.511498314277572	0.102255638910033	0.999030396422047	HS6ST3	chr13	+	96090839	96839562	7806	protein_coding	heparan_sulfate_6-O-sulfotransferase_3
ENSG00000169139	2448.31556485279	1558.7729191394	-0.470974763871342	0.1023574936267	0.999030396422047	UBE2V2	chr8	+	48008400	48064708	6606	protein_coding	ubiquitin_conjugating_enzyme_E2_variant_2
ENSG00000237863	258.870291525712	135.589139229264	-0.522246114534439	0.102432825902905	0.999030396422047	RP6-24A23.3	chrX	+	108736011	108738903	1498	antisense	NA
ENSG00000151500	274.800771004217	145.632779172173	-0.520945795344545	0.10247687021451	0.999030396422047	THYN1	chr11	-	134248279	134253370	2119	protein_coding	thymocyte_nuclear_protein_1
ENSG00000112977	923.967809753309	1475.41070761326	0.478163735992068	0.102548184399953	0.999030396422047	DAP	chr5	-	10679230	10761272	3361	protein_coding	death-associated_protein
ENSG00000244038	8430.21060903154	12955.2911623576	0.460038382200375	0.102668432562384	0.999030396422047	DDOST	chr1	-	20651767	20661544	2721	protein_coding	dolichyl-diphosphooligosaccharide--protein_glycosyltransferase_subunit_(non-catalytic)
ENSG00000254615	245.926776949426	127.554227274938	-0.522799493226009	0.102685309996208	0.999030396422047	RP11-395G23.3	chr8	+	106270144	106272899	1419	lincRNA	NA
ENSG00000196636	628.258284433554	372.619041881904	-0.497799926969428	0.102689383388611	0.999030396422047	SDHAF3	chr7	+	97116590	97181763	2303	protein_coding	succinate_dehydrogenase_complex_assembly_factor_3
ENSG00000112562	34.8479238592304	5.02181997145424	-0.392913883028683	0.102928736819679	0.999030396422047	SMOC2	chr6	+	168441151	168673445	4032	protein_coding	SPARC_related_modular_calcium_binding_2
ENSG00000131462	2256.15415614332	1435.23614784162	-0.470766653949653	0.103135299854607	0.999030396422047	TUBG1	chr17	+	42609676	42615234	2411	protein_coding	tubulin_gamma_1
ENSG00000232545	38.8305437288568	99.4320354347939	0.510971196488276	0.103146324950946	0.999030396422047	KB-318B8.7	chr22	+	24101689	24103354	558	sense_intronic	NA
ENSG00000197747	1019.55068662434	627.72749643178	-0.484340399901219	0.103361919261993	0.999030396422047	S100A10	chr1	-	151982915	151994390	1543	protein_coding	S100_calcium_binding_protein_A10
ENSG00000178718	243.935467014613	126.549863280647	-0.521801963325543	0.10340727586036	0.999030396422047	RPP25	chr15	-	74954416	74957464	3049	protein_coding	ribonuclease_P/MRP_25kDa_subunit
ENSG00000106479	488.866588996632	283.230646390019	-0.503200939816434	0.103833995642815	0.999030396422047	ZNF862	chr7	+	149838367	149867479	8430	protein_coding	zinc_finger_protein_862
ENSG00000206052	533.671062529929	312.357202224454	-0.500238441207374	0.104084587099031	0.999030396422047	DOK6	chr18	+	69401055	69849087	9387	protein_coding	docking_protein_6
ENSG00000185518	1.99130993481317	28.1221918401437	0.349741413870696	0.104304849781859	0.999030396422047	SV2B	chr15	+	91099950	91301309	12454	protein_coding	synaptic_vesicle_glycoprotein_2B
ENSG00000164442	1714.51785387414	1083.70874983982	-0.472632685112856	0.104457986251098	0.999030396422047	CITED2	chr6	-	139371807	139374620	2535	protein_coding	Cbp/p300-interacting_transactivator_with_Glu/Asp_rich_carboxy-terminal_domain_2
ENSG00000131471	83.635017262153	30.1309198287254	-0.498429668704308	0.104483962923723	0.999030396422047	AOC3	chr17	+	42851184	42858130	4524	protein_coding	amine_oxidase_copper_containing_3
ENSG00000117322	179.217894133185	326.418298144525	0.513519624076017	0.104543684953146	0.999030396422047	CR2	chr1	+	207454230	207489895	4885	protein_coding	complement_component_(3d/Epstein_Barr_virus)_receptor_2
ENSG00000163755	470.944799583314	272.18264245282	-0.50288273228606	0.104720463675581	0.999030396422047	HPS3	chr3	+	149129584	149173732	6256	protein_coding	Hermansky-Pudlak_syndrome_3
ENSG00000186834	1404.86915901069	2203.57460347412	0.46851572379872	0.104774619368673	0.999030396422047	HEXIM1	chr17	+	45148502	45152101	3600	protein_coding	hexamethylene_bis-acetamide_inducible_1
ENSG00000136002	239.952847144987	124.541135292065	-0.519788899079567	0.104872231531241	0.999030396422047	ARHGEF4	chr2	+	130836916	131047263	10003	protein_coding	Rho_guanine_nucleotide_exchange_factor_4
ENSG00000122592	106.535081512504	43.1876517545064	-0.512012946061623	0.104888098750817	0.999030396422047	HOXA7	chr7	-	27153716	27157936	2411	protein_coding	homeobox_A7
ENSG00000168010	320.60089950492	545.36964889993	0.498023512414461	0.10507940193892	0.999030396422047	ATG16L2	chr11	+	72814308	72843674	8617	protein_coding	autophagy_related_16_like_2
ENSG00000128487	580.466845998038	944.102154633397	0.483357046099614	0.105108176917499	0.999030396422047	SPECC1	chr17	+	20009344	20319026	13676	protein_coding	sperm_antigen_with_calponin_homology_and_coiled-coil_domains_1
ENSG00000172716	3892.01526759233	5991.03122594491	0.459154563241586	0.105169463966674	0.999030396422047	SLFN11	chr17	-	35350305	35373701	5982	protein_coding	schlafen_family_member_11
ENSG00000132359	1027.51592636359	1626.06530675688	0.472014288177106	0.10540742579757	0.999030396422047	RAP1GAP2	chr17	+	2777056	3037739	7350	protein_coding	RAP1_GTPase_activating_protein_2
ENSG00000150779	2105.81025606492	1343.83902436115	-0.467075390677688	0.106102813796672	0.999030396422047	TIMM8B	chr11	-	112084800	112086798	1166	protein_coding	translocase_of_inner_mitochondrial_membrane_8_homolog_B_(yeast)
ENSG00000255284	283.761665710876	152.663327132209	-0.514509983969979	0.106106470863293	0.999030396422047	AP006621.5	chr11	+	777578	784297	1059	lincRNA	NA
ENSG00000260293	64.7175728814279	20.087279885817	-0.474241300344526	0.106295325763143	0.999030396422047	RP11-715J22.6	chr16	+	2476558	2482173	5616	sense_intronic	NA
ENSG00000164124	158.309139817647	74.3229355775227	-0.519927461808844	0.106386889816217	0.999030396422047	TMEM144	chr4	+	158201604	158255411	9243	protein_coding	transmembrane_protein_144
ENSG00000123989	1459.63018221805	2280.91063103452	0.46557186718271	0.106402367796265	0.999030396422047	CHPF	chr2	-	219538947	219543787	3354	protein_coding	chondroitin_polymerizing_factor
ENSG00000124767	9195.8692789672	6009.10977784214	-0.455264460202757	0.106482068097399	0.999030396422047	GLO1	chr6	-	38675925	38703141	2352	protein_coding	glyoxalase_I
ENSG00000116017	1598.02622268757	1011.39454225088	-0.470326489710226	0.106693231061299	0.999030396422047	ARID3A	chr19	+	925781	975934	7210	protein_coding	AT-rich_interaction_domain_3A
ENSG00000184113	19.9130993481317	64.2792956346143	0.473132310833495	0.106715147410957	0.999030396422047	CLDN5	chr22	-	19523024	19527545	3429	protein_coding	claudin_5
ENSG00000117724	10643.5516015764	6966.26866440132	-0.454160101861063	0.106891156032202	0.999030396422047	CENPF	chr1	+	214603195	214664588	11690	protein_coding	centromere_protein_F
ENSG00000070770	1608.97842732904	2505.88816575566	0.463615488153909	0.106936509002244	0.999030396422047	CSNK2A2	chr16	-	58157907	58197920	6905	protein_coding	casein_kinase_2_alpha_prime_polypeptide
ENSG00000225630	430.122945919644	247.073542595549	-0.501898488073085	0.107030985454279	0.999030396422047	MTND2P28	chr1	+	629640	630683	1044	unprocessed_pseudogene	mitochondrially_encoded_NADH:ubiquinone_oxidoreductase_core_subunit_2_pseudogene_28
ENSG00000183323	578.475536063225	343.49248604747	-0.493133845871961	0.107116405256274	0.999030396422047	CCDC125	chr5	-	69280175	69332809	7932	protein_coding	coiled-coil_domain_containing_125
ENSG00000150672	44.8044735332963	10.0436399429085	-0.429229310845719	0.107148632576614	0.999030396422047	DLG2	chr11	-	83455012	85627922	16089	protein_coding	discs_large_homolog_2_(Drosophila)
ENSG00000129993	131.426455697669	58.2531116688692	-0.51599065527831	0.107157874259664	0.999030396422047	CBFA2T3	chr16	-	88874858	88977204	5972	protein_coding	core-binding_factor_runt_domain_alpha_subunit_2;_translocated_to_3
ENSG00000088986	3073.58688438412	1983.61888872442	-0.4609461097909	0.10725356114366	0.999030396422047	DYNLL1	chr12	+	120469850	120498493	2957	protein_coding	dynein_light_chain_LC8-type_1
ENSG00000141854	58.7436430769884	17.0741879029444	-0.462901548946042	0.107386418209702	0.999030396422047	CTB-55O6.8	chr19	+	14072536	14075062	2354	protein_coding	Uncharacterized_protein_LOC113230_
ENSG00000132963	2502.08093309274	1607.98675485965	-0.462779269158563	0.107502080630039	0.999030396422047	POMP	chr13	+	28659104	28678925	1428	protein_coding	proteasome_maturation_protein
ENSG00000132549	1401.88219410847	883.840314975946	-0.47133315263407	0.10753380024107	0.999030396422047	VPS13B	chr8	+	99013266	99877580	16716	protein_coding	vacuolar_protein_sorting_13_homolog_B_(yeast)
ENSG00000070495	780.593494446761	476.068533293862	-0.483982099185867	0.107733377005569	0.999030396422047	JMJD6	chr17	-	76712832	76726799	5969	protein_coding	jumonji_domain_containing_6
ENSG00000081181	205.104923285756	364.584129927578	0.505523133260876	0.10774007137234	0.999030396422047	ARG2	chr14	+	67619798	67651720	2418	protein_coding	arginase_2
ENSG00000148248	4518.28224209108	6916.05046468678	0.454527825569202	0.107757911091575	0.999030396422047	SURF4	chr9	-	133361449	133376166	3446	protein_coding	surfeit_4
ENSG00000223878	6.96958477184608	38.1658317830522	0.404952801709514	0.108026199116018	0.999030396422047	AC005517.3	chr17	+	15506866	15507354	489	processed_pseudogene	NA
ENSG00000003249	960.807043547353	594.583484620182	-0.478409911186153	0.108039527722132	0.999030396422047	DBNDD1	chr16	-	90004865	90020128	4791	protein_coding	dysbindin_(dystrobrevin_binding_protein_1)_domain_containing_1
ENSG00000154767	1138.03362774572	711.08970795792	-0.474606185590584	0.108075980427222	0.999030396422047	XPC	chr3	-	14145147	14178783	4798	protein_coding	xeroderma_pigmentosum_complementation_group_C
ENSG00000134248	864.228511708914	531.308552979858	-0.480755542861719	0.10816298987931	0.999030396422047	LAMTOR5	chr1	-	110401249	110407942	2388	protein_coding	late_endosomal/lysosomal_adaptor_MAPK_and_MTOR_activator_5
ENSG00000159842	2576.75505564824	1659.20931856848	-0.461323993168752	0.108243822018669	0.999030396422047	ABR	chr17	-	1003518	1229021	11709	protein_coding	active_BCR-related
ENSG00000052749	2104.81460109752	3252.13061351376	0.458832305442699	0.108300680186765	0.999030396422047	RRP12	chr10	-	97356358	97426076	8529	protein_coding	ribosomal_RNA_processing_12_homolog
ENSG00000126457	5647.35497513014	8619.45179900405	0.452599702729636	0.108427794740079	0.999030396422047	PRMT1	chr19	+	49675786	49689029	4796	protein_coding	protein_arginine_methyltransferase_1
ENSG00000136997	5066.8881291321	3303.3531772226	-0.455050640483969	0.108545904540602	0.999030396422047	MYC	chr8	+	127735434	127741434	3001	protein_coding	v-myc_avian_myelocytomatosis_viral_oncogene_homolog
ENSG00000266714	208.091888187976	368.601585904741	0.503880880520134	0.108605468030837	0.999030396422047	MYO15B	chr17	+	75588058	75626501	12761	protein_coding	myosin_XVB
ENSG00000183943	1624.90890680754	1032.48618613099	-0.467114745944274	0.108626274437049	0.999030396422047	PRKX	chrX	-	3604370	3713608	6452	protein_coding	protein_kinase_X-linked
ENSG00000152104	2243.21064156703	1440.25796781308	-0.462394369561036	0.108645954399493	0.999030396422047	PTPN14	chr1	-	214348696	214552449	18756	protein_coding	protein_tyrosine_phosphatase_non-receptor_type_14
ENSG00000129675	416.183776375952	239.038630641222	-0.499888968395817	0.108948025463526	0.999030396422047	ARHGEF6	chrX	-	136665547	136782088	6434	protein_coding	Rac/Cdc42_guanine_nucleotide_exchange_factor_6
ENSG00000158560	69.6958477184608	23.1003718686895	-0.478007578896159	0.109307105255268	0.999030396422047	DYNC1I1	chr7	+	95772506	96110322	4568	protein_coding	dynein_cytoplasmic_1_intermediate_chain_1
ENSG00000183458	493.844863833665	805.49992342126	0.480750734917602	0.109316747094139	0.999030396422047	RP11-958N24.1	chr16	+	14911551	14935708	6830	transcribed_unprocessed_pseudogene	NA
ENSG00000102057	103.548116610285	42.1832877602156	-0.504861084445483	0.109319997883147	0.999030396422047	KCND1	chrX	-	48961378	48971569	5807	protein_coding	potassium_channel_voltage_gated_Shal_related_subfamily_D_member_1
ENSG00000283013	80.6480523599333	29.1265558344346	-0.48991705125811	0.109337339704904	0.999030396422047	RP11-511P7.5	chr7	+	150400702	150412470	4333	protein_coding	NA
ENSG00000163319	80.6480523599333	29.1265558344346	-0.48991705125811	0.109337339704904	0.999030396422047	MRPS18C	chr4	+	83455932	83469735	4866	protein_coding	mitochondrial_ribosomal_protein_S18C
ENSG00000152332	3660.0276601866	2378.33393848073	-0.456062247687495	0.109461785690592	0.999030396422047	UHMK1	chr1	+	162497251	162529629	9246	protein_coding	U2AF_homology_motif_(UHM)_kinase_1
ENSG00000104823	472.936109518127	276.200098429983	-0.495362429333174	0.109465153073001	0.999030396422047	ECH1	chr19	-	38815422	38832005	2467	protein_coding	enoyl-CoA_hydratase_1_peroxisomal
ENSG00000137193	820.419693143025	1300.65137260665	0.469411437407356	0.109733126935345	0.999030396422047	PIM1	chr6	+	37170203	37175426	2977	protein_coding	Pim-1_proto-oncogene_serine/threonine_kinase
ENSG00000152402	566.527676454346	337.466302081725	-0.489680211572622	0.109747484105829	0.999030396422047	GUCY1A2	chr11	-	106674012	107018524	16361	protein_coding	guanylate_cyclase_1_soluble_alpha_2
ENSG00000134283	1937.54456657321	1241.39389694349	-0.462397716663993	0.10997300381521	0.999030396422047	PPHLN1	chr12	+	42238447	42459715	12155	protein_coding	periphilin_1
ENSG00000250571	359.431443233777	202.881526846751	-0.502137826328934	0.110207937896904	0.999030396422047	GLI4	chr8	+	143267433	143276931	3057	protein_coding	GLI_family_zinc_finger_4
ENSG00000151233	2481.17217877721	1602.96493488819	-0.457916679325008	0.11083372371096	0.999030396422047	GXYLT1	chr12	-	42081845	42144879	7497	protein_coding	glucoside_xylosyltransferase_1
ENSG00000178081	30.8653039896041	83.3622115261404	0.490417907640029	0.11091672394239	0.999030396422047	ULK4P3	chr15	+	30103720	30131757	1487	transcribed_unprocessed_pseudogene	ULK4_pseudogene_3
ENSG00000184986	422.157706180391	244.060450612676	-0.496044553037692	0.111199994278068	0.999030396422047	TMEM121	chr14	+	105526603	105530202	1904	protein_coding	transmembrane_protein_121
ENSG00000178802	1671.70469027565	2583.22419331606	0.456812250164128	0.111269809901282	0.999030396422047	MPI	chr15	+	74890005	74902219	9090	protein_coding	mannose_phosphate_isomerase
ENSG00000089280	10300.0506378211	6788.49623741184	-0.447547497228684	0.111459572518323	0.999030396422047	FUS	chr16	+	31180110	31194871	10283	protein_coding	FUS_RNA_binding_protein
ENSG00000074370	111.513356349537	47.2051077316698	-0.505128069340065	0.11149250351486	0.999030396422047	ATP2A3	chr17	-	3923870	3964464	6893	protein_coding	ATPase_Ca++_transporting_ubiquitous
ENSG00000159588	19.9130993481317	63.2749316403234	0.466432386733667	0.111577713305297	0.999030396422047	CCDC17	chr1	-	45620044	45624057	3323	protein_coding	coiled-coil_domain_containing_17
ENSG00000257704	214.065817992415	375.632133864777	0.498626969120424	0.111705145069264	0.999030396422047	INAFM1	chr19	+	47274453	47275707	1255	protein_coding	InaF-motif_containing_1
ENSG00000197815	24.8913741851646	72.314207588941	0.477924914113035	0.112302237427712	0.999030396422047	RP1-253P7.4	chr17	+	17858227	17860041	1815	antisense	NA
ENSG00000270067	41.8175086310765	9.03927594861763	-0.41539869249592	0.112434687762826	0.999030396422047	CTC-487M23.5	chr5	+	112893333	112894001	669	antisense	NA
ENSG00000169760	217.052782894635	112.488767360575	-0.509525589859765	0.11270070070931	0.999030396422047	NLGN1	chr3	+	173396284	174286644	10148	protein_coding	neuroligin_1
ENSG00000172250	201.12230341613	102.445127417666	-0.510334554376402	0.112742104554025	0.999030396422047	SERHL	chr22	+	42500579	42512560	1742	processed_transcript	serine_hydrolase-like_(pseudogene)
ENSG00000112039	593.410360574324	951.132702593433	0.471253242937804	0.112963155358086	0.999030396422047	FANCE	chr6	+	35452361	35467103	2554	protein_coding	Fanconi_anemia_complementation_group_E
ENSG00000105669	2938.17780881683	4482.47650652005	0.449354541531934	0.113005239809126	0.999030396422047	COPE	chr19	-	18899514	18919397	2885	protein_coding	coatomer_protein_complex_subunit_epsilon
ENSG00000213563	802.497903729706	1266.50299680076	0.464918544491517	0.113116377152314	0.999030396422047	C8orf82	chr8	-	144525733	144529132	3001	protein_coding	chromosome_8_open_reading_frame_82
ENSG00000105971	495.836173768479	293.274286332928	-0.488389663283268	0.113170217837753	0.999030396422047	CAV2	chr7	+	116287380	116508541	6926	protein_coding	caveolin_2
ENSG00000177946	23.895719217758	70.3054796003593	0.474511014585635	0.113214247288211	0.999030396422047	CENPBD1	chr16	-	89969791	89972534	2744	protein_coding	CENPB_DNA-binding_domain_containing_1
ENSG00000167566	939.898289231815	1473.40197962467	0.461957039489022	0.113230635652273	0.999030396422047	NCKAP5L	chr12	-	49791146	49828750	8090	protein_coding	NCK-associated_protein_5-like
ENSG00000065154	6168.08252308378	4060.6436289179	-0.446900988551873	0.113378884829294	0.999030396422047	OAT	chr10	-	124397303	124418976	3388	protein_coding	ornithine_aminotransferase
ENSG00000117899	1197.77292579012	1861.08648142094	0.457808718474504	0.11350265962163	0.999030396422047	MESDC2	chr15	-	80946289	80989878	7510	protein_coding	mesoderm_development_candidate_2
ENSG00000088826	233.978917340547	404.758689699212	0.49345301931797	0.113739725328358	0.999030396422047	SMOX	chr20	+	4120980	4187747	2946	protein_coding	spermine_oxidase
ENSG00000253598	45.8001285007028	108.471311383412	0.501041061520082	0.113828276364136	0.999030396422047	SLC10A5	chr8	-	81693607	81696174	2568	protein_coding	solute_carrier_family_10_member_5
ENSG00000179094	588.432085737291	942.093426644815	0.470031433046079	0.113947724261667	0.999030396422047	PER1	chr17	-	8140472	8156506	7002	protein_coding	period_circadian_clock_1
ENSG00000107821	446.053425398149	261.13463851562	-0.490168552249541	0.114051715368706	0.999030396422047	KAZALD1	chr10	+	101061841	101068131	3613	protein_coding	Kazal-type_serine_peptidase_inhibitor_domain_1
ENSG00000071246	843.319757393376	523.273641025532	-0.472271722283852	0.114236764375037	0.999030396422047	VASH1	chr14	+	76762189	76783015	6502	protein_coding	vasohibin_1
ENSG00000268471	142.378660339141	66.2880236231959	-0.507619731579405	0.114286823175374	0.999030396422047	DKFZP434I0714	chr4	+	152536264	152539263	3000	lincRNA	uncharacterized_protein_DKFZP434I0714
ENSG00000186162	187.183133872438	332.444482110271	0.497969543485837	0.114414121162337	0.999030396422047	CIDECP	chr3	-	10014238	10026365	3017	transcribed_unprocessed_pseudogene	cell_death-inducing_DFFA-like_effector_c_pseudogene
ENSG00000180902	592.414705606917	947.115246616269	0.468968808041843	0.114591932279867	0.999030396422047	D2HGDH	chr2	+	241734579	241768816	5279	protein_coding	D-2-hydroxyglutarate_dehydrogenase
ENSG00000135454	168.265689491713	82.3578475318495	-0.508294342690654	0.114710086198811	0.999030396422047	B4GALNT1	chr12	-	57623410	57633355	8003	protein_coding	beta-14-N-acetyl-galactosaminyl_transferase_1
ENSG00000076382	2162.5625892071	1401.08777203573	-0.453775807801693	0.11486696348882	0.999030396422047	SPAG5	chr17	-	28577565	28599279	5472	protein_coding	sperm_associated_antigen_5
ENSG00000169100	21224.3769402061	31904.6266426431	0.440438075928901	0.114927266994026	0.999030396422047	SLC25A6	chrX	-	1386152	1392724	2164	protein_coding	solute_carrier_family_25_(mitochondrial_carrier;_adenine_nucleotide_translocator)_member_6
ENSG00000163395	13.9391695436922	51.2225637088332	0.439974983359317	0.1149323586284	0.999030396422047	IGFN1	chr1	+	201190825	201228952	12116	protein_coding	immunoglobulin-like_and_fibronectin_type_III_domain_containing_1
ENSG00000198624	216.057127927229	112.488767360575	-0.506344345772208	0.114942621457403	0.999030396422047	CCDC69	chr5	-	151181052	151224145	4993	protein_coding	coiled-coil_domain_containing_69
ENSG00000107140	399.25764193004	654.845324277633	0.477626160611831	0.115093958901958	0.999030396422047	TESK1	chr9	+	35605305	35610041	3298	protein_coding	testis-specific_kinase_1
ENSG00000176971	8.96089470665925	41.1789237659248	0.411202583450646	0.115218156259453	0.999030396422047	FIBIN	chr11	+	26994184	26996121	1938	protein_coding	fin_bud_initiation_factor_homolog_(zebrafish)
ENSG00000184856	91.6002570014057	36.1571037944705	-0.491026877875828	0.115340077553551	0.999030396422047	LINC00308	chr21	+	22098617	22116528	727	lincRNA	long_intergenic_non-protein_coding_RNA_308
ENSG00000146859	309.648694863447	172.750607018026	-0.498464901546383	0.11534762948192	0.999030396422047	TMEM140	chr7	+	135148072	135166215	2313	protein_coding	transmembrane_protein_140
ENSG00000133169	216.057127927229	375.632133864777	0.492039189505047	0.116159235886044	0.999030396422047	BEX1	chrX	-	103062651	103064240	864	protein_coding	brain_expressed_X-linked_1
ENSG00000128872	432.114255854457	253.099726561294	-0.487894046165974	0.116235045564281	0.999030396422047	TMOD2	chr15	+	51751561	51816368	11636	protein_coding	tropomodulin_2
ENSG00000215182	1.99130993481317	26.113463851562	0.333535147445401	0.116403878446979	0.999030396422047	MUC5AC	chr11	+	1157953	1201138	17448	protein_coding	mucin_5AC_oligomeric_mucus/gel-forming
ENSG00000094975	1247.55567416045	1927.37450504414	0.453138321957062	0.116418200668643	0.999030396422047	SUCO	chr1	+	172532349	172611833	7894	protein_coding	SUN_domain_containing_ossification_factor
ENSG00000029993	3739.68005757913	2458.683058024	-0.445395841933742	0.116769416193644	0.999030396422047	HMGB3	chrX	+	150980509	150990775	3967	protein_coding	high_mobility_group_box_3
ENSG00000079819	3779.50625627539	2485.80088586985	-0.445119619900545	0.116906252607874	0.999030396422047	EPB41L2	chr6	-	130839347	131063322	10247	protein_coding	erythrocyte_membrane_protein_band_4.1-like_2
ENSG00000167608	80.6480523599333	164.715695063699	0.505199844151513	0.116915431604346	0.999030396422047	TMC4	chr19	-	54160108	54173250	3062	protein_coding	transmembrane_channel_like_4
ENSG00000125843	271.813806101997	459.998709385208	0.485005260082841	0.11696346171919	0.999030396422047	AP5S1	chr20	+	3820524	3828837	5490	protein_coding	adaptor_related_protein_complex_5_sigma_1_subunit
ENSG00000165879	108.526391447318	208.907710812496	0.503782787131958	0.117041069392058	0.999030396422047	FRAT1	chr10	+	97319267	97321915	2649	protein_coding	frequently_rearranged_in_advanced_T-cell_lymphomas_1
ENSG00000131652	984.702762765111	1531.65509129354	0.455722152975921	0.117116888137028	0.999030396422047	THOC6	chr16	+	3024027	3027755	1860	protein_coding	THO_complex_6
ENSG00000089351	3548.51430383706	5367.32118549029	0.442290907448053	0.117204187074114	0.999030396422047	GRAMD1A	chr19	+	34994784	35026471	5942	protein_coding	GRAM_domain_containing_1A
ENSG00000151322	58.7436430769884	18.0785518972353	-0.453063838053991	0.117330731489343	0.999030396422047	NPAS3	chr14	+	32934933	33804176	9241	protein_coding	neuronal_PAS_domain_protein_3
ENSG00000066735	1639.84373131864	1057.59528598826	-0.454021515807123	0.117527620740632	0.999030396422047	KIF26A	chr14	+	104138723	104180894	6756	protein_coding	kinesin_family_member_26A
ENSG00000196782	199.130993481317	102.445127417666	-0.503580611194727	0.117554032124825	0.999030396422047	MAML3	chr4	-	139716753	140154184	7012	protein_coding	mastermind_like_transcriptional_coactivator_3
ENSG00000132635	1430.75618816326	2197.54841950837	0.449509202695904	0.117744393035425	0.999030396422047	PCED1A	chr20	-	2835314	2841190	2341	protein_coding	PC-esterase_domain_containing_1A
ENSG00000172888	1222.66429997528	779.386459569698	-0.45891662571267	0.117780311516131	0.999030396422047	ZNF621	chr3	+	40524878	40574685	8354	protein_coding	zinc_finger_protein_621
ENSG00000143933	6619.11422331897	4391.07938303959	-0.439987194053215	0.118069756952867	0.999030396422047	CALM2	chr2	-	47160082	47176601	6466	protein_coding	calmodulin_2_(phosphorylase_kinase_delta)
ENSG00000198959	38.8305437288568	8.03491195432678	-0.400713294204828	0.118090329140736	0.999030396422047	TGM2	chr20	-	38127387	38166578	8036	protein_coding	transglutaminase_2
ENSG00000259683	178.222239165778	89.3883954918854	-0.503423659903615	0.118180766606515	0.999030396422047	RP11-182J1.14	chr15	+	84389729	84395903	970	unprocessed_pseudogene	NA
ENSG00000080603	325.579174341953	540.347828928476	0.478496217405783	0.118231939649788	0.999030396422047	SRCAP	chr16	+	30698209	30741409	13674	protein_coding	Snf2-related_CREBBP_activator_protein
ENSG00000186193	1212.70775030122	773.360275603953	-0.458377634611605	0.118277951930804	0.999030396422047	SAPCD2	chr9	-	137062124	137070588	3848	protein_coding	suppressor_APC_domain_containing_2
ENSG00000168461	1502.44334581653	967.202526502086	-0.454206252341358	0.118431221340662	0.999030396422047	RAB31	chr18	+	9708165	9862551	5586	protein_coding	RAB31_member_RAS_oncogene_family
ENSG00000140563	31.8609589570107	83.3622115261404	0.481468116503191	0.118586645571008	0.999030396422047	MCTP2	chr15	+	94231538	94483952	12978	protein_coding	multiple_C2_domains_transmembrane_2
ENSG00000167996	954.833113742913	1483.44561956758	0.454118035975985	0.118649066996235	0.999030396422047	FTH1	chr11	-	61959718	61967660	2030	protein_coding	ferritin_heavy_polypeptide_1
ENSG00000101986	324.583519374546	183.798610955225	-0.492167337591588	0.118864019799152	0.999030396422047	ABCD1	chrX	+	153724868	153744762	4233	protein_coding	ATP_binding_cassette_subfamily_D_member_1
ENSG00000121060	1191.79899598568	760.303543678172	-0.457680337969128	0.119022583675007	0.999030396422047	TRIM25	chr17	-	56887909	56914038	6666	protein_coding	tripartite_motif_containing_25
ENSG00000185527	4.97827483703292	32.1396478173071	0.371076147689973	0.119127711451641	0.999030396422047	PDE6G	chr17	-	81650459	81663112	1583	protein_coding	phosphodiesterase_6G
ENSG00000157570	393.2837121256	228.994990698313	-0.486296054112436	0.119239964076258	0.999030396422047	TSPAN18	chr11	+	44726465	44932421	5871	protein_coding	tetraspanin_18
ENSG00000104497	224.022367666481	385.675773807686	0.486775051950473	0.119293581610308	0.999030396422047	SNX16	chr8	-	81799581	81842866	4610	protein_coding	sorting_nexin_16
ENSG00000172687	575.488571161005	349.518670013215	-0.475179841037255	0.119297663175646	0.999030396422047	ZNF738	chr19	+	21358930	21379302	3905	protein_coding	zinc_finger_protein_738
ENSG00000198963	271.813806101997	149.650235149336	-0.495750755411863	0.1194242135066	0.999030396422047	RORB	chr9	+	74497365	74693177	9591	protein_coding	RAR-related_orphan_receptor_B
ENSG00000063046	8092.68357508071	12121.6690470962	0.435726641392426	0.119578753499891	0.999030396422047	EIF4B	chr12	+	53006158	53042209	6146	protein_coding	eukaryotic_translation_initiation_factor_4B
ENSG00000187498	1412.83439874994	908.949414833217	-0.453661435320605	0.119593884466929	0.999030396422047	COL4A1	chr13	-	110148963	110307149	8188	protein_coding	collagen_type_IV_alpha_1
ENSG00000186792	195.14837361169	100.436399429085	-0.500906474910738	0.119611608008767	0.999030396422047	HYAL3	chr3	-	50292831	50299468	2030	protein_coding	hyaluronoglucosaminidase_3
ENSG00000158850	1468.59107692471	2247.76661922292	0.446571584495128	0.119660177493893	0.999030396422047	B4GALT3	chr1	-	161171310	161177968	3890	protein_coding	UDP-Gal:betaGlcNAc_beta_14-_galactosyltransferase_polypeptide_3
ENSG00000069424	325.579174341953	184.802974949516	-0.490765657797066	0.119793075623256	0.999030396422047	KCNAB2	chr1	+	5991466	6101193	9534	protein_coding	potassium_channel_voltage_gated_subfamily_A_regulatory_beta_subunit_2
ENSG00000131697	738.775985815685	1158.03168541735	0.457030526147362	0.119903108339265	0.999030396422047	NPHP4	chr1	-	5862811	5992473	13167	protein_coding	nephronophthisis_4
ENSG00000143772	294.713870352349	164.715695063699	-0.493083228275154	0.119961225795755	0.999030396422047	ITPKB	chr1	-	226631690	226739323	7036	protein_coding	inositol-trisphosphate_3-kinase_B
ENSG00000137161	979.724487928078	1517.59399537347	0.451856974197964	0.119997151361522	0.999030396422047	CNPY3	chr6	+	42929192	42939287	1712	protein_coding	canopy_FGF_signaling_regulator_3
ENSG00000125841	828.384932882277	1291.61209665803	0.454687679947115	0.120042523048755	0.999030396422047	NRSN2	chr20	+	346782	359660	2933	protein_coding	neurensin_2
ENSG00000134765	5.9739298044395	34.1483758058888	0.380203261371624	0.120110035985153	0.999030396422047	DSC1	chr18	-	31129236	31162856	4271	protein_coding	desmocollin_1
ENSG00000144136	3176.139346027	4789.81188877305	0.438918863792009	0.120174999740081	0.999030396422047	SLC20A1	chr2	+	112645857	112663827	5577	protein_coding	solute_carrier_family_20_(phosphate_transporter)_member_1
ENSG00000185133	198.13533851391	345.501214036052	0.488160108610257	0.12049623301944	0.999030396422047	INPP5J	chr22	+	31122731	31134696	4822	protein_coding	inositol_polyphosphate-5-phosphatase_J
ENSG00000246334	140.387350404328	66.2880236231959	-0.499003072464678	0.120592184161934	0.999030396422047	PRR7-AS1	chr5	-	177438503	177447699	1701	antisense	PRR7_antisense_RNA_1
ENSG00000092295	63.7219179140213	21.0916438801078	-0.457830444439898	0.120654468686226	0.999030396422047	TGM1	chr14	-	24249114	24264432	3735	protein_coding	transglutaminase_1
ENSG00000228594	447.049080365556	265.152094492784	-0.480526262741623	0.120686760065548	0.999030396422047	C1orf233	chr1	-	1598012	1600096	2085	protein_coding	chromosome_1_open_reading_frame_233
ENSG00000042493	72.6828126206806	150.654599143627	0.499633338445723	0.120699000620326	0.999030396422047	CAPG	chr2	-	85394748	85418432	2607	protein_coding	capping_protein_(actin_filament)_gelsolin-like
ENSG00000106610	289.735595515316	484.103445248189	0.478101028014182	0.120755307483024	0.999030396422047	STAG3L4	chr7	+	67302621	67321526	2501	transcribed_unprocessed_pseudogene	stromal_antigen_3-like_4_(pseudogene)
ENSG00000179922	283.761665710876	475.064169299571	0.478603781536505	0.120788575786115	0.999030396422047	ZNF784	chr19	-	55620742	55624601	2058	protein_coding	zinc_finger_protein_784
ENSG00000227473	309.648694863447	174.759335006608	-0.490659007121118	0.12079853333213	0.999030396422047	TSSK5P	chr8	-	144141214	144143664	907	unitary_pseudogene	testis-specific_serine_kinase_5_pseudogene
ENSG00000171798	161.296104719867	79.344755548977	-0.499852846340106	0.120818419101109	0.999030396422047	KNDC1	chr10	+	133160447	133226412	7985	protein_coding	kinase_non-catalytic_C-lobe_domain_(KIND)_containing_1
ENSG00000253716	161.296104719867	79.344755548977	-0.499852846340106	0.120818419101109	0.999030396422047	MINCR	chr8	-	143280161	143281690	1405	antisense	MYC-induced_long_noncoding_RNA
ENSG00000198496	135.409075567295	249.08227058413	0.495481501258467	0.120934007716086	0.999030396422047	NBR2	chr17	+	43125610	43153671	2096	transcribed_unprocessed_pseudogene	neighbor_of_BRCA1_gene_2_(non-protein_coding)
ENSG00000142408	596.397325476544	364.584129927578	-0.471573245234881	0.121141764291813	0.999030396422047	CACNG8	chr19	+	53963040	53990215	8747	protein_coding	calcium_channel_voltage-dependent_gamma_subunit_8
ENSG00000261409	15425.6824100302	10332.8967732642	-0.432996754163138	0.121180929961693	0.999030396422047	RP6-24A23.7	chrX	-	108719949	108724944	4996	sense_overlapping	NA
ENSG00000204227	1304.30800730262	1997.6799846445	0.44575579209334	0.121385296133823	0.999030396422047	RING1	chr6	+	33208495	33212722	1818	protein_coding	ring_finger_protein_1
ENSG00000177951	710.897646728301	1113.83966966855	0.455754109657193	0.121405464632946	0.999030396422047	BET1L	chr11	-	167784	207428	3868	protein_coding	Bet1_golgi_vesicular_membrane_trafficking_protein_like
ENSG00000010278	726.828126206806	451.963797430881	-0.465494670462207	0.12164347225683	0.999030396422047	CD9	chr12	+	6199715	6238271	3299	protein_coding	CD9_molecule
ENSG00000164543	942.885254134035	596.592212608763	-0.459024320766632	0.121689227908612	0.999030396422047	STK17A	chr7	+	43582758	43626786	4943	protein_coding	serine/threonine_kinase_17a
ENSG00000123064	3351.37462029056	5039.89852335147	0.436540142518336	0.121702770190766	0.999030396422047	DDX54	chr12	-	113157174	113185479	5064	protein_coding	DEAD_(Asp-Glu-Ala-Asp)_box_polypeptide_54
ENSG00000197852	151.339555045801	73.3185715832319	-0.498233667099575	0.121785037329114	0.999030396422047	FAM212B	chr1	-	111680630	111755824	10740	protein_coding	family_with_sequence_similarity_212_member_B
ENSG00000155096	3652.06242044735	2418.50849825236	-0.438487693572208	0.121961399042204	0.999030396422047	AZIN1	chr8	-	102826357	102893864	6426	protein_coding	antizyme_inhibitor_1
ENSG00000101294	3343.40938055131	5025.8374274314	0.436135536441493	0.122017917580265	0.999030396422047	HM13	chr20	+	31514428	31577923	10000	protein_coding	histocompatibility_(minor)_13
ENSG00000185477	316.618279635294	179.781154978062	-0.488312551986667	0.12206202050182	0.999030396422047	GPRIN3	chr4	-	89236386	89308010	15205	protein_coding	GPRIN_family_member_3
ENSG00000183513	837.345827588937	526.286733008404	-0.46125722417348	0.122109295860212	0.999030396422047	COA5	chr2	-	98599310	98608515	2760	protein_coding	cytochrome_c_oxidase_assembly_factor_5
ENSG00000141682	12007.5989069234	8044.95559426969	-0.432331216398294	0.122130551260167	0.999030396422047	PMAIP1	chr18	+	59899948	59904306	2235	protein_coding	phorbol-12-myristate-13-acetate-induced_protein_1
ENSG00000049323	1501.44769084913	972.224346473541	-0.448975211194166	0.122234245421756	0.999030396422047	LTBP1	chr2	+	32946972	33399509	7329	protein_coding	latent_transforming_growth_factor_beta_binding_protein_1
ENSG00000135835	70.6915026858674	25.1090998572712	-0.465309824293983	0.122237107204718	0.999030396422047	KIAA1614	chr1	+	180913154	180951614	10195	protein_coding	KIAA1614
ENSG00000143977	2470.21997413573	1624.0565787683	-0.441857567623673	0.122296120731926	0.999030396422047	SNRPG	chr2	-	70281362	70293771	1795	protein_coding	small_nuclear_ribonucleoprotein_polypeptide_G
ENSG00000099864	610.336495020236	374.627769870486	-0.469293600558753	0.122313761338063	0.999030396422047	PALM	chr19	+	708939	748329	4908	protein_coding	paralemmin
ENSG00000274080	108.526391447318	47.2051077316698	-0.490002633979078	0.12266387530422	0.999030396422047	CTA-315H11.2	chr7	-	73609262	73611502	2241	sense_intronic	NA
ENSG00000101104	866.219821643728	1342.83466036686	0.450342932275789	0.122679305767181	0.999030396422047	PABPC1L	chr20	+	44910062	44959035	4984	protein_coding	poly(A)_binding_protein_cytoplasmic_1-like
ENSG00000137413	969.767938254012	1496.50235149336	0.44823303087721	0.122820799449329	0.999030396422047	TAF8	chr6	+	42050513	42087461	9286	protein_coding	TATA-box_binding_protein_associated_factor_8
ENSG00000183010	2250.18022633888	3395.75466469736	0.437378176295445	0.123251527843703	0.999030396422047	PYCR1	chr17	-	81932384	81942412	2886	protein_coding	pyrroline-5-carboxylate_reductase_1
ENSG00000184436	841.328447458563	1304.66882858381	0.4500688813082	0.123276111795975	0.999030396422047	THAP7	chr22	-	20999104	21002196	2879	protein_coding	THAP_domain_containing_7
ENSG00000090863	2989.95186712197	4492.52014646296	0.435116539930075	0.123327742569776	0.999030396422047	GLG1	chr16	-	74447427	74607144	14111	protein_coding	golgi_glycoprotein_1
ENSG00000189362	263.848566362745	442.924521482264	0.476726068438553	0.123599140228678	0.999030396422047	NEMP2	chr2	-	190504342	190534722	6521	protein_coding	nuclear_envelope_integral_membrane_protein_2
ENSG00000075336	814.445763338585	512.225637088332	-0.459838863959596	0.123641500323454	0.999030396422047	TIMM21	chr18	+	74148511	74160530	5208	protein_coding	translocase_of_inner_mitochondrial_membrane_21_homolog_(yeast)
ENSG00000109265	524.710167823269	318.383386190199	-0.471545845584531	0.123788114326254	0.999030396422047	KIAA1211	chr4	+	56049073	56328625	6323	protein_coding	KIAA1211
ENSG00000198018	490.857898931446	782.39955155257	0.460626814480927	0.12379816874679	0.999030396422047	ENTPD7	chr10	+	99659506	99706240	3657	protein_coding	ectonucleoside_triphosphate_diphosphohydrolase_7
ENSG00000082781	1056.38992041839	674.93260416345	-0.453580667267685	0.12381924288157	0.999030396422047	ITGB5	chr3	-	124761948	124901418	6447	protein_coding	integrin_subunit_beta_5
ENSG00000004799	89.6089470665925	36.1571037944705	-0.479678176553891	0.123959446513935	0.999030396422047	PDK4	chr7	-	95583499	95596491	4519	protein_coding	pyruvate_dehydrogenase_kinase_isozyme_4
ENSG00000165949	75.6697775229003	28.1221918401437	-0.46863680266759	0.12408112633105	0.999030396422047	IFI27	chr14	+	94104836	94116698	4147	protein_coding	interferon_alpha-inducible_protein_27
ENSG00000271992	37.8348887614502	92.401487474758	0.481081542756755	0.124186598686716	0.999030396422047	RP11-42O15.3	chr1	+	70445071	70445536	466	lincRNA	NA
ENSG00000204228	136.404730534702	249.08227058413	0.490876775599758	0.124275506341322	0.999030396422047	HSD17B8	chr6	+	33204642	33206831	1171	protein_coding	hydroxysteroid_(17-beta)_dehydrogenase_8
ENSG00000143126	2819.69486769544	1865.1039373981	-0.437520798255367	0.124470729603748	0.999030396422047	CELSR2	chr1	+	109250019	109275750	12349	protein_coding	cadherin_EGF_LAG_seven-pass_G-type_receptor_2
ENSG00000115073	1557.2043690239	2363.26847856636	0.439339061843402	0.124567620839104	0.999030396422047	ACTR1B	chr2	-	97655963	97664107	2892	protein_coding	ARP1_actin-related_protein_1_homolog_B_centractin_beta_(yeast)
ENSG00000249395	226.013677601294	121.528043309193	-0.492214476496756	0.124602247221607	0.999030396422047	CASC9	chr8	-	75223404	75324741	1473	lincRNA	cancer_susceptibility_candidate_9_(non-protein_coding)
ENSG00000161013	2688.26841199778	1776.71990590051	-0.437838557287016	0.124607243681667	0.999030396422047	MGAT4B	chr5	-	179797597	179806952	5495	protein_coding	mannosyl_(alpha-13-)-glycoprotein_beta-14-N-acetylglucosaminyltransferase_isozyme_B
ENSG00000259605	26.8826841199778	73.3185715832319	0.465471869020545	0.124845929505591	0.999030396422047	AC074212.5	chr19	+	45764785	45769806	2600	processed_transcript	NA
ENSG00000267194	37.8348887614502	8.03491195432678	-0.39242317467547	0.124855917779409	0.999030396422047	RP1-193H18.2	chr17	+	69551358	69553861	2504	lincRNA	NA
ENSG00000164039	150.343900078394	73.3185715832319	-0.494062826951299	0.124946864592777	0.999030396422047	BDH2	chr4	-	103079435	103099883	3383	protein_coding	3-hydroxybutyrate_dehydrogenase_type_2
ENSG00000204685	92.5959119688123	180.785518972353	0.494077590369832	0.125061393869327	0.999030396422047	STARD7-AS1	chr2	+	96208416	96242621	2349	processed_transcript	STARD7_antisense_RNA_1
ENSG00000106351	249.909396819052	420.828513607865	0.476032920411151	0.12518575355863	0.999030396422047	AGFG2	chr7	+	100539211	100568219	5478	protein_coding	ArfGAP_with_FG_repeats_2
ENSG00000221963	3.98261986962633	29.1265558344346	0.351983657269275	0.125201248067506	0.999030396422047	APOL6	chr22	+	35648395	35668409	10121	protein_coding	apolipoprotein_L6
ENSG00000179981	899.076435568145	570.478748757202	-0.455285961971255	0.125236002052672	0.999030396422047	TSHZ1	chr18	+	75210755	75289950	8281	protein_coding	teashirt_zinc_finger_homeobox_1
ENSG00000183617	737.780330848278	1146.98368148015	0.449606397313434	0.125482345003159	0.999030396422047	MRPL54	chr19	+	3762664	3768575	1003	protein_coding	mitochondrial_ribosomal_protein_L54
ENSG00000178026	216.057127927229	369.605949899032	0.479291979773031	0.125528241059575	0.999030396422047	LRRC75B	chr22	-	24585620	24593208	3422	protein_coding	leucine_rich_repeat_containing_75B
ENSG00000236017	208.091888187976	357.553581967542	0.480168778046273	0.125568879201232	0.999030396422047	ASMTL-AS1	chrX	+	1401769	1414028	1335	antisense	ASMTL_antisense_RNA_1
ENSG00000163083	237.961537210173	129.562955263519	-0.489905419176539	0.125644843659052	0.999030396422047	INHBB	chr2	+	120346143	120351808	3204	protein_coding	inhibin_beta_B
ENSG00000178149	439.083840626303	703.054796003593	0.460698551597378	0.125781978157868	0.999030396422047	DALRD3	chr3	-	49015488	49022293	3682	protein_coding	DALR_anticodon_binding_domain_containing_3
ENSG00000151117	98.5698417732518	189.82479492097	0.492604161718899	0.125931191561711	0.999030396422047	TMEM86A	chr11	+	18693122	18704785	4243	protein_coding	transmembrane_protein_86A
ENSG00000089685	4319.15124860976	2883.52902760902	-0.43195617565395	0.125941148097232	0.999030396422047	BIRC5	chr17	+	78214186	78225636	3815	protein_coding	baculoviral_IAP_repeat_containing_5
ENSG00000162236	792.54135405564	1227.33280102342	0.447630917567064	0.12595332130265	0.999030396422047	STX5	chr11	-	62806897	62832088	2257	protein_coding	syntaxin_5
ENSG00000095777	271.813806101997	452.968161425172	0.472441118774917	0.1262498118851	0.999030396422047	MYO3A	chr10	+	25934267	26212527	8188	protein_coding	myosin_IIIA
ENSG00000001617	458.001285007028	275.195734435692	-0.472038166803509	0.126313011808442	0.999030396422047	SEMA3F	chr3	+	50155045	50189075	4826	protein_coding	sema_domain_immunoglobulin_domain_(Ig)_short_basic_domain_secreted_(semaphorin)_3F
ENSG00000114107	570.510296323972	350.523034007506	-0.465565223541299	0.126420206926117	0.999030396422047	CEP70	chr3	-	138494344	138594538	4420	protein_coding	centrosomal_protein_70kDa
ENSG00000167281	289.735595515316	163.711331069408	-0.484321802878675	0.126608387553653	0.999030396422047	RBFOX3	chr17	-	79089345	79516148	9873	protein_coding	RNA_binding_protein_fox-1_homolog_(C._elegans)_3
ENSG00000005486	920.98084485109	1416.1532319501	0.444064150970361	0.12665450392728	0.999030396422047	RHBDD2	chr7	+	75842602	75888926	2441	protein_coding	rhomboid_domain_containing_2
ENSG00000125848	222.031057731668	119.519315320611	-0.489640749104838	0.126731890283958	0.999030396422047	FLRT3	chr20	-	14322988	14337616	5190	protein_coding	fibronectin_leucine_rich_transmembrane_protein_3
ENSG00000140470	280.774700808657	466.024893350953	0.470934227582369	0.126751196276503	0.999030396422047	ADAMTS17	chr15	-	99971589	100342005	8242	protein_coding	ADAM_metallopeptidase_with_thrombospondin_type_1_motif_17
ENSG00000103067	602.371255280983	944.102154633397	0.451890498092265	0.126923618553249	0.999030396422047	ESRP2	chr16	-	68229111	68238102	5563	protein_coding	epithelial_splicing_regulatory_protein_2
ENSG00000155463	1687.63516975416	2548.07145351588	0.435355825682921	0.126942538545007	0.999030396422047	OXA1L	chr14	+	22766522	22773041	4497	protein_coding	oxidase_(cytochrome_c)_assembly_1-like
ENSG00000153989	1326.21241658557	2013.74980855315	0.437954027131441	0.127160274229141	0.999030396422047	NUS1	chr6	+	117675502	117710640	4676	protein_coding	NUS1_dehydrodolichyl_diphosphate_synthase_subunit
ENSG00000169228	112.509011316944	210.916438801078	0.48947382690546	0.127426191532049	0.999030396422047	RAB24	chr5	-	177301198	177303744	2065	protein_coding	RAB24_member_RAS_oncogene_family
ENSG00000262655	146.361280208768	71.3098435946502	-0.490568225747071	0.127509012085607	0.999030396422047	SPON1	chr11	+	13962689	14267884	5102	protein_coding	spondin_1_extracellular_matrix_protein
ENSG00000087086	4050.32440740998	6029.19705772796	0.427702334349138	0.127679724899827	0.999030396422047	FTL	chr19	+	48965301	48966878	878	protein_coding	ferritin_light_polypeptide
ENSG00000106077	470.944799583314	748.251175746681	0.456430211537799	0.127755464400477	0.999030396422047	ABHD11	chr7	-	73736094	73738867	2289	protein_coding	abhydrolase_domain_containing_11
ENSG00000114270	206.100578253163	109.475675377702	-0.489318315568809	0.127774848583549	0.999030396422047	COL7A1	chr3	-	48564073	48595267	11071	protein_coding	collagen_type_VII_alpha_1
ENSG00000236404	19.9130993481317	60.2618396574509	0.445537668990849	0.127869882146616	0.999030396422047	VLDLR-AS1	chr9	-	2422702	2643359	4688	antisense	VLDLR_antisense_RNA_1
ENSG00000253754	28.8739940547909	4.01745597716339	-0.349335453595276	0.127894969598302	0.999030396422047	RP11-35G22.1	chr8	+	108226200	108227544	447	antisense	NA
ENSG00000226686	296.705180287162	168.733151040862	-0.481972762630329	0.127915669195046	0.999030396422047	LINC01535	chr19	+	37251912	37265535	2187	lincRNA	long_intergenic_non-protein_coding_RNA_1535
ENSG00000186594	31.8609589570107	81.3534835375587	0.469312300769579	0.128089661004182	0.999030396422047	MIR22HG	chr17	-	1711493	1717174	2986	lincRNA	MIR22_host_gene
ENSG00000104976	305.666074993821	502.181997145424	0.466924465504793	0.128119440137035	0.999030396422047	SNAPC2	chr19	+	7920316	7923250	2000	protein_coding	small_nuclear_RNA_activating_complex_polypeptide_2
ENSG00000133872	2059.01447259681	3090.42801043294	0.431561815935765	0.128351711360715	0.999030396422047	SARAF	chr8	-	30063012	30083208	2990	protein_coding	store-operated_calcium_entry-associated_regulatory_factor
ENSG00000257218	964.789663416979	617.683856488871	-0.449495426827856	0.128364923767341	0.999030396422047	GATC	chr12	+	120446438	120463749	4422	protein_coding	glutamyl-tRNA(Gln)_amidotransferase_subunit_C
ENSG00000177889	2961.07787306718	1971.56652079293	-0.431807492837268	0.128479477152283	0.999030396422047	UBE2N	chr12	-	93405673	93442262	6269	protein_coding	ubiquitin_conjugating_enzyme_E2N
ENSG00000183808	931.933049492562	595.587848614473	-0.450106850058124	0.128498968496875	0.999030396422047	RBM12B	chr8	-	93729356	93741017	7618	protein_coding	RNA_binding_motif_protein_12B
ENSG00000182459	7.96523973925267	37.1614677887614	0.387532946679349	0.128500033430011	0.999030396422047	TEX19	chr17	+	82359247	82363776	1936	protein_coding	testis_expressed_19
ENSG00000178381	229.996297470921	388.688865790558	0.473734434539343	0.128577896344531	0.999030396422047	ZFAND2A	chr7	-	1152071	1160759	2281	protein_coding	zinc_finger_AN1-type_domain_2A
ENSG00000168906	6033.6691024839	4058.63490092932	-0.426458567241861	0.128650981504444	0.999030396422047	MAT2A	chr2	+	85539165	85545280	4487	protein_coding	methionine_adenosyltransferase_II_alpha
ENSG00000196696	40.8218536636699	96.4189434519214	0.47795598389	0.128728806306384	0.999030396422047	PDXDC2P	chr16	-	69976297	70065948	6114	processed_transcript	pyridoxal-dependent_decarboxylase_domain_containing_2_pseudogene
ENSG00000160179	51.7740583051423	114.497495349157	0.484317963558515	0.128829268089695	0.999030396422047	ABCG1	chr21	+	42199689	42297244	6121	protein_coding	ATP_binding_cassette_subfamily_G_member_1
ENSG00000172331	674.058412934257	421.832877602156	-0.457438657845933	0.129061940300592	0.999030396422047	BPGM	chr7	+	134646808	134679813	2539	protein_coding	bisphosphoglycerate_mutase
ENSG00000182057	30.8653039896041	79.344755548977	0.466107136722304	0.129558627406376	0.999030396422047	OGFRP1	chr22	+	42269753	42275196	1451	lincRNA	opioid_growth_factor_receptor_pseudogene_1
ENSG00000171443	95.582876871032	183.798610955225	0.487801339759897	0.129793675288423	0.999030396422047	ZNF524	chr19	+	55600022	55603138	1360	protein_coding	zinc_finger_protein_524
ENSG00000081377	1309.28628213966	852.70503115293	-0.441323880440487	0.129830327409196	0.999030396422047	CDC14B	chr9	-	96490241	96619830	10462	protein_coding	cell_division_cycle_14B
ENSG00000198873	269.822496167184	151.658963137918	-0.481585661663488	0.129919054824405	0.999030396422047	GRK5	chr10	+	119207589	119459742	7000	protein_coding	G_protein-coupled_receptor_kinase_5
ENSG00000165475	158.309139817647	79.344755548977	-0.487778919007093	0.130068619314905	0.999030396422047	CRYL1	chr13	-	20403667	20525857	2196	protein_coding	crystallin_lambda_1
ENSG00000174276	143.374315306548	257.117182538457	0.48236770952727	0.13013395332881	0.999030396422047	ZNHIT2	chr11	-	65116403	65117708	1306	protein_coding	zinc_finger_HIT-type_containing_2
ENSG00000196810	402.24460683226	643.797320340433	0.457015066171225	0.130319365349207	0.999030396422047	CTBP1-AS2	chr4	+	1249300	1288291	7820	antisense	CTBP1_antisense_RNA_2_(head_to_head)
ENSG00000163870	938.902634264408	1435.23614784162	0.439016754332448	0.130342041156301	0.999030396422047	TPRA1	chr3	-	127573069	127598251	3596	protein_coding	transmembrane_protein_adipocyte_asscociated_1
ENSG00000129521	351.466203494524	205.894618829624	-0.474227076639751	0.13034851837727	0.999030396422047	EGLN3	chr14	-	33924231	34462774	7359	protein_coding	egl-9_family_hypoxia-inducible_factor_3
ENSG00000272888	311.640004798261	509.21254510546	0.463331978869129	0.130521169224759	0.999030396422047	LINC01578	chr15	+	92882707	92899701	5395	processed_transcript	long_intergenic_non-protein_coding_RNA_1578
ENSG00000100034	2564.80719603936	1707.41879029444	-0.430667251884913	0.130534656430043	0.999030396422047	PPM1F	chr22	-	21919420	21952837	10083	protein_coding	protein_phosphatase_Mg2+/Mn2+_dependent_1F
ENSG00000181852	1331.1906914226	2011.74108056457	0.433588890590595	0.130545128340218	0.999030396422047	RNF41	chr12	-	56202175	56221933	6537	protein_coding	ring_finger_protein_41_E3_ubiquitin_protein_ligase
ENSG00000147905	479.905694289973	758.29481568959	0.452234681942937	0.130681328472177	0.999030396422047	ZCCHC7	chr9	+	37120539	37358149	3992	protein_coding	zinc_finger_CCHC_domain_containing_7
ENSG00000106853	106.535081512504	47.2051077316698	-0.479592167885358	0.130839548696653	0.999030396422047	PTGR1	chr9	-	111549722	111599855	3722	protein_coding	prostaglandin_reductase_1
ENSG00000147162	9178.94314452129	13530.7917310863	0.420627956138998	0.130992450451035	0.999030396422047	OGT	chrX	+	71533083	71575897	9812	protein_coding	O-linked_N-acetylglucosamine_(GlcNAc)_transferase
ENSG00000260267	83.635017262153	164.715695063699	0.486530596001829	0.131095275538939	0.999030396422047	RP11-452L6.5	chr16	-	31456711	31459736	3026	antisense	NA
ENSG00000178498	491.853553898852	775.369003592534	0.451000756626424	0.13119677569416	0.999030396422047	DTX3	chr12	+	57604622	57609804	4087	protein_coding	deltex_3_E3_ubiquitin_ligase
ENSG00000170345	158.309139817647	279.213190412856	0.478858025159692	0.131382508484117	0.999030396422047	FOS	chr14	+	75278774	75282230	3238	protein_coding	FBJ_murine_osteosarcoma_viral_oncogene_homolog
ENSG00000174482	34.8479238592304	7.03054796003593	-0.376455782613128	0.13148973904263	0.999030396422047	LINGO2	chr9	-	27948078	28670286	3480	protein_coding	leucine_rich_repeat_and_Ig_domain_containing_2
ENSG00000114450	1636.85676641642	1077.68256587408	-0.435354873104895	0.131511664899499	0.999030396422047	GNB4	chr3	-	179396089	179451590	7035	protein_coding	guanine_nucleotide_binding_protein_(G_protein)_beta_polypeptide_4
ENSG00000197150	1477.55197163137	2223.66188335994	0.430926526076212	0.131629509752265	0.999030396422047	ABCB8	chr7	+	151028422	151047782	9336	protein_coding	ATP_binding_cassette_subfamily_B_member_8
ENSG00000154813	895.093815698518	573.491840740074	-0.446805004442978	0.131750105507535	0.999030396422047	DPH3	chr3	-	16257978	16264972	3562	protein_coding	diphthamide_biosynthesis_3
ENSG00000197958	16947.0432002275	24904.2096024359	0.41844761707876	0.131876968436546	0.999030396422047	RPL12	chr9	-	127447674	127451405	2452	protein_coding	ribosomal_protein_L12
ENSG00000103740	15.9304794785053	52.2269277031241	0.427184865307443	0.132056865099276	0.999030396422047	ACSBG1	chr15	-	78167468	78245688	8230	protein_coding	acyl-CoA_synthetase_bubblegum_family_member_1
ENSG00000180287	46.7957834681094	13.056731925781	-0.414730053664613	0.132075414616075	0.999030396422047	PLD5	chr1	-	242082986	242524696	9545	protein_coding	phospholipase_D_family_member_5
ENSG00000103429	1258.50787880192	1900.25667719828	0.432063733072108	0.132363410644208	0.999030396422047	BFAR	chr16	+	14632815	14669236	4401	protein_coding	bifunctional_apoptosis_regulator
ENSG00000152128	141.383005371735	253.099726561294	0.479746127936255	0.132395406839836	0.999030396422047	TMEM163	chr2	-	134455759	134719000	6804	protein_coding	transmembrane_protein_163
ENSG00000108107	11941.8856790746	17553.2695282211	0.418272704347103	0.132455558043144	0.999030396422047	RPL28	chr19	+	55385345	55403250	6933	protein_coding	ribosomal_protein_L28
ENSG00000126945	1653.78290086234	1090.73929779986	-0.433909297979034	0.132525468054341	0.999030396422047	HNRNPH2	chrX	+	101408295	101414133	2223	protein_coding	heterogeneous_nuclear_ribonucleoprotein_H2_(H')
ENSG00000257497	42.8131635984831	11.0480039371993	-0.403447049150368	0.132638247755996	0.999030396422047	RP11-585P4.5	chr12	-	75483454	75489820	1482	antisense	NA
ENSG00000107130	2304.94124954624	1535.67254727071	-0.428826360250348	0.132955617427116	0.999030396422047	NCS1	chr9	+	130172578	130237304	5289	protein_coding	neuronal_calcium_sensor_1
ENSG00000137804	3023.80413601379	2026.80654047893	-0.425735522437496	0.13311239657763	0.999030396422047	NUSAP1	chr15	+	41332694	41381050	2875	protein_coding	nucleolar_and_spindle_associated_protein_1
ENSG00000173698	301.683455124195	173.754971012317	-0.474653826945991	0.133141579602811	0.999030396422047	ADGRG2	chrX	-	18989309	19122637	10155	protein_coding	adhesion_G_protein-coupled_receptor_G2
ENSG00000131149	5649.34628506495	3820.60063428238	-0.421047575298658	0.133242532720037	0.999030396422047	GSE1	chr16	+	85611409	85676204	10173	protein_coding	Gse1_coiled-coil_protein
ENSG00000106688	112.509011316944	51.2225637088332	-0.478460449282379	0.133344499854783	0.999030396422047	SLC1A1	chr9	+	4490444	4587469	3998	protein_coding	solute_carrier_family_1_(neuronal/epithelial_high_affinity_glutamate_transporter_system_Xag)_member_1
ENSG00000267280	405.231571734479	243.056086618385	-0.466243322092374	0.133352713995764	0.999030396422047	TBX2-AS1	chr17	-	61393456	61411555	1206	antisense	TBX2_antisense_RNA_1
ENSG00000177108	334.540069048612	195.850978886715	-0.471146073944771	0.133737658292116	0.999030396422047	ZDHHC22	chr14	-	77131270	77142734	3862	protein_coding	zinc_finger_DHHC-type_containing_22
ENSG00000074527	160.30044975246	81.3534835375587	-0.483062902954291	0.133856292162186	0.999030396422047	NTN4	chr12	-	95657807	95791152	4166	protein_coding	netrin_4
ENSG00000136807	949.854838905881	1444.27542379024	0.434315744644254	0.13395738598526	0.999030396422047	CDK9	chr9	+	127785679	127790787	3000	protein_coding	cyclin-dependent_kinase_9
ENSG00000150760	1491.49114117506	982.267986416449	-0.433598916069894	0.134096656699564	0.999030396422047	DOCK1	chr10	+	126905409	127452517	8142	protein_coding	dedicator_of_cytokinesis_1
ENSG00000115677	14401.1534485688	21110.7267959993	0.415875547503916	0.134159996150476	0.999030396422047	HDLBP	chr2	-	241227264	241317061	12182	protein_coding	high_density_lipoprotein_binding_protein
ENSG00000180875	25.8870291525712	3.01309198287254	-0.328552359753481	0.134231585272425	0.999030396422047	GREM2	chr1	-	240489573	240612149	4170	protein_coding	gremlin_2_DAN_family_BMP_antagonist
ENSG00000009413	1138.03362774572	741.220627786646	-0.438383399762597	0.134255919172425	0.999030396422047	REV3L	chr6	-	111299028	111483715	12425	protein_coding	REV3_like_DNA_directed_polymerase_zeta_catalytic_subunit
ENSG00000100890	163.28741465468	83.3622115261404	-0.482459746693871	0.134350669357627	0.999030396422047	KIAA0391	chr14	+	35121846	35277614	6982	protein_coding	KIAA0391
ENSG00000162688	1691.61778962379	1119.8658536343	-0.430829011349978	0.134704826804536	0.999030396422047	AGL	chr1	+	99850084	99924023	8434	protein_coding	amylo-alpha-1_6-glucosidase_4-alpha-glucanotransferase
ENSG00000125944	10153.6893576123	6915.04610069249	-0.416253621106476	0.135167499655287	0.999030396422047	HNRNPR	chr1	-	23303771	23344336	8676	protein_coding	heterogeneous_nuclear_ribonucleoprotein_R
ENSG00000174939	47.791438435516	106.46258339483	0.474488531478639	0.13525820546339	0.999030396422047	ASPHD1	chr16	+	29900375	29919864	2312	protein_coding	aspartate_beta-hydroxylase_domain_containing_1
ENSG00000171223	334.540069048612	539.343464934185	0.455390139985315	0.135375140267626	0.999030396422047	JUNB	chr19	+	12791496	12793315	1820	protein_coding	jun_B_proto-oncogene
ENSG00000130734	832.367552751904	1269.51608878363	0.43471355582794	0.135486073527838	0.999030396422047	ATG4D	chr19	+	10543895	10553418	2278	protein_coding	autophagy_related_4D_cysteine_peptidase
ENSG00000253948	64.7175728814279	23.1003718686895	-0.444679550636084	0.135527624508969	0.999030396422047	RP11-410L14.2	chr8	-	98996763	99013044	380	lincRNA	NA
ENSG00000101695	525.705822790676	325.413934150235	-0.45582574454171	0.135607883645384	0.999030396422047	RNF125	chr18	+	32018372	32073213	6508	protein_coding	ring_finger_protein_125_E3_ubiquitin_protein_ligase
ENSG00000072135	1031.49854623322	669.910784191995	-0.438661358477507	0.135659729390766	0.999030396422047	PTPN18	chr2	+	130356007	130375409	5774	protein_coding	protein_tyrosine_phosphatase_non-receptor_type_18_(brain-derived)
ENSG00000159409	6.96958477184608	34.1483758058888	0.371016087454904	0.135808991784994	0.999030396422047	CELF3	chr1	-	151702404	151716814	4439	protein_coding	CUGBP_Elav-like_family_member_3
ENSG00000139291	696.958477184608	441.920157487973	-0.447728071710629	0.135886538160521	0.999030396422047	TMEM19	chr12	+	71686087	71705046	6488	protein_coding	transmembrane_protein_19
ENSG00000119927	798.51528386008	511.221273094041	-0.444084403027498	0.136035269321561	0.999030396422047	GPAM	chr10	-	112149864	112215377	9808	protein_coding	glycerol-3-phosphate_acyltransferase_mitochondrial
ENSG00000179388	7.96523973925267	36.1571037944705	0.37881123926537	0.136141367371696	0.999030396422047	EGR3	chr8	-	22687659	22693302	4855	protein_coding	early_growth_response_3
ENSG00000279400	8.96089470665925	38.1658317830522	0.386081080034289	0.136214452172098	0.999030396422047	CTD-2353F22.2	chr5	+	36667717	36669958	2242	TEC	NA
ENSG00000155666	173.243964328746	299.300470298673	0.47059478089887	0.136451038102967	0.999030396422047	KDM8	chr16	+	27203495	27221768	4039	protein_coding	lysine_(K)-specific_demethylase_8
ENSG00000129195	1012.5811018525	657.858416260505	-0.4378989180949	0.136588424185606	0.999030396422047	FAM64A	chr17	+	6444415	6451469	2823	protein_coding	family_with_sequence_similarity_64_member_A
ENSG00000156218	137.400385502109	67.2923876174868	-0.47865177354938	0.13667067115386	0.999030396422047	ADAMTSL3	chr15	+	83654086	84039842	9754	protein_coding	ADAMTS_like_3
ENSG00000134575	415.188121408545	656.854052266214	0.448183365128763	0.136764627514038	0.999030396422047	ACP2	chr11	-	47239302	47248906	3484	protein_coding	acid_phosphatase_2_lysosomal
ENSG00000167614	62.7262629466148	22.0960078743986	-0.440796154022737	0.13679240237096	0.999030396422047	TTYH1	chr19	+	54415219	54436900	7068	protein_coding	tweety_family_member_1
ENSG00000198945	452.027355202589	276.200098429983	-0.458382770519596	0.137012929729139	0.999030396422047	L3MBTL3	chr6	+	130013699	130141451	5113	protein_coding	l(3)mbt-like_3_(Drosophila)
ENSG00000138131	135.409075567295	242.051722624094	0.474537737292295	0.13718358499842	0.999030396422047	LOXL4	chr10	-	98247690	98268250	3653	protein_coding	lysyl_oxidase_like_4
ENSG00000154305	2259.14112104554	3346.5408289771	0.419801700478328	0.137202231779201	0.999030396422047	MIA3	chr1	+	222618086	222668012	10171	protein_coding	melanoma_inhibitory_activity_family_member_3
ENSG00000184307	1033.48985616803	672.923876174868	-0.436448398495403	0.137402926835628	0.999030396422047	ZDHHC23	chr3	+	113947901	113965401	7138	protein_coding	zinc_finger_DHHC-type_containing_23
ENSG00000129749	49.7827483703292	15.0654599143627	-0.417175582077927	0.137756702033491	0.999030396422047	CHRNA10	chr11	-	3665587	3671384	2703	protein_coding	cholinergic_receptor_nicotinic_alpha_10
ENSG00000132842	1435.73446300029	949.123974604851	-0.42952283730514	0.137907657100297	0.999030396422047	AP3B1	chr5	-	78000525	78294755	7310	protein_coding	adaptor_related_protein_complex_3_beta_1_subunit
ENSG00000127191	756.697775229003	484.103445248189	-0.442978909327012	0.137987575470008	0.999030396422047	TRAF2	chr9	+	136881912	136926607	3663	protein_coding	TNF_receptor_associated_factor_2
ENSG00000277161	468.953489648501	734.19007982661	0.443346454509557	0.138303931250241	0.999030396422047	PIGW	chr17	+	36535020	36539310	2799	protein_coding	phosphatidylinositol_glycan_anchor_biosynthesis_class_W
ENSG00000206053	3613.23187671849	2445.62632609821	-0.417828217417728	0.138312765992519	0.999030396422047	HN1L	chr16	+	1678256	1702280	4768	protein_coding	hematological_and_neurological_expressed_1-like
ENSG00000182093	1307.29497220484	861.744307101547	-0.430439469001944	0.138511119725666	0.999030396422047	WRB	chr21	+	39380244	39428528	5558	protein_coding	tryptophan_rich_basic_protein
ENSG00000156650	1537.29126967576	2289.94990698313	0.421684947068862	0.138835359342144	0.999030396422047	KAT6B	chr10	+	74825582	75032622	13400	protein_coding	K(lysine)_acetyltransferase_6B
ENSG00000101384	1049.42033564654	1579.8645630195	0.426707930546197	0.138921134833577	0.999030396422047	JAG1	chr20	-	10637684	10674107	8534	protein_coding	jagged_1
ENSG00000129691	1429.76053319585	2133.26912387376	0.422436688304233	0.138929629559897	0.999030396422047	ASH2L	chr8	+	38105242	38144076	5910	protein_coding	ash2_(absent_small_or_homeotic)-like_(Drosophila)
ENSG00000132005	746.741225554938	1138.94876952582	0.432508090966194	0.138971280436636	0.999030396422047	RFX1	chr19	-	13961538	14007039	5465	protein_coding	regulatory_factor_X1
ENSG00000221968	205.104923285756	345.501214036052	0.463441909847631	0.139078640906072	0.999030396422047	FADS3	chr11	-	61873519	61892051	6283	protein_coding	fatty_acid_desaturase_3
ENSG00000133401	109.522046414724	50.2181997145424	-0.470931522313708	0.139210392793455	0.999030396422047	PDZD2	chr5	+	31639410	32110931	15642	protein_coding	PDZ_domain_containing_2
ENSG00000168394	455.014320104809	279.213190412856	-0.455421136111911	0.139211688425732	0.999030396422047	TAP1	chr6	-	32845209	32853978	4578	protein_coding	transporter_1_ATP-binding_cassette_sub-family_B_(MDR/TAP)
ENSG00000182359	58.7436430769884	20.087279885817	-0.432607404541398	0.13928308186913	0.999030396422047	KBTBD3	chr11	-	106051098	106077765	5516	protein_coding	kelch_repeat_and_BTB_(POZ)_domain_containing_3
ENSG00000135838	211.078853090196	115.501859343447	-0.474265043694413	0.139317966823852	0.999030396422047	NPL	chr1	+	182789293	182830384	4975	protein_coding	N-acetylneuraminate_pyruvate_lyase_(dihydrodipicolinate_synthase)
ENSG00000148841	199.130993481317	336.461938087434	0.463773691572012	0.139395384119308	0.999030396422047	ITPRIP	chr10	-	104309698	104338404	7026	protein_coding	inositol_145-trisphosphate_receptor_interacting_protein
ENSG00000124215	33.8522688918238	7.03054796003593	-0.367596054148105	0.139430096620493	0.999030396422047	CDH26	chr20	+	59958427	60034011	5748	protein_coding	cadherin_26
ENSG00000159184	177.226584198372	93.4058514690488	-0.475804896252725	0.139564656749472	0.999030396422047	HOXB13	chr17	-	48724763	48729178	3467	protein_coding	homeobox_B13
ENSG00000165102	1217.68602513825	801.482467444096	-0.430400561073099	0.139630183371931	0.999030396422047	HGSNAT	chr8	+	43140455	43202855	8943	protein_coding	heparan-alpha-glucosaminide_N-acetyltransferase
ENSG00000165609	1445.69101267436	958.163250553469	-0.427301178053869	0.139635753284553	0.999030396422047	NUDT5	chr10	-	12165325	12196144	4969	protein_coding	nudix_hydrolase_5
ENSG00000116661	43.8088185658897	12.0523679314902	-0.401030250771845	0.139669159141284	0.999030396422047	FBXO2	chr1	-	11648367	11655785	2333	protein_coding	F-box_protein_2
ENSG00000185504	1042.45075087469	1567.81219508801	0.425676920369925	0.139873865037883	0.999030396422047	FAAP100	chr17	-	81539885	81553961	5354	protein_coding	Fanconi_anemia_core_complex_associated_protein_100
ENSG00000175206	2.98696490221975	25.1090998572712	0.321606051767676	0.140151475098156	0.999030396422047	NPPA	chr1	-	11845709	11848345	1120	protein_coding	natriuretic_peptide_A
ENSG00000281849	2.98696490221975	25.1090998572712	0.321606051767676	0.140151475098156	0.999030396422047	RP13-465B17.4	chrX	+	386980	405579	484	antisense	NA
ENSG00000228150	2.98696490221975	25.1090998572712	0.321606051767676	0.140151475098156	0.999030396422047	RP11-84A14.4	chr1	+	9942923	9949974	440	sense_intronic	NA
ENSG00000100823	3908.94140203825	5728.89222343499	0.412596135404414	0.140174563946604	0.999030396422047	APEX1	chr14	+	20455191	20457772	1886	protein_coding	APEX_nuclease_(multifunctional_DNA_repair_enzyme)_1
ENSG00000112304	272.809461069404	156.680783109372	-0.468179982894136	0.140179158222311	0.999030396422047	ACOT13	chr6	+	24667035	24705065	4394	protein_coding	acyl-CoA_thioesterase_13
ENSG00000249471	272.809461069404	444.933249470846	0.454839809519358	0.140191814709719	0.999030396422047	ZNF324B	chr19	+	58451604	58457833	4042	protein_coding	zinc_finger_protein_324B
ENSG00000184925	19.9130993481317	58.2531116688692	0.430908592159773	0.14033825966987	0.999030396422047	LCN12	chr9	+	136949551	136955497	2819	protein_coding	lipocalin_12
ENSG00000075624	29282.2125914276	20143.5242694972	-0.408043624028722	0.140357055298411	0.999030396422047	ACTB	chr7	-	5527151	5563784	3256	protein_coding	actin_beta
ENSG00000094804	2305.93690451365	3400.77648466881	0.415712748980967	0.140504180202013	0.999030396422047	CDC6	chr17	+	40287633	40304657	5120	protein_coding	cell_division_cycle_6
ENSG00000133250	297.700835254568	481.090353265316	0.451754048891048	0.140863248672892	0.999030396422047	ZNF414	chr19	-	8509678	8514164	2758	protein_coding	zinc_finger_protein_414
ENSG00000112249	3158.21755661368	2140.2996718338	-0.415684918371307	0.141072894272833	0.999030396422047	ASCC3	chr6	-	100508194	100881372	11731	protein_coding	activating_signal_cointegrator_1_complex_subunit_3
ENSG00000120149	2305.93690451365	1552.74673517365	-0.418901010492224	0.141095637511571	0.999030396422047	MSX2	chr5	+	174724533	174730893	2270	protein_coding	msh_homeobox_2
ENSG00000109501	760.68039509863	1156.02295742877	0.429588713150803	0.141130421101507	0.999030396422047	WFS1	chr4	+	6269849	6303265	4513	protein_coding	Wolfram_syndrome_1_(wolframin)
ENSG00000143416	221.035402764262	122.532407303483	-0.471155014495244	0.141252488525606	0.999030396422047	SELENBP1	chr1	-	151364302	151372733	3504	protein_coding	selenium_binding_protein_1
ENSG00000106367	1518.37382529504	1010.39017825659	-0.424431053927754	0.141342625147042	0.999030396422047	AP1S1	chr7	+	101154397	101161596	1539	protein_coding	adaptor_related_protein_complex_1_sigma_1_subunit
ENSG00000169607	704.923716923861	450.959433436591	-0.440632204879035	0.141354425295676	0.999030396422047	CKAP2L	chr2	-	112736607	112764677	5219	protein_coding	cytoskeleton_associated_protein_2_like
ENSG00000162576	610.336495020236	937.071606673361	0.433730583224111	0.141365052599327	0.999030396422047	MXRA8	chr1	-	1352689	1361777	3622	protein_coding	matrix-remodelling_associated_8
ENSG00000167553	1997.28386461761	1340.82593237828	-0.420123751408429	0.141572972188548	0.999030396422047	TUBA1C	chr12	+	49188736	49274603	4631	protein_coding	tubulin_alpha_1c
ENSG00000172985	612.327804955049	387.684501796267	-0.44407411331427	0.141598803409248	0.999030396422047	SH3RF3	chr2	+	109129348	109504632	5803	protein_coding	SH3_domain_containing_ring_finger_3
ENSG00000158201	637.219179140213	404.758689699212	-0.442926546865577	0.141655633681092	0.999030396422047	ABHD3	chr18	-	21650897	21704805	4366	protein_coding	abhydrolase_domain_containing_3
ENSG00000186767	1260.49918873673	833.622115261404	-0.426784935324053	0.142086789129691	0.999030396422047	SPIN4	chrX	-	63347228	63351344	4117	protein_coding	spindlin_family_member_4
ENSG00000166257	67.7045377836477	136.593503223555	0.472089842514484	0.142195104730589	0.999030396422047	SCN3B	chr11	-	123629187	123655244	9464	protein_coding	sodium_channel_voltage_gated_type_III_beta_subunit
ENSG00000054654	3136.31314733074	2128.24730390231	-0.414384000017537	0.142231036894738	0.999030396422047	SYNE2	chr14	+	63852983	64226433	31374	protein_coding	spectrin_repeat_containing_nuclear_envelope_2
ENSG00000102103	1486.51286633803	2206.58769545699	0.418012078884254	0.142289319974143	0.999030396422047	PQBP1	chrX	+	48897912	48903143	1903	protein_coding	polyglutamine_binding_protein_1
ENSG00000161277	103.548116610285	191.833522909552	0.471723396668971	0.142391004242807	0.999030396422047	THAP8	chr19	-	36034985	36054762	1825	protein_coding	THAP_domain_containing_8
ENSG00000180806	386.314127353754	234.016810669767	-0.455831610586546	0.142677365852915	0.999030396422047	HOXC9	chr12	+	53994895	54003337	1679	protein_coding	homeobox_C9
ENSG00000173376	137.400385502109	68.2967516117776	-0.471552915789632	0.142712866320796	0.999030396422047	NDNF	chr4	-	121035613	121073021	3556	protein_coding	neuron-derived_neurotrophic_factor
ENSG00000141867	2629.52476892079	3859.77083005973	0.412055450481041	0.142760052616264	0.999030396422047	BRD4	chr19	-	15235519	15332545	12093	protein_coding	bromodomain_containing_4
ENSG00000272338	24.8913741851646	3.01309198287254	-0.319229343062788	0.142822749505876	0.999030396422047	RP11-722E23.2	chr8	-	33360839	33361415	577	lincRNA	NA
ENSG00000100316	62944.3113844768	91112.8884700828	0.404430680147852	0.142836471361585	0.999030396422047	RPL3	chr22	-	39312882	39320389	4787	protein_coding	ribosomal_protein_L3
ENSG00000090674	662.110553325378	1010.39017825659	0.43023965042599	0.142891112367329	0.999030396422047	MCOLN1	chr19	+	7522626	7534009	3956	protein_coding	mucolipin_1
ENSG00000272870	61.7306079792082	22.0960078743986	-0.433632353681037	0.143072047922751	0.999030396422047	RP11-798M19.6	chr4	-	173363780	173370446	2495	antisense	NA
ENSG00000070756	17107.3436499799	24792.7251990696	0.404905936157113	0.143232390500752	0.999030396422047	PABPC1	chr8	-	100685816	100722809	4752	protein_coding	poly(A)_binding_protein_cytoplasmic_1
ENSG00000205413	95.582876871032	42.1832877602156	-0.461376014031811	0.143400567623434	0.999030396422047	SAMD9	chr7	-	93099513	93118023	6855	protein_coding	sterile_alpha_motif_domain_containing_9
ENSG00000117593	3141.29142216777	2135.27785186234	-0.41276724178738	0.14360270223995	0.999030396422047	DARS2	chr1	+	173824503	173858546	3689	protein_coding	aspartyl-tRNA_synthetase_2_mitochondrial
ENSG00000235501	217.052782894635	120.523679314902	-0.468239703453003	0.143895639652051	0.999030396422047	RP4-639F20.1	chr1	+	94927566	94963270	1012	antisense	NA
ENSG00000130720	50.7784033377358	16.0698239086536	-0.414275212910926	0.143903265919258	0.999030396422047	FIBCD1	chr9	-	130902438	130939286	3831	protein_coding	fibrinogen_C_domain_containing_1
ENSG00000167920	409.214191604106	250.086634578421	-0.452607922817486	0.1439632922816	0.999030396422047	TMEM99	chr17	+	40819106	40836274	2362	protein_coding	transmembrane_protein_99
ENSG00000237765	747.736880522344	482.094717259607	-0.435962736410371	0.143966693401481	0.999030396422047	FAM200B	chr4	+	15681662	15705565	4817	protein_coding	family_with_sequence_similarity_200_member_B
ENSG00000275832	106.535081512504	195.850978886715	0.469564602934584	0.143994151671886	0.999030396422047	ARHGAP23	chr17	+	38419280	38512392	8133	protein_coding	Rho_GTPase_activating_protein_23
ENSG00000142409	1227.64257481232	1826.93810561505	0.41810989688939	0.144310270983531	0.999030396422047	ZNF787	chr19	-	56087366	56121280	3671	protein_coding	zinc_finger_protein_787
ENSG00000175567	1313.26890200928	1950.47487691283	0.417085356702967	0.14441873740359	0.999030396422047	UCP2	chr11	-	73974667	73983307	3237	protein_coding	uncoupling_protein_2_(mitochondrial_proton_carrier)
ENSG00000147403	17677.8539463039	25581.1509345879	0.403465346922168	0.144456618666474	0.999030396422047	RPL10	chrX	+	154389955	154409168	4825	protein_coding	ribosomal_protein_L10
ENSG00000167971	786.567424251201	509.21254510546	-0.434038515906076	0.144524495500416	0.999030396422047	CASKIN1	chr16	-	2177180	2196525	5889	protein_coding	CASK_interacting_protein_1
ENSG00000141655	379.344542581908	229.999354692604	-0.454020962839282	0.144581412024017	0.999030396422047	TNFRSF11A	chr18	+	62325287	62391292	8993	protein_coding	tumor_necrosis_factor_receptor_superfamily_member_11a
ENSG00000111665	1782.22239165778	1197.20188119469	-0.418082580766324	0.14463658344304	0.999030396422047	CDCA3	chr12	-	6844793	6852066	5653	protein_coding	cell_division_cycle_associated_3
ENSG00000120053	1585.08270811128	2342.17683468626	0.414345856951223	0.144819640873621	0.999030396422047	GOT1	chr10	-	99396870	99430624	2424	protein_coding	glutamic-oxaloacetic_transaminase_1_soluble
ENSG00000066468	1216.69037017084	806.504287415551	-0.42401029718318	0.144982648416148	0.999030396422047	FGFR2	chr10	-	121478334	121598458	7486	protein_coding	fibroblast_growth_factor_receptor_2
ENSG00000105671	2876.44720083762	4205.27204409578	0.408704733118241	0.1451231397721	0.999030396422047	DDX49	chr19	+	18919675	18928633	2780	protein_coding	DEAD_(Asp-Glu-Ala-Asp)_box_polypeptide_49
ENSG00000099617	93.5915669362188	41.1789237659248	-0.45859430834369	0.145172186873908	0.999030396422047	EFNA2	chr19	+	1286154	1300237	949	protein_coding	ephrin-A2
ENSG00000154229	1705.55695916748	1144.97495349157	-0.418066760932035	0.145199576538111	0.999030396422047	PRKCA	chr17	+	66302636	66810743	11152	protein_coding	protein_kinase_C_alpha
ENSG00000073150	166.274379556899	87.3796675033038	-0.469343175817975	0.145209974263259	0.999030396422047	PANX2	chr22	+	50170731	50180294	3102	protein_coding	pannexin_2
ENSG00000083535	923.967809753309	604.62712456309	-0.429235168809013	0.145383004052193	0.999030396422047	PIBF1	chr13	+	72782059	73016461	4253	protein_coding	progesterone_immunomodulatory_binding_factor_1
ENSG00000138622	44.8044735332963	99.4320354347939	0.460838943358143	0.145398828856273	0.999030396422047	HCN4	chr15	-	73319859	73369264	7228	protein_coding	hyperpolarization_activated_cyclic_nucleotide_gated_potassium_channel_4
ENSG00000165195	484.883969127006	750.259903735263	0.434019239258599	0.145517277219591	0.999030396422047	PIGA	chrX	-	15319451	15335580	6015	protein_coding	phosphatidylinositol_glycan_anchor_biosynthesis_class_A
ENSG00000204054	459.992594941842	714.102799940793	0.43522012605143	0.145557468313781	0.999030396422047	LINC00963	chr9	+	129483451	129513683	13086	processed_transcript	long_intergenic_non-protein_coding_RNA_963
ENSG00000174640	80.6480523599333	155.676419115081	0.468394517829683	0.14607067273344	0.999030396422047	SLCO2A1	chr3	-	133932696	134052184	5283	protein_coding	solute_carrier_organic_anion_transporter_family_member_2A1
ENSG00000280294	28.8739940547909	5.02181997145424	-0.341077223694545	0.146121188393223	0.999030396422047	RP11-177H2.1	chr8	-	10856085	10859436	3352	TEC	NA
ENSG00000164733	2891.38202534872	1968.55342881006	-0.410586637853664	0.146156668809715	0.999030396422047	CTSB	chr8	-	11842524	11869448	7428	protein_coding	cathepsin_B
ENSG00000162627	739.771640783091	478.077261282443	-0.433606348192534	0.146164643380503	0.999030396422047	SNX7	chr1	+	98661701	98760500	2067	protein_coding	sorting_nexin_7
ENSG00000183762	1313.26890200928	874.801039027328	-0.421010652367291	0.146341047056775	0.999030396422047	KREMEN1	chr22	+	29073078	29168333	7977	protein_coding	kringle_containing_transmembrane_protein_1
ENSG00000154518	4596.9389845162	3152.69857807897	-0.406630505827838	0.146422820425323	0.999030396422047	ATP5G3	chr2	-	175176258	175184607	6780	protein_coding	ATP_synthase_H+_transporting_mitochondrial_Fo_complex_subunit_C3_(subunit_9)
ENSG00000138073	1651.79159092752	2433.57395816672	0.411949200883118	0.146520914390906	0.999030396422047	PREB	chr2	-	27130756	27134675	3221	protein_coding	prolactin_regulatory_element_binding
ENSG00000138606	88.6132920991859	167.728787046572	0.467590416436371	0.146684658558591	0.999030396422047	SHF	chr15	-	45167214	45201175	4894	protein_coding	Src_homology_2_domain_containing_F
ENSG00000112511	426.140326050018	663.88460022625	0.435658477605327	0.146778231616529	0.999030396422047	PHF1	chr6	+	33410399	33416453	3596	protein_coding	PHD_finger_protein_1
ENSG00000106789	245.926776949426	140.610959200719	-0.461857171540529	0.147265230499909	0.999030396422047	CORO2A	chr9	-	98120975	98192640	5717	protein_coding	coronin_actin_binding_protein_2A
ENSG00000135074	248.913741851646	142.6196871893	-0.461581040021442	0.147283121498812	0.999030396422047	ADAM19	chr5	-	157395534	157575775	7704	protein_coding	ADAM_metallopeptidase_domain_19
ENSG00000148334	1317.25152187891	1949.47051291854	0.413766063194966	0.147291407635321	0.999030396422047	PTGES2	chr9	-	128120693	128128462	3039	protein_coding	prostaglandin_E_synthase_2
ENSG00000167196	2184.46699849004	1480.43252758471	-0.412283840029562	0.147324299647541	0.999030396422047	FBXO22	chr15	+	75903859	75942510	11837	protein_coding	F-box_protein_22
ENSG00000124942	1107.16832375612	733.185715832319	-0.42294245293394	0.147466322809855	0.999030396422047	AHNAK	chr11	-	62433542	62556235	19465	protein_coding	AHNAK_nucleoprotein
ENSG00000111371	7035.29799969492	10178.2247181435	0.401845402722941	0.14750613283688	0.999030396422047	SLC38A1	chr12	-	46183063	46270017	10015	protein_coding	solute_carrier_family_38_member_1
ENSG00000007402	367.396682973029	222.968806732568	-0.451262449183241	0.147618145058276	0.999030396422047	CACNA2D2	chr3	-	50362799	50504244	6322	protein_coding	calcium_channel_voltage-dependent_alpha_2/delta_subunit_2
ENSG00000134107	1930.57498180137	1304.66882858381	-0.413511347902594	0.1476285346299	0.999030396422047	BHLHE40	chr3	+	4979116	4985323	3837	protein_coding	basic_helix-loop-helix_family_member_e40
ENSG00000038427	1557.2043690239	1045.54291805677	-0.416589555791641	0.147677531190946	0.999030396422047	VCAN	chr5	+	83471465	83582303	14831	protein_coding	versican
ENSG00000120694	2094.85805142345	1419.16632393297	-0.412175194727615	0.147870982369905	0.999030396422047	HSPH1	chr13	-	31134974	31162388	8390	protein_coding	heat_shock_protein_family_H_(Hsp110)_member_1
ENSG00000169223	3033.76068568786	4417.19284689115	0.405042552115408	0.148050997244213	0.999030396422047	LMAN2	chr5	-	177331562	177351852	2357	protein_coding	lectin_mannose-binding_2
ENSG00000134333	27830.5476489488	19315.9283382016	-0.399275574910395	0.148083438657303	0.999030396422047	LDHA	chr11	+	18394388	18408425	6210	protein_coding	lactate_dehydrogenase_A
ENSG00000233527	123.461215958416	60.2618396574509	-0.463765522422482	0.148236580833945	0.999030396422047	ZNF529-AS1	chr19	+	36573070	36594708	1868	antisense	ZNF529_antisense_RNA_1
ENSG00000105499	40.8218536636699	92.401487474758	0.454819147213702	0.148263753430875	0.999030396422047	PLA2G4C	chr19	-	48047843	48110817	6613	protein_coding	phospholipase_A2_group_IVC
ENSG00000118193	2077.93191697754	1408.11831999577	-0.411803381281407	0.148286229304605	0.999030396422047	KIF14	chr1	-	200551497	200620734	7277	protein_coding	kinesin_family_member_14
ENSG00000141568	2428.40246550466	3545.40489984669	0.406347275755677	0.148308400964942	0.999030396422047	FOXK2	chr17	+	82519713	82644662	9991	protein_coding	forkhead_box_K2
ENSG00000011021	613.323459922455	933.054150696197	0.425524650766704	0.148354399492346	0.999030396422047	CLCN6	chr1	+	11806096	11843144	6938	protein_coding	chloride_channel_voltage-sensitive_6
ENSG00000136770	1010.58979191768	1505.54162744198	0.416310855349833	0.148387523011233	0.999030396422047	DNAJC1	chr10	-	21756537	22003769	2501	protein_coding	DnaJ_heat_shock_protein_family_(Hsp40)_member_C1
ENSG00000119681	229.000642503514	129.562955263519	-0.461862285171168	0.148449170669394	0.999030396422047	LTBP2	chr14	-	74498170	74612378	9091	protein_coding	latent_transforming_growth_factor_beta_binding_protein_2
ENSG00000268573	59.739298044395	122.532407303483	0.463163951944051	0.148658807965997	0.999030396422047	RP11-158H5.7	chr18	-	35280867	35290201	4382	lincRNA	NA
ENSG00000083857	6468.77032324057	4464.39795462282	-0.402027431391241	0.148859061009605	0.999030396422047	FAT1	chr4	-	186587783	186726722	16177	protein_coding	FAT_atypical_cadherin_1
ENSG00000180828	79.6523973925267	33.144011811598	-0.446493401422733	0.148957259860565	0.999030396422047	BHLHE22	chr8	+	64580367	64583628	3262	protein_coding	basic_helix-loop-helix_family_member_e22
ENSG00000175029	2141.65383489156	3130.60257020457	0.40664433345246	0.148976431282258	0.999030396422047	CTBP2	chr10	-	124984317	125161170	10946	protein_coding	C-terminal_binding_protein_2
ENSG00000162650	536.658027432149	821.569747329913	0.427572042965297	0.149112122069304	0.999030396422047	ATXN7L2	chr1	+	109483479	109492804	5232	protein_coding	ataxin_7-like_2
ENSG00000185960	2.98696490221975	24.1047358629803	0.31196909236904	0.1493881097174	0.999030396422047	SHOX	chrX	+	624344	659411	4384	protein_coding	short_stature_homeobox
ENSG00000072849	637.219179140213	966.198162507795	0.423460636620555	0.149472630251497	0.999030396422047	DERL2	chr17	-	5471251	5486811	6386	protein_coding	derlin_2
ENSG00000106133	78.6567424251201	151.658963137918	0.464258241663765	0.149635417473881	0.999030396422047	NSUN5P2	chr7	-	72947581	72954790	2576	transcribed_unprocessed_pseudogene	NOP2/Sun_RNA_methyltransferase_family_member_5_pseudogene_2
ENSG00000023892	97.5741868058452	44.1920157487973	-0.455432478157375	0.149835511985664	0.999030396422047	DEF6	chr6	+	35297852	35321771	2545	protein_coding	DEF6_guanine_nucleotide_exchange_factor
ENSG00000184254	143.374315306548	73.3185715832319	-0.463677989746491	0.149931712559997	0.999030396422047	ALDH1A3	chr15	+	100877714	100916626	5772	protein_coding	aldehyde_dehydrogenase_1_family_member_A3
ENSG00000160783	569.514641356566	867.770491067292	0.424987605035305	0.150236022414618	0.999030396422047	PMF1	chr1	+	156212993	156240042	2520	protein_coding	polyamine-modulated_factor_1
ENSG00000175182	311.640004798261	495.151449185388	0.439632199334524	0.15023758210884	0.999030396422047	FAM131A	chr3	+	184335926	184346275	6597	protein_coding	family_with_sequence_similarity_131_member_A
ENSG00000167632	687.997582477949	444.933249470846	-0.430561983455864	0.1503309086265	0.999030396422047	TRAPPC9	chr8	-	139730343	140458579	7055	protein_coding	trafficking_protein_particle_complex_9
ENSG00000172172	1013.5767568199	670.915148186286	-0.421343911827307	0.150423373397251	0.999030396422047	MRPL13	chr8	-	120380761	120445402	4209	protein_coding	mitochondrial_ribosomal_protein_L13
ENSG00000185834	58.7436430769884	120.523679314902	0.460679312524801	0.150638360383484	0.999030396422047	RPL12P4	chr20	+	55074644	55075140	497	processed_pseudogene	ribosomal_protein_L12_pseudogene_4
ENSG00000196182	2433.38074034169	3542.39180786382	0.403556942072993	0.150803842225143	0.999030396422047	STK40	chr1	-	36339624	36385896	5590	protein_coding	serine/threonine_kinase_40
ENSG00000146856	161.296104719867	275.195734435692	0.455084050923677	0.150840301781114	0.999030396422047	AGBL3	chr7	+	134986508	135147963	7307	protein_coding	ATP/GTP_binding_protein-like_3
ENSG00000165124	169.261344459119	90.3927594861763	-0.462719377412953	0.15087402881326	0.999030396422047	SVEP1	chr9	-	110365251	110579880	14190	protein_coding	sushi_von_Willebrand_factor_type_A_EGF_and_pentraxin_domain_containing_1
ENSG00000198763	37265.3741200936	25964.817980407	-0.395659206423256	0.151097925142947	0.999030396422047	MT-ND2	chrMT	+	4470	5511	1042	protein_coding	mitochondrially_encoded_NADH:ubiquinone_oxidoreductase_core_subunit_2
ENSG00000044090	990.67669256955	1471.39325163609	0.413136530192867	0.151505753914864	0.999030396422047	CUL7	chr6	-	43037617	43053945	5628	protein_coding	cullin_7
ENSG00000278175	53.7653682399555	112.488767360575	0.458154259421613	0.151546831890572	0.999030396422047	GLIDR	chr9	-	39807361	39810063	2606	lincRNA	glioblastoma_down-regulated_RNA
ENSG00000068912	1167.90327676792	1725.49734219168	0.410596611245325	0.151577517455126	0.999030396422047	ERLEC1	chr2	+	53787044	53818819	2592	protein_coding	endoplasmic_reticulum_lectin_1
ENSG00000052795	895.093815698518	589.561664648728	-0.422647854296687	0.15165892207984	0.999030396422047	FNIP2	chr4	+	158769138	158908049	10868	protein_coding	folliculin_interacting_protein_2
ENSG00000197858	3170.16541622256	4592.95654589205	0.400446785608922	0.151949507259826	0.999030396422047	GPAA1	chr8	+	144082590	144086216	3268	protein_coding	glycosylphosphatidylinositol_anchor_attachment_1
ENSG00000105550	30.8653039896041	75.3272995718136	0.44016689922905	0.152003663774602	0.999030396422047	FGF21	chr19	+	48755559	48758330	1312	protein_coding	fibroblast_growth_factor_21
ENSG00000196305	12251.534373938	17594.4484519871	0.395567697975935	0.15203018327671	0.999030396422047	IARS	chr9	-	92210207	92293756	7401	protein_coding	isoleucyl-tRNA_synthetase
ENSG00000108405	4.97827483703292	28.1221918401437	0.334434516592355	0.152107762863419	0.999030396422047	P2RX1	chr17	-	3896592	3916500	3970	protein_coding	purinergic_receptor_P2X_ligand_gated_ion_channel_1
ENSG00000178033	23.895719217758	3.01309198287254	-0.309587129241632	0.152216931936853	0.999030396422047	FAM26E	chr6	+	116511646	116524792	9784	protein_coding	family_with_sequence_similarity_26_member_E
ENSG00000075426	726.828126206806	473.055441310989	-0.426931598809596	0.1522646536437	0.999030396422047	FOSL2	chr2	+	28392448	28417312	7157	protein_coding	FOS-like_antigen_2
ENSG00000103269	264.844221330151	154.672055120791	-0.454282299506125	0.152302724103653	0.999030396422047	RHBDL1	chr16	+	675666	678268	1884	protein_coding	rhomboid_veinlet-like_1_(Drosophila)
ENSG00000197969	3168.17410628775	2176.45677562827	-0.402716205358168	0.152404517778705	0.999030396422047	VPS13A	chr9	+	77177353	77421541	20196	protein_coding	vacuolar_protein_sorting_13_homolog_A_(S._cerevisiae)
ENSG00000255566	20.9087543155383	58.2531116688692	0.420394999605733	0.152411546172918	0.999030396422047	RP11-114F3.5	chr12	-	64442510	64443330	504	processed_pseudogene	NA
ENSG00000164244	2357.71096281879	3426.88994852037	0.401835247646782	0.152600045325871	0.999030396422047	PRRC1	chr5	+	127517609	127555089	9064	protein_coding	proline-rich_coiled-coil_1
ENSG00000118640	606.353875150609	389.693229784849	-0.431198887334604	0.152661997064725	0.999030396422047	VAMP8	chr2	+	85561562	85582031	990	protein_coding	vesicle_associated_membrane_protein_8
ENSG00000169885	75.6697775229003	31.1352838230163	-0.439727446900589	0.152750221451115	0.999030396422047	CALML6	chr1	+	1914827	1917296	2321	protein_coding	calmodulin_like_6
ENSG00000135678	80.6480523599333	34.1483758058888	-0.443372965692215	0.152877207298026	0.999030396422047	CPM	chr12	-	68842197	68971570	7535	protein_coding	carboxypeptidase_M
ENSG00000124370	152.335210013207	261.13463851562	0.4538507744491	0.152949498407549	0.999030396422047	MCEE	chr2	-	71109684	71130239	1624	protein_coding	methylmalonyl-CoA_epimerase
ENSG00000119638	3591.32746743555	2473.74851793836	-0.401013053078104	0.153007722208072	0.999030396422047	NEK9	chr14	-	75079353	75127344	10787	protein_coding	NIMA-related_kinase_9
ENSG00000179455	98.5698417732518	45.1963797430881	-0.452494257192435	0.153040988846691	0.999030396422047	MKRN3	chr15	+	23565678	23630075	5731	protein_coding	makorin_ring_finger_protein_3
ENSG00000239264	59.739298044395	121.528043309193	0.458118621557568	0.153146583148183	0.999030396422047	TXNDC5	chr6	-	7881517	7910814	4387	protein_coding	thioredoxin_domain_containing_5_(endoplasmic_reticulum)
ENSG00000172986	492.849208866259	311.352838230163	-0.436378567682951	0.153149812327215	0.999030396422047	GXYLT2	chr3	+	72888073	72998138	3667	protein_coding	glucoside_xylosyltransferase_2
ENSG00000270820	35.843578826637	83.3622115261404	0.444821048886087	0.153245918288182	0.999030396422047	RP11-355B11.2	chr2	+	61471188	61484130	1963	antisense	NA
ENSG00000154134	256.878981590899	413.797965647829	0.441171056239735	0.153313821152989	0.999030396422047	ROBO3	chr11	+	124865386	124881470	7026	protein_coding	roundabout_guidance_receptor_3
ENSG00000130475	139.391695436922	71.3098435946502	-0.459477282306985	0.153527921036395	0.999030396422047	FCHO1	chr19	+	17747718	17788568	5694	protein_coding	FCH_domain_only_1
ENSG00000143515	1636.85676641642	2392.3950344008	0.404212440644639	0.153566664268676	0.999030396422047	ATP8B2	chr1	+	154325553	154351307	7572	protein_coding	ATPase_aminophospholipid_transporter_class_I_type_8B_member_2
ENSG00000116991	594.40601554173	899.9101388846	0.420301100484733	0.153612858864688	0.999030396422047	SIPA1L2	chr1	-	232397965	232561558	7641	protein_coding	signal-induced_proliferation-associated_1_like_2
ENSG00000082482	159.304794785053	84.3665755204312	-0.459607675080309	0.153784453727761	0.999030396422047	KCNK2	chr1	+	215005775	215237093	3910	protein_coding	potassium_channel_two_pore_domain_subfamily_K_member_2
ENSG00000164048	1495.47376104469	1010.39017825659	-0.410177538028848	0.153914212109576	0.999030396422047	ZNF589	chr3	+	48241100	48299253	5521	protein_coding	zinc_finger_protein_589
ENSG00000145506	704.923716923861	458.994345390917	-0.425554841454819	0.154146978801689	0.999030396422047	NKD2	chr5	+	1008829	1038943	2885	protein_coding	naked_cuticle_homolog_2_(Drosophila)
ENSG00000280385	215.061472959822	121.528043309193	-0.456337440815061	0.154148067303047	0.999030396422047	AP000648.5	chr11	+	90193614	90198120	4507	TEC	NA
ENSG00000141858	1598.02622268757	1082.70438584553	-0.408579032444999	0.154415513130573	0.999030396422047	SAMD1	chr19	-	14087840	14091036	2263	protein_coding	sterile_alpha_motif_domain_containing_1
ENSG00000214063	444.062115463336	278.208826418565	-0.437801614650008	0.154489469594396	0.999030396422047	TSPAN4	chr11	+	842808	867116	5841	protein_coding	tetraspanin_4
ENSG00000160991	940.893944199221	1395.06158806999	0.410680433047653	0.154492422223326	0.999030396422047	ORAI2	chr7	+	102433106	102456821	11103	protein_coding	ORAI_calcium_release-activated_calcium_modulator_2
ENSG00000048052	120.474251056197	59.25747566316	-0.456416119479441	0.154577571513747	0.999030396422047	HDAC9	chr7	+	18086949	19002416	16827	protein_coding	histone_deacetylase_9
ENSG00000117448	1689.62647968897	2464.70924198974	0.402640317966463	0.154700322451814	0.999030396422047	AKR1A1	chr1	+	45550543	45570049	3121	protein_coding	aldo-keto_reductase_family_1_member_A1_(aldehyde_reductase)
ENSG00000181163	38436.2643617637	54918.6232078235	0.391433265786063	0.154749628913043	0.999030396422047	NPM1	chr5	+	171387116	171411137	3828	protein_coding	nucleophosmin_(nucleolar_phosphoprotein_B23_numatrin)
ENSG00000259495	61.7306079792082	23.1003718686895	-0.423161957867264	0.15486985722286	0.999030396422047	RP11-210M15.2	chr15	-	80344853	80403575	7251	lincRNA	NA
ENSG00000234546	78.6567424251201	33.144011811598	-0.440027709233897	0.154871654618521	0.999030396422047	RP3-510D11.2	chr1	+	9182004	9196284	1662	lincRNA	NA
ENSG00000141627	1069.33343499467	1577.85583503092	0.408138375489777	0.154988696508568	0.999030396422047	DYM	chr18	-	49041474	49461347	7256	protein_coding	dymeclin
ENSG00000112293	112.509011316944	54.2356556917058	-0.454431538931031	0.155054343366216	0.999030396422047	GPLD1	chr6	-	24424565	24495205	4919	protein_coding	glycosylphosphatidylinositol_specific_phospholipase_D1
ENSG00000113732	1405.8648139781	949.123974604851	-0.409886405373131	0.155093401964143	0.999030396422047	ATP6V0E1	chr5	+	172983757	173035445	1623	protein_coding	ATPase_H+_transporting_lysosomal_9kDa_V0_subunit_e1
ENSG00000187091	73.6784675880872	142.6196871893	0.457813027209459	0.155184433582256	0.999030396422047	PLCD1	chr3	-	38007496	38029762	4314	protein_coding	phospholipase_C_delta_1
ENSG00000279208	245.926776949426	142.6196871893	-0.452467009502697	0.155300558664606	0.999030396422047	bP-21264C1.1	chr21	-	9369285	9376645	768	unprocessed_pseudogene	NA
ENSG00000040341	675.054067901664	438.9070655051	-0.425325190554941	0.155327164655449	0.999030396422047	STAU2	chr8	-	73420369	73747708	8998	protein_coding	staufen_double-stranded_RNA_binding_protein_2
ENSG00000175745	891.111195828892	589.561664648728	-0.418580593007411	0.155340739400533	0.999030396422047	NR2F1	chr5	+	93583337	93594615	4201	protein_coding	nuclear_receptor_subfamily_2_group_F_member_1
ENSG00000107099	316.618279635294	190.829158915261	-0.446193565213361	0.155427784228429	0.999030396422047	DOCK8	chr9	+	214854	465259	13784	protein_coding	dedicator_of_cytokinesis_8
ENSG00000165752	781.589149414168	513.230001082623	-0.421506189611676	0.155464702528426	0.999030396422047	STK32C	chr10	-	132207492	132331847	3543	protein_coding	serine/threonine_kinase_32C
ENSG00000163565	556.57112678028	843.665755204312	0.4196461927006	0.155504693206994	0.999030396422047	IFI16	chr1	+	158999968	159055155	5294	protein_coding	interferon_gamma-inducible_protein_16
ENSG00000087245	157.31348485024	83.3622115261404	-0.457645142016881	0.155557544204316	0.999030396422047	MMP2	chr16	+	55389700	55506691	4933	protein_coding	matrix_metallopeptidase_2
ENSG00000144395	604.362565215796	911.96250681609	0.417708382816185	0.155653831696507	0.999030396422047	CCDC150	chr2	+	196639554	196763490	9683	protein_coding	coiled-coil_domain_containing_150
ENSG00000188064	140.387350404328	72.314207588941	-0.45702691639122	0.155810329259781	0.999030396422047	WNT7B	chr22	-	45920362	45977129	5051	protein_coding	wingless-type_MMTV_integration_site_family_member_7B
ENSG00000177352	411.205501538919	634.758044391816	0.426234372097712	0.155941024395054	0.999030396422047	CCDC71	chr3	-	49162535	49166321	1781	protein_coding	coiled-coil_domain_containing_71
ENSG00000088367	808.471833534146	532.312916974149	-0.420148079143662	0.155952961734826	0.999030396422047	EPB41L1	chr20	+	36091504	36232799	7859	protein_coding	erythrocyte_membrane_protein_band_4.1-like_1
ENSG00000166337	1484.52155640322	2168.42186367394	0.402630334386354	0.156046363961416	0.999030396422047	TAF10	chr11	-	6606296	6612667	6103	protein_coding	TATA-box_binding_protein_associated_factor_10
ENSG00000157020	2281.04553032848	3304.35754121689	0.398353803652903	0.156065727465879	0.999030396422047	SEC13	chr3	-	10293131	10321178	5446	protein_coding	SEC13_homolog_nuclear_pore_and_COPII_coat_complex_component
ENSG00000261342	66.7088828162411	26.113463851562	-0.428103394799664	0.156072295377511	0.999030396422047	AC006538.1	chr19	-	2727743	2729327	1585	sense_intronic	NA
ENSG00000180573	66.7088828162411	26.113463851562	-0.428103394799664	0.156072295377511	0.999030396422047	HIST1H2AC	chr6	+	26124145	26139116	1668	protein_coding	histone_cluster_1_H2ac
ENSG00000175390	3500.72286540155	5042.91161533435	0.395330410507387	0.156136262518036	0.999030396422047	EIF3F	chr11	+	7970251	8001862	9423	protein_coding	eukaryotic_translation_initiation_factor_3_subunit_F
ENSG00000145012	1152.96845225682	773.360275603953	-0.412192053526485	0.156240321082076	0.999030396422047	LPP	chr3	+	188153284	188890671	25535	protein_coding	LIM_domain_containing_preferred_translocation_partner_in_lipoma
ENSG00000094631	1240.5860893886	1819.90755765502	0.404641458394981	0.156273093732112	0.999030396422047	HDAC6	chrX	+	48801377	48824982	10412	protein_coding	histone_deacetylase_6
ENSG00000142541	31218.7615030334	44542.5387828048	0.389922332724563	0.15628759041367	0.999030396422047	RPL13A	chr19	+	49487554	49492308	2369	protein_coding	ribosomal_protein_L13a
ENSG00000168439	7892.55692663199	5500.90159673097	-0.393051981658367	0.156310071398478	0.999030396422047	STIP1	chr11	+	64185272	64204543	4657	protein_coding	stress_induced_phosphoprotein_1
ENSG00000110427	386.314127353754	239.038630641222	-0.439669812747966	0.156324490850238	0.999030396422047	KIAA1549L	chr11	+	33542072	33674102	12318	protein_coding	KIAA1549-like
ENSG00000248583	71.687157653274	29.1265558344346	-0.432550273704078	0.156710288443654	0.999030396422047	RP11-241F15.1	chr4	-	49486926	49489554	670	unprocessed_pseudogene	NA
ENSG00000147649	7521.17762378933	10765.7776548036	0.391505052803964	0.156814470187356	0.999030396422047	MTDH	chr8	+	97644179	97728770	6391	protein_coding	metadherin
ENSG00000267317	76.6654324903069	32.1396478173071	-0.436585037567433	0.156913971128421	0.999030396422047	CTB-25B13.12	chr19	-	1457670	1458580	911	antisense	NA
ENSG00000091947	641.20179900984	963.185070524923	0.415032522406861	0.156983402788516	0.999030396422047	TMEM101	chr17	-	44011188	44023946	3029	protein_coding	transmembrane_protein_101
ENSG00000196975	491.853553898852	312.357202224454	-0.432033973072861	0.157000130629461	0.999030396422047	ANXA4	chr2	+	69644425	69827100	11048	protein_coding	annexin_A4
ENSG00000105939	1328.20372652038	896.897046901727	-0.408708038718372	0.157046609851024	0.999030396422047	ZC3HAV1	chr7	-	139043520	139109719	8235	protein_coding	zinc_finger_CCCH-type_antiviral_1
ENSG00000127481	11528.6888676008	16466.5476863984	0.390107725949213	0.157216446472088	0.999030396422047	UBR4	chr1	-	19074506	19210276	24675	protein_coding	ubiquitin_protein_ligase_E3_component_n-recognin_4
ENSG00000148773	13654.4122230139	9553.51031369454	-0.390476840960383	0.157225746683314	0.999030396422047	MKI67	chr10	-	128096659	128126385	12807	protein_coding	marker_of_proliferation_Ki-67
ENSG00000270182	31.8609589570107	7.03054796003593	-0.349111701395303	0.157280652086342	0.999030396422047	RP1-170O19.24	chr7	+	27158344	27158976	633	sense_intronic	NA
ENSG00000132326	136.404730534702	236.025538658349	0.4509970733315	0.157334249767691	0.999030396422047	PER2	chr2	-	238244038	238290102	6877	protein_coding	period_circadian_clock_2
ENSG00000139567	50.7784033377358	17.0741879029444	-0.403280521734113	0.157681148091969	0.999030396422047	ACVRL1	chr12	+	51906908	51923361	5040	protein_coding	activin_A_receptor_type_IL
ENSG00000146021	161.296104719867	86.3753035090129	-0.455123032559604	0.157803664782348	0.999030396422047	KLHL3	chr5	-	137617500	137736090	11854	protein_coding	kelch_like_family_member_3
ENSG00000076685	618.301734759488	400.741233722048	-0.424829968254283	0.157812813172332	0.999030396422047	NT5C2	chr10	-	103088017	103193306	5156	protein_coding	5'-nucleotidase_cytosolic_II
ENSG00000073146	1.99130993481317	21.0916438801078	0.287634647969507	0.157857638057179	0.999030396422047	MOV10L1	chr22	+	50089879	50161690	6872	protein_coding	Mov10_RISC_complex_RNA_helicase_like_1
ENSG00000274509	1.99130993481317	21.0916438801078	0.287634647969507	0.157857638057179	0.999030396422047	AP000944.1	chr11	+	65286440	65286509	70	miRNA	NA
ENSG00000196177	1458.63452725064	989.298534376485	-0.406213608713388	0.157883210326283	0.999030396422047	ACADSB	chr10	+	123008979	123058311	6255	protein_coding	acyl-CoA_dehydrogenase_short/branched_chain
ENSG00000187954	2029.14482357462	1390.03976809853	-0.401304221485703	0.158024491626343	0.999030396422047	CYHR1	chr8	-	144449582	144465677	9787	protein_coding	cysteine/histidine-rich_1
ENSG00000197442	664.101863260191	432.880881539355	-0.422585732043592	0.158143608365086	0.999030396422047	MAP3K5	chr6	-	136557047	136792518	5303	protein_coding	mitogen-activated_protein_kinase_kinase_kinase_5
ENSG00000087088	3290.63966727876	2276.89317505735	-0.396067016126225	0.158227000935723	0.999030396422047	BAX	chr19	+	48954815	48961798	2587	protein_coding	BCL2-associated_X_protein
ENSG00000179979	173.243964328746	94.4102154633397	-0.454125660073401	0.158404600639668	0.999030396422047	CRIPAK	chr4	+	1391552	1395989	4438	protein_coding	cysteine-rich_PAK1_inhibitor
ENSG00000131080	2284.0324952307	1569.82092307659	-0.399432911553614	0.158440801119061	0.999030396422047	EDA2R	chrX	-	66595637	66639298	3579	protein_coding	ectodysplasin_A2_receptor
ENSG00000176476	328.566139244173	514.234365076914	0.429129427838305	0.158465316332861	0.999030396422047	SGF29	chr16	+	28553915	28591790	2124	protein_coding	SAGA_complex_associated_factor_29
ENSG00000176014	1690.62213465638	1153.00986544589	-0.403214919421396	0.158549735141943	0.999030396422047	TUBB6	chr18	+	12307669	12344320	4117	protein_coding	tubulin_beta_6_class_V
ENSG00000144504	340.513998853052	531.308552979858	0.428066006828825	0.15860264554704	0.999030396422047	ANKMY1	chr2	-	240479422	240569209	11477	protein_coding	ankyrin_repeat_and_MYND_domain_containing_1
ENSG00000132646	6732.61888960332	4699.41912928688	-0.391098293484786	0.158752377949591	0.999030396422047	PCNA	chr20	-	5114953	5126626	1471	protein_coding	proliferating_cell_nuclear_antigen
ENSG00000136854	896.089470665925	595.587848614473	-0.414638019748145	0.158779188837838	0.999030396422047	STXBP1	chr9	+	127611760	127692936	6650	protein_coding	syntaxin_binding_protein_1
ENSG00000154342	191.165753742064	106.46258339483	-0.452751742328653	0.15881478618448	0.999030396422047	WNT3A	chr1	+	228007051	228061260	2932	protein_coding	wingless-type_MMTV_integration_site_family_member_3A
ENSG00000164647	203.113613350943	114.497495349157	-0.45191234195294	0.158850340204396	0.999030396422047	STEAP1	chr7	+	90154375	90164829	1625	protein_coding	six_transmembrane_epithelial_antigen_of_the_prostate_1
ENSG00000161999	902.063400470365	1332.79102042395	0.406652408928309	0.158872898710206	0.999030396422047	JMJD8	chr16	-	681671	684528	2627	protein_coding	jumonji_domain_containing_8
ENSG00000126522	186.187478905031	308.33974624729	0.442924081136882	0.158911341111118	0.999030396422047	ASL	chr7	+	66075798	66093558	3195	protein_coding	argininosuccinate_lyase
ENSG00000164070	2192.4322382293	1506.54599143627	-0.399213707069824	0.159089103037715	0.999030396422047	HSPA4L	chr4	+	127781821	127840733	11621	protein_coding	heat_shock_protein_family_A_(Hsp70)_member_4_like
ENSG00000006283	108.526391447318	52.2269277031241	-0.449238104076733	0.159162296246862	0.999030396422047	CACNA1G	chr17	+	50561068	50627474	9709	protein_coding	calcium_channel_voltage-dependent_T_type_alpha_1G_subunit
ENSG00000242759	48.7870934029226	16.0698239086536	-0.398124547314475	0.159199181352669	0.999030396422047	LINC00882	chr3	-	106836811	107240641	3882	lincRNA	long_intergenic_non-protein_coding_RNA_882
ENSG00000118557	48.7870934029226	16.0698239086536	-0.398124547314475	0.159199181352669	0.999030396422047	PMFBP1	chr16	-	72112157	72176878	5691	protein_coding	polyamine_modulated_factor_1_binding_protein_1
ENSG00000154856	133.417765632482	68.2967516117776	-0.452856164828211	0.15927850050801	0.999030396422047	APCDD1	chr18	+	10454628	10489948	5943	protein_coding	adenomatosis_polyposis_coli_down-regulated_1
ENSG00000148297	872.193751448167	1289.60336866945	0.406748201199335	0.159317315768822	0.999030396422047	MED22	chr9	-	133338323	133348131	7224	protein_coding	mediator_complex_subunit_22
ENSG00000081059	641.20179900984	417.815421624993	-0.421619270671451	0.159836459615662	0.999030396422047	TCF7	chr5	+	134114711	134151865	10063	protein_coding	transcription_factor_7_(T-cell_specific_HMG-box)
ENSG00000261685	87.6176371317793	39.1701957773431	-0.440618316730462	0.16005473070905	0.999030396422047	RP11-401P9.4	chr16	+	50645809	50649249	3441	lincRNA	NA
ENSG00000261824	321.596554472326	503.186361139715	0.427912569222969	0.160098359046027	0.999030396422047	LINC00662	chr19	-	27684580	27793940	7958	lincRNA	long_intergenic_non-protein_coding_RNA_662
ENSG00000248240	20.9087543155383	2.0087279885817	-0.28557885766554	0.160417161972108	0.999030396422047	RP11-159F24.5	chr5	+	43515274	43525310	512	antisense	NA
ENSG00000148700	2542.90278675641	1755.6282620204	-0.396150176959332	0.160417436230157	0.999030396422047	ADD3	chr10	+	109996368	110135565	6541	protein_coding	adducin_3
ENSG00000188620	10.9522046414724	39.1701957773431	0.37312881946433	0.160558702928116	0.999030396422047	HMX3	chr10	+	123135962	123137741	1173	protein_coding	H6_family_homeobox_3
ENSG00000139926	679.03668777129	444.933249470846	-0.418867409379934	0.160988817771759	0.999030396422047	FRMD6	chr14	+	51489100	51730727	9416	protein_coding	FERM_domain_containing_6
ENSG00000173409	849.293687197816	564.452564791456	-0.413265119682469	0.161145092420124	0.999030396422047	ARV1	chr1	+	230978981	231000595	1987	protein_coding	ARV1_homolog_fatty_acid_homeostasis_modulator
ENSG00000172965	94.5872219036254	172.750607018026	0.451105413700698	0.161172369325239	0.999030396422047	MIR4435-2HG	chr2	-	111196350	111495100	8500	lincRNA	MIR4435-2_host_gene
ENSG00000236423	44.8044735332963	96.4189434519214	0.443456787291765	0.161191869026879	0.999030396422047	LINC01134	chr1	+	3900372	3917225	4064	lincRNA	long_intergenic_non-protein_coding_RNA_1134
ENSG00000246695	131.426455697669	67.2923876174868	-0.450558524712913	0.161297536851083	0.999030396422047	RASSF8-AS1	chr12	-	25939329	25959765	3981	antisense	RASSF8_atnisense_RNA_1
ENSG00000116329	443.06646049593	280.217554407147	-0.430174833988318	0.161299283278325	0.999030396422047	OPRD1	chr1	+	28812142	28871267	9345	protein_coding	opioid_receptor_delta_1
ENSG00000253878	106.535081512504	51.2225637088332	-0.446549489092652	0.161302925144363	0.999030396422047	RP11-347C18.3	chr8	+	94950037	94951396	709	sense_intronic	NA
ENSG00000003147	90.6046020339991	166.724423052281	0.4510878795517	0.161380858016186	0.999030396422047	ICA1	chr7	-	8113184	8262687	4891	protein_coding	islet_cell_autoantigen_1
ENSG00000100056	1211.71209533381	1767.68062995189	0.399021865046098	0.161870081448288	0.999030396422047	DGCR14	chr22	-	19130279	19144684	6003	protein_coding	DiGeorge_syndrome_critical_region_gene_14
ENSG00000145536	19.9130993481317	55.2400196859966	0.407839941425789	0.161880052816139	0.999030396422047	ADAMTS16	chr5	+	5140330	5320304	5863	protein_coding	ADAM_metallopeptidase_with_thrombospondin_type_1_motif_16
ENSG00000116791	625.271319531334	407.771781682084	-0.41999587735909	0.161911638161664	0.999030396422047	CRYZ	chr1	-	74705482	74733408	4085	protein_coding	crystallin_zeta
ENSG00000137558	44.8044735332963	14.0610959200719	-0.387161019114644	0.162053757032756	0.999030396422047	PI15	chr8	+	74824537	74855029	7156	protein_coding	peptidase_inhibitor_15
ENSG00000116675	936.911324329595	626.723132437489	-0.410030622329905	0.162107591512745	0.999030396422047	DNAJC6	chr1	+	65248219	65415869	6954	protein_coding	DnaJ_heat_shock_protein_family_(Hsp40)_member_C6
ENSG00000056558	109.522046414724	53.2312916974149	-0.446464012915099	0.162108450921093	0.999030396422047	TRAF1	chr9	-	120902393	120929173	6449	protein_coding	TNF_receptor_associated_factor_1
ENSG00000229729	247.918086884239	145.632779172173	-0.444567088071678	0.162163574817623	0.999030396422047	RP11-159G9.5	chr3	+	88059274	88138973	1690	lincRNA	NA
ENSG00000107949	2432.38508537428	1681.30532644288	-0.39461408648105	0.162318972896224	0.999030396422047	BCCIP	chr10	+	125823546	125853695	4498	protein_coding	BRCA2_and_CDKN1A_interacting_protein
ENSG00000196236	505.792723442544	324.409570155944	-0.425231137939116	0.162395768834699	0.999030396422047	XPNPEP3	chr22	+	40857077	40932815	9574	protein_coding	X-prolyl_aminopeptidase_3_mitochondrial
ENSG00000100604	31.8609589570107	75.3272995718136	0.430411694925266	0.162445515327773	0.999030396422047	CHGA	chr14	+	92923080	92935293	3102	protein_coding	chromogranin_A
ENSG00000175130	11686.9980074185	8217.70620128772	-0.385283116941059	0.162544550927851	0.999030396422047	MARCKSL1	chr1	-	32333832	32336379	1699	protein_coding	MARCKS-like_1
ENSG00000136925	438.088185658897	667.902056203414	0.417422133484101	0.162695033474578	0.999030396422047	TSTD2	chr9	-	97600080	97633575	5875	protein_coding	thiosulfate_sulfurtransferase_(rhodanese)-like_domain_containing_2
ENSG00000272644	7.96523973925267	33.144011811598	0.351165153738912	0.162867521493171	0.999030396422047	RP11-33O4.1	chr2	-	219069354	219069809	456	lincRNA	NA
ENSG00000121775	667.088828162411	993.315990353648	0.40786081627914	0.162964058294186	0.999030396422047	TMEM39B	chr1	+	32072031	32102866	2820	protein_coding	transmembrane_protein_39B
ENSG00000187522	1636.85676641642	1120.87021762859	-0.398966055515872	0.16297015866288	0.999030396422047	HSPA14	chr10	+	14838164	14871741	4818	protein_coding	heat_shock_protein_family_A_(Hsp70)_member_14
ENSG00000144746	1835.98775989774	1261.4811768293	-0.397289030315733	0.163017951387615	0.999030396422047	ARL6IP5	chr3	+	69084944	69106066	2522	protein_coding	ADP_ribosylation_factor_like_GTPase_6_interacting_protein_5
ENSG00000272140	25.8870291525712	65.2836596289051	0.420246804155499	0.16321541022178	0.999030396422047	RP11-574K11.29	chr10	-	73703735	73713581	1192	lincRNA	NA
ENSG00000076201	1696.59606446082	2451.65251006396	0.393573148914041	0.163229943806023	0.999030396422047	PTPN23	chr3	+	47381011	47413441	5981	protein_coding	protein_tyrosine_phosphatase_non-receptor_type_23
ENSG00000143631	333.544414081205	518.251821054077	0.423501124040454	0.163351960606253	0.999030396422047	FLG	chr1	-	152302175	152325203	12747	protein_coding	filaggrin
ENSG00000168743	562.54505658472	364.584129927578	-0.421168160933669	0.163429008838171	0.999030396422047	NPNT	chr4	+	105894775	106004027	6117	protein_coding	nephronectin
ENSG00000119688	1049.42033564654	1534.66818327642	0.399360301719054	0.163520536191459	0.999030396422047	ABCD4	chr14	-	74285423	74303056	8769	protein_coding	ATP_binding_cassette_subfamily_D_member_4
ENSG00000177613	1403.87350404328	957.158886559178	-0.400725285630794	0.163584101808563	0.999030396422047	CSTF2T	chr10	-	51695487	51699591	4105	protein_coding	cleavage_stimulation_factor_3'_pre-RNA_subunit_2_tau_variant
ENSG00000135046	75.6697775229003	143.624051183591	0.44862351264217	0.163752938411893	0.999030396422047	ANXA1	chr9	+	73151757	73170393	4561	protein_coding	annexin_A1
ENSG00000168916	875.180716350387	584.539844677273	-0.409665251021047	0.16384691526692	0.999030396422047	ZNF608	chr5	-	124636913	124748807	6922	protein_coding	zinc_finger_protein_608
ENSG00000123416	3553.4925786741	2476.76160992123	-0.389511157566337	0.163872722539928	0.999030396422047	TUBA1B	chr12	-	49127782	49131397	3574	protein_coding	tubulin_alpha_1b
ENSG00000154153	388.305437288568	243.056086618385	-0.431064833222213	0.163879984445056	0.999030396422047	FAM134B	chr5	-	16473038	16617058	4568	protein_coding	family_with_sequence_similarity_134_member_B
ENSG00000280916	176.230929230965	97.4233074462122	-0.447854604799914	0.164032205055127	0.999030396422047	FOXCUT	chr6	+	1605531	1606079	333	lincRNA	FOXC1_upstream_transcript_(non-protein_coding)
ENSG00000102384	619.297389726895	404.758689699212	-0.417779877132252	0.164178874896468	0.999030396422047	CENPI	chrX	+	101098218	101163681	4321	protein_coding	centromere_protein_I
ENSG00000260279	54.7610232073621	111.484403366284	0.444766207954182	0.1642111293535	0.999030396422047	AC137932.5	chr16	+	89297508	89298317	517	antisense	NA
ENSG00000011478	356.444478331557	550.391468871385	0.420896680599206	0.164221282878184	0.999030396422047	QPCTL	chr19	+	45692483	45703989	2396	protein_coding	glutaminyl-peptide_cyclotransferase-like
ENSG00000079974	523.714512855863	788.425735518315	0.411662204702956	0.164231054648639	0.999030396422047	RABL2B	chr22	-	50767501	50783663	5870	protein_coding	RAB_member_of_RAS_oncogene_family-like_2B
ENSG00000138160	4396.81233606747	3074.35818652428	-0.387608633951393	0.164263763074313	0.999030396422047	KIF11	chr10	+	92593286	92655395	4860	protein_coding	kinesin_family_member_11
ENSG00000205592	40.8218536636699	12.0523679314902	-0.375207944187672	0.164531134786166	0.999030396422047	MUC19	chr12	+	40393395	40570832	29490	processed_transcript	mucin_19_oligomeric
ENSG00000171502	40.8218536636699	12.0523679314902	-0.375207944187672	0.164531134786166	0.999030396422047	COL24A1	chr1	-	85729233	86156943	9568	protein_coding	collagen_type_XXIV_alpha_1
ENSG00000065308	715.875921565333	1060.60837797114	0.404751023295072	0.164621809769217	0.999030396422047	TRAM2	chr6	-	52497402	52576915	6908	protein_coding	translocation_associated_membrane_protein_2
ENSG00000147099	794.532663990454	528.295460996986	-0.411001805308908	0.16467994146922	0.999030396422047	HDAC8	chrX	-	72329516	72573103	5379	protein_coding	histone_deacetylase_8
ENSG00000250802	113.504666284351	199.868434863879	0.445648375142646	0.164753533454922	0.999030396422047	ZBED3-AS1	chr5	+	77086740	77166909	6183	antisense	ZBED3_antisense_RNA_1
ENSG00000070831	6464.78770337095	4539.72525419463	-0.385036947872766	0.164753849996354	0.999030396422047	CDC42	chr1	+	22052627	22092946	3598	protein_coding	cell_division_cycle_42
ENSG00000160695	852.280652100035	1253.44626487498	0.401302420345348	0.164886550294185	0.999030396422047	VPS11	chr11	+	119067692	119081978	5907	protein_coding	VPS11_CORVET/HOPS_core_subunit
ENSG00000174684	2656.40745304076	1845.01665751229	-0.390767710849806	0.165134551919183	0.999030396422047	B4GAT1	chr11	-	66345372	66347692	2072	protein_coding	beta-14-glucuronyltransferase_1
ENSG00000116117	522.718857888456	337.466302081725	-0.421294462083586	0.165165015527748	0.999030396422047	PARD3B	chr2	+	204545793	205620162	10382	protein_coding	par-3_family_cell_polarity_regulator_beta
ENSG00000185909	243.935467014613	143.624051183591	-0.441569603504101	0.165207295674385	0.999030396422047	KLHDC8B	chr3	+	49171611	49176486	2158	protein_coding	kelch_domain_containing_8B
ENSG00000111981	283.761665710876	445.937613465136	0.425623965352452	0.165271083321714	0.999030396422047	ULBP1	chr6	+	149964007	149973710	3142	protein_coding	UL16_binding_protein_1
ENSG00000105982	150.343900078394	80.3491195432678	-0.447119974555214	0.165283930928611	0.999030396422047	RNF32	chr7	+	156640281	156677130	4371	protein_coding	ring_finger_protein_32
ENSG00000203666	84.6306722295596	156.680783109372	0.446708166948995	0.165657304290861	0.999030396422047	EFCAB2	chr1	+	244969705	245127164	8607	protein_coding	EF-hand_calcium_binding_domain_2
ENSG00000076604	2336.80220850325	1620.03912279114	-0.391385805581905	0.165839777962895	0.999030396422047	TRAF4	chr17	+	28743984	28750958	4596	protein_coding	TNF_receptor_associated_factor_4
ENSG00000146411	130.430800730262	67.2923876174868	-0.445698702561963	0.165875409203066	0.999030396422047	SLC2A12	chr6	-	133988697	134052636	4468	protein_coding	solute_carrier_family_2_(facilitated_glucose_transporter)_member_12
ENSG00000071242	776.610874577135	1144.97495349157	0.401854836143978	0.165949787389821	0.999030396422047	RPS6KA2	chr6	-	166409364	166906451	8243	protein_coding	ribosomal_protein_S6_kinase_90kDa_polypeptide_2
ENSG00000231584	86.6219821643728	39.1701957773431	-0.434387642000699	0.166018381883818	0.999030396422047	FAHD2CP	chr2	+	96010551	96023380	2140	transcribed_unprocessed_pseudogene	fumarylacetoacetate_hydrolase_domain_containing_2C_pseudogene
ENSG00000129255	943.880909101441	1381.00049214992	0.398170191294561	0.166274514995413	0.999030396422047	MPDU1	chr17	+	7583529	7592789	3285	protein_coding	mannose-P-dolichol_utilization_defect_1
ENSG00000163596	321.596554472326	499.168905162551	0.420962574631379	0.166652066275524	0.999030396422047	ICA1L	chr2	-	202773150	202871985	10598	protein_coding	islet_cell_autoantigen_1_like
ENSG00000092098	467.957834681094	707.072251980757	0.411546437342136	0.166817795961914	0.999030396422047	RNF31	chr14	+	24146683	24160661	4982	protein_coding	ring_finger_protein_31
ENSG00000260822	414.192466441139	262.139002509911	-0.426039032816505	0.166818243189251	0.999030396422047	GS1-358P8.4	chrX	+	24545516	24550466	4951	sense_overlapping	NA
ENSG00000175274	931.933049492562	626.723132437489	-0.405106062528612	0.166834797351597	0.999030396422047	TP53I11	chr11	-	44885903	44951306	7345	protein_coding	tumor_protein_p53_inducible_protein_11
ENSG00000106333	142.378660339141	75.3272995718136	-0.445205669860353	0.166975725656835	0.999030396422047	PCOLCE	chr7	+	100602177	100608175	3532	protein_coding	procollagen_C-endopeptidase_enhancer
ENSG00000070404	196.144028579097	319.38775018449	0.433065430400861	0.166980937592736	0.999030396422047	FSTL3	chr19	+	676365	683399	3067	protein_coding	follistatin-like_3_(secreted_glycoprotein)
ENSG00000133067	12.9435145762856	42.1832877602156	0.377185099580595	0.167025484789063	0.999030396422047	LGR6	chr1	+	202193901	202319781	4583	protein_coding	leucine-rich_repeat_containing_G_protein-coupled_receptor_6
ENSG00000241769	108.526391447318	191.833522909552	0.443615320161381	0.167151570607599	0.999030396422047	LINC00893	chrX	-	149527591	149540959	3604	antisense	long_intergenic_non-protein_coding_RNA_893
ENSG00000101412	3029.77806581823	4320.77390343923	0.384741371957224	0.167176655570561	0.999030396422047	E2F1	chr20	-	33675683	33686404	2503	protein_coding	E2F_transcription_factor_1
ENSG00000018408	766.654324903069	510.216909099751	-0.409165807880507	0.167202570795236	0.999030396422047	WWTR1	chr3	-	149517235	149736714	8413	protein_coding	WW_domain_containing_transcription_regulator_1
ENSG00000162191	2013.21434409611	2887.54648358619	0.387760831256404	0.167282996300894	0.999030396422047	UBXN1	chr11	-	62676498	62679117	2532	protein_coding	UBX_domain_protein_1
ENSG00000171243	30.8653039896041	7.03054796003593	-0.339467482642235	0.167318115325693	0.999030396422047	SOSTDC1	chr7	-	16461481	16530580	2473	protein_coding	sclerostin_domain_containing_1
ENSG00000261490	32.8566139244173	8.03491195432678	-0.347464355307995	0.167340550191272	0.999030396422047	RP11-448G15.3	chr4	-	10068089	10073019	3510	sense_overlapping	NA
ENSG00000053501	836.35017262153	1227.33280102342	0.398896548602068	0.167546547487348	0.999030396422047	USE1	chr19	+	17215346	17219829	2431	protein_coding	unconventional_SNARE_in_the_ER_1_homolog_(S._cerevisiae)
ENSG00000166106	85.6263271969662	157.685147103663	0.44457749368922	0.167665127311413	0.999030396422047	ADAMTS15	chr11	+	130448974	130476641	5673	protein_coding	ADAM_metallopeptidase_with_thrombospondin_type_1_motif_15
ENSG00000100591	2404.5067462869	1671.26168649997	-0.389188508845528	0.167675586186168	0.999030396422047	AHSA1	chr14	+	77457870	77469474	2948	protein_coding	AHA1_activator_of_heat_shock_90kDa_protein_ATPase_homolog_1_(yeast)
ENSG00000172663	304.670420026415	474.05980530528	0.420577524711566	0.168353879647564	0.999030396422047	TMEM134	chr11	-	67461710	67469272	5892	protein_coding	transmembrane_protein_134
ENSG00000184428	899.076435568145	1314.71246852672	0.396826042726567	0.168372103984896	0.999030396422047	TOP1MT	chr8	-	143304384	143359979	6441	protein_coding	topoisomerase_(DNA)_I_mitochondrial
ENSG00000224189	212.074508057602	122.532407303483	-0.440791353225248	0.168409166041883	0.999030396422047	HAGLR	chr2	-	176173195	176188958	4851	antisense	HOXD_antisense_growth-associated_long_non-coding_RNA
ENSG00000198755	17549.4144555084	24750.5419113094	0.377969331136368	0.168428780062188	0.999030396422047	RPL10A	chr6	+	35468408	35470785	1501	protein_coding	ribosomal_protein_L10a
ENSG00000154102	92.5959119688123	43.1876517545064	-0.43481243969566	0.168512775049332	0.999030396422047	C16orf74	chr16	-	85690084	85751129	2181	protein_coding	chromosome_16_open_reading_frame_74
ENSG00000114166	849.293687197816	569.474384762911	-0.405375361645285	0.168534826503669	0.999030396422047	KAT2B	chr3	+	20040023	20154404	5634	protein_coding	K(lysine)_acetyltransferase_2B
ENSG00000203667	122.46556099101	211.920802795369	0.440633752345436	0.168565263033826	0.999030396422047	COX20	chr1	+	244835322	244845057	4864	protein_coding	COX20_cytochrome_c_oxidase_assembly_factor
ENSG00000034152	876.176371317793	588.557300654437	-0.404581821249297	0.168623533504861	0.999030396422047	MAP2K3	chr17	+	21284672	21315240	3783	protein_coding	mitogen-activated_protein_kinase_kinase_3
ENSG00000144791	1912.65319238805	1323.75174447534	-0.390871213681646	0.168682299493977	0.999030396422047	LIMD1	chr3	+	45555394	45686338	12673	protein_coding	LIM_domains_containing_1
ENSG00000128713	749.728190457157	499.168905162551	-0.408115976839597	0.168706719859263	0.999030396422047	HOXD11	chr2	+	176104216	176109754	2110	protein_coding	homeobox_D11
ENSG00000099769	1.99130993481317	20.087279885817	0.277403662978875	0.168754972358269	0.999030396422047	IGFALS	chr16	-	1790413	1794971	2363	protein_coding	insulin_like_growth_factor_binding_protein_acid_labile_subunit
ENSG00000172201	3896.99354242937	5534.04560854257	0.381708713371449	0.168770454494655	0.999030396422047	ID4	chr6	+	19837386	19840684	2344	protein_coding	inhibitor_of_DNA_binding_4_dominant_negative_helix-loop-helix_protein
ENSG00000104946	506.788378409951	760.303543678172	0.407535552786512	0.168934741957684	0.999030396422047	TBC1D17	chr19	+	49877425	49888749	4745	protein_coding	TBC1_domain_family_member_17
ENSG00000095066	371.379302842656	568.47002076862	0.414870777652232	0.16901932525569	0.999030396422047	HOOK2	chr19	-	12763003	12872740	5950	protein_coding	hook_microtubule-tethering_protein_2
ENSG00000254428	31.8609589570107	74.3229355775227	0.423550351769352	0.169159308584126	0.999030396422047	RP11-110I1.11	chr11	-	119003742	119004893	523	antisense	NA
ENSG00000100916	814.445763338585	545.36964889993	-0.405444024519402	0.169386874625106	0.999030396422047	BRMS1L	chr14	+	35826318	35932325	3897	protein_coding	breast_cancer_metastasis-suppressor_1-like
ENSG00000075618	2985.96924725234	2088.07274413067	-0.385110816163415	0.169597906969232	0.999030396422047	FSCN1	chr7	+	5592823	5606655	3692	protein_coding	fascin_actin-bundling_protein_1
ENSG00000158769	414.192466441139	263.143366504202	-0.423004351469987	0.169643769978967	0.999030396422047	F11R	chr1	-	160995211	161021348	5066	protein_coding	F11_receptor
ENSG00000255135	155.322174915427	84.3665755204312	-0.442470657126002	0.169709831666482	0.999030396422047	RP11-111M22.3	chr11	-	76441338	76444656	754	lincRNA	NA
ENSG00000247092	259.865946493118	155.676419115081	-0.435145128973228	0.16985398563945	0.999030396422047	SNHG10	chr14	-	95532297	95534872	1945	antisense	small_nucleolar_RNA_host_gene_10
ENSG00000181409	499.818793638105	323.405206161653	-0.417455364166131	0.169905176761882	0.999030396422047	AATK	chr17	-	81117295	81166077	6225	protein_coding	apoptosis-associated_tyrosine_kinase
ENSG00000236364	19.9130993481317	54.2356556917058	0.399834601077925	0.169915939295736	0.999030396422047	RP11-525G13.2	chr1	-	165890795	165900683	1570	antisense	NA
ENSG00000217801	58.7436430769884	116.506223337738	0.439860142834104	0.170012123778095	0.999030396422047	RP11-465B22.3	chr1	+	1059734	1069355	2171	transcribed_unprocessed_pseudogene	NA
ENSG00000118514	15.9304794785053	47.2051077316698	0.386503866201288	0.170416437872427	0.999030396422047	ALDH8A1	chr6	-	134917390	134950122	2868	protein_coding	aldehyde_dehydrogenase_8_family_member_A1
ENSG00000120697	413.196811473732	626.723132437489	0.410758760381252	0.170470541543757	0.999030396422047	ALG5	chr13	-	36949775	37000261	2194	protein_coding	ALG5_dolichyl-phosphate_beta-glucosyltransferase
ENSG00000170745	72.6828126206806	137.597867217846	0.441392636561079	0.170502348075367	0.999030396422047	KCNS3	chr2	+	17877847	18361616	3131	protein_coding	potassium_voltage-gated_channel_modifier_subfamily_S_member_3
ENSG00000138604	547.610232073621	816.547927358459	0.404165210241756	0.170553782731668	0.999030396422047	GLCE	chr15	+	69160584	69272217	6630	protein_coding	glucuronic_acid_epimerase
ENSG00000125148	247.918086884239	147.641507160755	-0.435239797526886	0.170757466522473	0.999030396422047	MT2A	chr16	+	56608199	56609497	1299	protein_coding	metallothionein_2A
ENSG00000122884	1598.02622268757	2293.9673629603	0.38657526032044	0.170758575345622	0.999030396422047	P4HA1	chr10	-	73007217	73096974	3093	protein_coding	prolyl_4-hydroxylase_alpha_polypeptide_I
ENSG00000204267	677.045377836477	448.950705448009	-0.408439314737157	0.170800727091648	0.999030396422047	TAP2	chr6	-	32821833	32838780	6390	protein_coding	transporter_2_ATP-binding_cassette_sub-family_B_(MDR/TAP)
ENSG00000153012	223.026712699075	130.56731925781	-0.437128056862504	0.171008599337117	0.999030396422047	LGI2	chr4	-	24998847	25030879	6428	protein_coding	leucine-rich_repeat_LGI_family_member_2
ENSG00000169914	2143.64514482637	1491.48053152191	-0.387072541058767	0.171037321226219	0.999030396422047	OTUD3	chr1	+	19882513	19912945	6767	protein_coding	OTU_deubiquitinase_3
ENSG00000138185	276.79208093903	167.728787046572	-0.43216894545493	0.171238406952394	0.999030396422047	ENTPD1	chr10	+	95711779	95869695	6975	protein_coding	ectonucleoside_triphosphate_diphosphohydrolase_1
ENSG00000110328	667.088828162411	984.276714405031	0.399356619367517	0.171244482794183	0.999030396422047	GALNT18	chr11	-	11270876	11622005	3627	protein_coding	polypeptide_N-acetylgalactosaminyltransferase_18
ENSG00000128714	3021.81282607898	2117.19929996511	-0.383331473156471	0.171265874851523	0.999030396422047	HOXD13	chr2	+	176092891	176095938	2240	protein_coding	homeobox_D13
ENSG00000104267	1303.31235233522	893.883954918854	-0.393955105648724	0.171318378809036	0.999030396422047	CA2	chr8	+	85463852	85481493	2123	protein_coding	carbonic_anhydrase_II
ENSG00000137210	835.354517654123	561.439472808584	-0.402840952343746	0.171331156818717	0.999030396422047	TMEM14B	chr6	+	10747759	10852753	4815	protein_coding	transmembrane_protein_14B
ENSG00000198130	694.967167249795	462.00743737379	-0.407078562966143	0.171478219830496	0.999030396422047	HIBCH	chr2	-	190189735	190344193	7438	protein_coding	3-hydroxyisobutyryl-CoA_hydrolase
ENSG00000162415	721.849851369773	481.090353265316	-0.406071821953107	0.171545147055872	0.999030396422047	ZSWIM5	chr1	-	45016399	45306209	6046	protein_coding	zinc_finger_SWIM-type_containing_5
ENSG00000122863	1236.60346951898	846.678847187185	-0.394626266405428	0.171565011279682	0.999030396422047	CHST3	chr10	+	71964365	72013564	6970	protein_coding	carbohydrate_(chondroitin_6)_sulfotransferase_3
ENSG00000204442	177.226584198372	99.4320354347939	-0.439785342451444	0.171591926996574	0.999030396422047	FAM155A	chr13	-	107163510	107866735	8503	protein_coding	family_with_sequence_similarity_155_member_A
ENSG00000013588	446.053425398149	286.243738372892	-0.418807188583813	0.171633435748897	0.999030396422047	GPRC5A	chr12	+	12890782	12917937	8440	protein_coding	G_protein-coupled_receptor_class_C_group_5_member_A
ENSG00000117016	595.401670509137	882.835950981655	0.401194787582616	0.17172140477317	0.999030396422047	RIMS3	chr1	-	40620679	40665657	7235	protein_coding	regulating_synaptic_membrane_exocytosis_3
ENSG00000163053	410.209846571512	261.13463851562	-0.420891756627809	0.17189099358358	0.999030396422047	SLC16A14	chr2	-	230034974	230068999	4946	protein_coding	solute_carrier_family_16_member_14
ENSG00000184702	441.075150561116	664.888964220541	0.407474991186791	0.172162761095957	0.999030396422047	SEPT5	chr22	+	19714464	19724772	5914	protein_coding	septin_5
ENSG00000138182	2228.27581705593	1553.75109916794	-0.385366498482357	0.172290867261186	0.999030396422047	KIF20B	chr10	+	89701610	89774939	6851	protein_coding	kinesin_family_member_20B
ENSG00000076351	258.870291525712	406.767417687793	0.420670723035777	0.172321037402671	0.999030396422047	SLC46A1	chr17	-	28394756	28407197	7838	protein_coding	solute_carrier_family_46_(folate_transporter)_member_1
ENSG00000157456	1479.54328156618	1020.4338181995	-0.390758798935832	0.172411060185813	0.999030396422047	CCNB2	chr15	+	59105078	59125045	2801	protein_coding	cyclin_B2
ENSG00000119729	692.975857314982	1019.42945420521	0.397420767933531	0.172431473050302	0.999030396422047	RHOQ	chr2	+	46541806	46583121	4619	protein_coding	ras_homolog_family_member_Q
ENSG00000132199	753.710810326784	1104.80039371993	0.395815733481923	0.17244778222585	0.999030396422047	ENOSF1	chr18	-	670324	712676	10616	protein_coding	enolase_superfamily_member_1
ENSG00000103599	41.8175086310765	13.056731925781	-0.372464377296966	0.172541564620093	0.999030396422047	IQCH	chr15	+	67254800	67502260	7108	protein_coding	IQ_motif_containing_H
ENSG00000120868	928.946084590342	628.731860426071	-0.39923413844618	0.172555427735937	0.999030396422047	APAF1	chr12	+	98645141	98735433	7908	protein_coding	apoptotic_peptidase_activating_factor_1
ENSG00000026036	77.6610874577135	144.628415177882	0.439503100091415	0.172563522881852	0.999030396422047	RTEL1-TNFRSF6B	chr20	+	63659300	63698684	8738	protein_coding	RTEL1-TNFRSF6B_readthrough_(NMD_candidate)
ENSG00000189127	67.7045377836477	28.1221918401437	-0.414579574606977	0.172743275590333	0.999030396422047	ANKRD34B	chr5	-	80556755	80570488	4024	protein_coding	ankyrin_repeat_domain_34B
ENSG00000236104	600.37994534617	888.8621349474	0.399993294426131	0.172745158868318	0.999030396422047	ZBTB22	chr6	-	33314406	33317942	2728	protein_coding	zinc_finger_and_BTB_domain_containing_22
ENSG00000089820	193.157063676877	110.480039371993	-0.437552758026734	0.172804432475858	0.999030396422047	ARHGAP4	chrX	-	153907367	153934999	5580	protein_coding	Rho_GTPase_activating_protein_4
ENSG00000067334	1559.19567895871	1077.68256587408	-0.389498131979028	0.172861200104662	0.999030396422047	DNTTIP2	chr1	-	93866283	93879918	7519	protein_coding	deoxynucleotidyltransferase_terminal_interacting_protein_2
ENSG00000154144	450.036045267776	676.941332152031	0.406204156391388	0.172951867402642	0.999030396422047	TBRG1	chr11	+	124622836	124635398	6627	protein_coding	transforming_growth_factor_beta_regulator_1
ENSG00000136731	2543.89844172382	3614.70601545276	0.380182685016082	0.172969300190744	0.999030396422047	UGGT1	chr2	+	128091200	128195677	11349	protein_coding	UDP-glucose_glycoprotein_glucosyltransferase_1
ENSG00000137038	1099.20308401687	750.259903735263	-0.395257073742465	0.173096199901113	0.999030396422047	TMEM261	chr9	-	7796490	7888380	3000	protein_coding	transmembrane_protein_261
ENSG00000188981	7.96523973925267	32.1396478173071	0.341425420476882	0.173244594464381	0.999030396422047	MSANTD1	chr4	+	3244369	3271738	7553	protein_coding	Myb/SANT-like_DNA-binding_domain_containing_1
ENSG00000074211	631.245249335774	417.815421624993	-0.407622861025162	0.173305821906193	0.999030396422047	PPP2R2C	chr4	-	6320578	6563600	9198	protein_coding	protein_phosphatase_2_regulatory_subunit_B_gamma
ENSG00000259673	80.6480523599333	36.1571037944705	-0.424194693733183	0.173374241806574	0.999030396422047	IQCH-AS1	chr15	-	67403619	67521844	6732	lincRNA	IQCH_antisense_RNA_1
ENSG00000165359	359.431443233777	225.981898715441	-0.423009295051509	0.173387821735237	0.999030396422047	DDX26B	chrX	+	135520659	135582510	7177	protein_coding	DEAD/H_(Asp-Glu-Ala-Asp/His)_box_polypeptide_26B
ENSG00000203760	1049.42033564654	715.107163935084	-0.395803726681091	0.173451322910462	0.999030396422047	CENPW	chr6	+	126340174	126348875	795	protein_coding	centromere_protein_W
ENSG00000124787	233.978917340547	370.610313893323	0.42165906785101	0.173860189693111	0.999030396422047	RPP40	chr6	-	4994732	5004063	1962	protein_coding	ribonuclease_P/MRP_40kDa_subunit
ENSG00000151151	386.314127353754	245.064814606967	-0.420314568336482	0.174042517308272	0.999030396422047	IPMK	chr10	-	58191517	58267934	6133	protein_coding	inositol_polyphosphate_multikinase
ENSG00000164307	352.461858461931	538.339100939894	0.410825417967986	0.174285343111466	0.999030396422047	ERAP1	chr5	-	96760810	96808100	7945	protein_coding	endoplasmic_reticulum_aminopeptidase_1
ENSG00000259658	48.7870934029226	17.0741879029444	-0.386741212326649	0.174433034170926	0.999030396422047	RP11-89K11.1	chr15	-	101737099	101745710	711	lincRNA	NA
ENSG00000218739	940.893944199221	638.775500368979	-0.396753807594279	0.174723703786258	0.999030396422047	CEBPZOS	chr2	+	37196488	37216193	4698	protein_coding	CEBPZ_opposite_strand
ENSG00000196155	451.031700235182	676.941332152031	0.404274881820094	0.17482670662729	0.999030396422047	PLEKHG4	chr16	+	67277510	67289499	7328	protein_coding	pleckstrin_homology_and_RhoGEF_domain_containing_G4
ENSG00000140395	819.424038175618	552.400196859966	-0.399614934800226	0.174905930583471	0.999030396422047	WDR61	chr15	-	78277835	78299794	7279	protein_coding	WD_repeat_domain_61
ENSG00000131236	4550.14320104809	3217.98223770788	-0.376599025605873	0.175040766611554	0.999030396422047	CAP1	chr1	+	40040233	40072649	3814	protein_coding	CAP_adenylate_cyclase-associated_protein_1_(yeast)
ENSG00000204217	1820.05728041923	1266.50299680076	-0.385114636883493	0.175051996922744	0.999030396422047	BMPR2	chr2	+	202376936	202567751	11893	protein_coding	bone_morphogenetic_protein_receptor_type_II
ENSG00000179918	2311.91083431809	3282.26153334249	0.378732383876098	0.175209708934136	0.999030396422047	SEPHS2	chr16	-	30444381	30446181	1801	protein_coding	selenophosphate_synthetase_2
ENSG00000111875	560.553746649906	368.601585904741	-0.408784431707281	0.175210207874933	0.999030396422047	ASF1A	chr6	+	118894220	118909167	2517	protein_coding	anti-silencing_function_1A_histone_chaperone
ENSG00000175467	1696.59606446082	2421.52159023523	0.381536983587376	0.175231391178636	0.999030396422047	SART1	chr11	+	65961689	65979828	4323	protein_coding	squamous_cell_carcinoma_antigen_recognized_by_T-cells_1
ENSG00000115163	691.980202347576	462.00743737379	-0.403168782506297	0.175376365976063	0.999030396422047	CENPA	chr2	+	26764289	26801067	1983	protein_coding	centromere_protein_A
ENSG00000136960	137.400385502109	73.3185715832319	-0.435871833648805	0.175958917257602	0.999030396422047	ENPP2	chr8	-	119557086	119673453	6729	protein_coding	ectonucleotide_pyrophosphatase/phosphodiesterase_2
ENSG00000105409	438.088185658897	657.858416260505	0.403778983897599	0.17601645134813	0.999030396422047	ATP1A3	chr19	-	41966582	41997497	5122	protein_coding	ATPase_Na+/K+_transporting_alpha_3_polypeptide
ENSG00000162620	86.6219821643728	40.1745597716339	-0.425071271477378	0.176054917560546	0.999030396422047	LRRIQ3	chr1	-	74026015	74198187	8759	protein_coding	leucine-rich_repeats_and_IQ_motif_containing_3
ENSG00000090889	2181.48003358782	1526.63327132209	-0.381667786426539	0.176270704883421	0.999030396422047	KIF4A	chrX	+	70290090	70420832	4533	protein_coding	kinesin_family_member_4A
ENSG00000089248	2429.39812047206	3442.95977242903	0.37730784564661	0.176281104350999	0.999030396422047	ERP29	chr12	+	112013316	112023451	3083	protein_coding	endoplasmic_reticulum_protein_29
ENSG00000188322	582.458155932851	384.671409813395	-0.406573252448837	0.176370731498451	0.999030396422047	SBK1	chr16	+	28292519	28323849	4992	protein_coding	SH3_domain_binding_kinase_1
ENSG00000105699	1087.25522440799	1566.80783109372	0.38580734683709	0.176487898995802	0.999030396422047	LSR	chr19	+	35248330	35267964	2916	protein_coding	lipolysis_stimulated_lipoprotein_receptor
ENSG00000223886	53.7653682399555	20.087279885817	-0.393969876643516	0.176497211754863	0.999030396422047	RP11-251G23.2	chr7	+	105530209	105530671	463	processed_pseudogene	NA
ENSG00000105281	9072.40806300879	12719.2656236993	0.371186689965449	0.17651307856612	0.999030396422047	SLC1A5	chr19	-	46774883	46788594	3332	protein_coding	solute_carrier_family_1_(neutral_amino_acid_transporter)_member_5
ENSG00000162413	2172.51913888116	1520.60708735634	-0.381471068539621	0.17651966882518	0.999030396422047	KLHL21	chr1	-	6590724	6614607	6901	protein_coding	kelch_like_family_member_21
ENSG00000185442	107.530736479911	187.816066932389	0.433974693071283	0.176604312903549	0.999030396422047	FAM174B	chr15	-	92617443	92809884	4657	protein_coding	family_with_sequence_similarity_174_member_B
ENSG00000105617	351.466203494524	535.326008957022	0.408246679406703	0.176938851564457	0.999030396422047	LENG1	chr19	-	54155161	54159882	1542	protein_coding	leukocyte_receptor_cluster_(LRC)_member_1
ENSG00000003402	858.254581904475	581.526752694401	-0.39626765171788	0.177184770736404	0.999030396422047	CFLAR	chr2	+	201116104	201176687	22529	protein_coding	CASP8_and_FADD_like_apoptosis_regulator
ENSG00000162407	553.58416187806	364.584129927578	-0.406969140574126	0.177308990895486	0.999030396422047	PLPP3	chr1	-	56494747	56645301	5286	protein_coding	phospholipid_phosphatase_3
ENSG00000145354	897.085125633332	1299.64700861236	0.387935240748821	0.177360172883256	0.999030396422047	CISD2	chr4	+	102868978	102889242	2607	protein_coding	CDGSH_iron_sulfur_domain_2
ENSG00000257122	51.7740583051423	104.453855406248	0.430271861356035	0.177365659532295	0.999030396422047	RRN3P3	chr16	-	22418672	22437715	3366	transcribed_unprocessed_pseudogene	RRN3_homolog_RNA_polymerase_I_transcription_factor_pseudogene_3
ENSG00000123104	886.132920991859	601.614032580218	-0.395275567758239	0.177471725756562	0.999030396422047	ITPR2	chr12	-	26336515	26833198	12750	protein_coding	inositol_145-trisphosphate_receptor_type_2
ENSG00000131747	15602.9089942286	11148.4403366284	-0.369772744448598	0.177550239616663	0.999030396422047	TOP2A	chr17	-	40388516	40417950	6437	protein_coding	topoisomerase_(DNA)_II_alpha
ENSG00000114767	1120.11183833241	1610.99984684252	0.384332189730271	0.1775686727274	0.999030396422047	RRP9	chr3	-	51933430	51941941	1578	protein_coding	ribosomal_RNA_processing_9_small_subunit_(SSU)_processome_component_homolog_(yeast)
ENSG00000163623	90.6046020339991	162.706967075117	0.43418773295672	0.177634913340497	0.999030396422047	NKX6-1	chr4	-	84491987	84498450	3086	protein_coding	NK6_homeobox_1
ENSG00000160014	10662.4690459571	7608.05725675317	-0.370501172343177	0.177686702883925	0.999030396422047	CALM3	chr19	+	46601074	46610793	3667	protein_coding	calmodulin_3_(phosphorylase_kinase_delta)
ENSG00000244462	2381.60668203655	1672.26605049426	-0.379274835360869	0.177726312644716	0.999030396422047	RBM12	chr20	-	35648925	35664956	6702	protein_coding	RNA_binding_motif_protein_12
ENSG00000236552	625.271319531334	918.993054776126	0.39421246615928	0.177744996294376	0.999030396422047	RPL13AP5	chr10	+	96750288	96750899	612	processed_pseudogene	ribosomal_protein_L13a_pseudogene_5
ENSG00000124207	9524.43541821138	6795.52678537188	-0.370334018393873	0.178198574265204	0.999030396422047	CSE1L	chr20	+	49046246	49096960	3800	protein_coding	CSE1_chromosome_segregation_1-like_(yeast)
ENSG00000173465	544.623267171401	805.49992342126	0.396501654046273	0.178377590949633	0.999030396422047	SSSCA1	chr11	+	65570430	65573942	2008	protein_coding	Sjogren_syndrome/scleroderma_autoantigen_1
ENSG00000008405	445.057770430743	665.893328214832	0.401003072698413	0.178452998301503	0.999030396422047	CRY1	chr12	-	106991364	107093829	5062	protein_coding	cryptochrome_circadian_clock_1
ENSG00000272556	212.074508057602	337.466302081725	0.419424498913291	0.178494820676677	0.999030396422047	GTF2IP13	chr7	+	45769105	45815263	10334	transcribed_unprocessed_pseudogene	general_transcription_factor_IIi_pseudogene_13
ENSG00000170540	2727.09895572663	1921.34832107839	-0.377139631934838	0.178523883344715	0.999030396422047	ARL6IP1	chr16	-	18791667	18801678	3666	protein_coding	ADP_ribosylation_factor_like_GTPase_6_interacting_protein_1
ENSG00000118922	868.211131578541	589.561664648728	-0.394585591527842	0.178610513591564	0.999030396422047	KLF12	chr13	-	73686089	74133905	11090	protein_coding	Kruppel-like_factor_12
ENSG00000110721	421.162051212985	271.178278458529	-0.41316898927698	0.178612369664742	0.999030396422047	CHKA	chr11	-	68052859	68121444	3877	protein_coding	choline_kinase_alpha
ENSG00000101546	183.200514002811	296.2873783158	0.422712466445799	0.17864508165496	0.999030396422047	RBFA	chr18	+	80034358	80046397	3722	protein_coding	ribosome_binding_factor_A_(putative)
ENSG00000163453	76.6654324903069	34.1483758058888	-0.416910639167938	0.178645243159221	0.999030396422047	IGFBP7	chr4	-	57030773	57110385	1930	protein_coding	insulin_like_growth_factor_binding_protein_7
ENSG00000253425	22.9000642503514	58.2531116688692	0.398837142600724	0.178710483842714	0.999030396422047	HSPA8P13	chr8	+	46549089	46550802	472	unprocessed_pseudogene	heat_shock_protein_family_A_(Hsp70)_member_8_pseudogene_13
ENSG00000148600	415.188121408545	623.710040454616	0.402274412753922	0.178841886496662	0.999030396422047	CDHR1	chr10	+	84194635	84219621	7633	protein_coding	cadherin_related_family_member_1
ENSG00000180340	176.230929230965	286.243738372892	0.423326571688265	0.178898371908238	0.999030396422047	FZD2	chr17	+	44557459	44559570	2112	protein_coding	frizzled_class_receptor_2
ENSG00000197045	1548.24347431724	1076.67820187979	-0.383602622216013	0.178915608037266	0.999030396422047	GMFB	chr14	-	54474484	54489196	7966	protein_coding	glia_maturation_factor_beta
ENSG00000126778	933.924359427375	636.766772380397	-0.392677129848153	0.178945854544817	0.999030396422047	SIX1	chr14	-	60643415	60658259	5430	protein_coding	SIX_homeobox_1
ENSG00000135116	556.57112678028	821.569747329913	0.39528759442394	0.179141740792341	0.999030396422047	HRK	chr12	-	116856144	116881441	6853	protein_coding	harakiri_BCL2_interacting_protein
ENSG00000171763	461.983904876655	300.304834292963	-0.410018169023999	0.179172526167442	0.999030396422047	SPATA5L1	chr15	+	45402331	45421419	3406	protein_coding	spermatogenesis_associated_5-like_1
ENSG00000096092	222.031057731668	131.571683252101	-0.428671214626506	0.179214562145366	0.999030396422047	TMEM14A	chr6	+	52671109	52686588	992	protein_coding	transmembrane_protein_14A
ENSG00000080493	335.535724016019	210.916438801078	-0.4188394832027	0.179220444648048	0.999030396422047	SLC4A4	chr4	+	71187286	71572087	8361	protein_coding	solute_carrier_family_4_(sodium_bicarbonate_cotransporter)_member_4
ENSG00000138709	1114.13790852797	1599.95184290532	0.38277932354855	0.179258611033387	0.999030396422047	LARP1B	chr4	+	128061268	128222931	8792	protein_coding	La_ribonucleoprotein_domain_family_member_1B
ENSG00000014164	590.423395672104	391.701957773431	-0.403200132898483	0.179340814145081	0.999030396422047	ZC3H3	chr8	-	143437655	143541453	3731	protein_coding	zinc_finger_CCCH-type_containing_3
ENSG00000183186	200.126648448723	116.506223337738	-0.430118709846901	0.179530078514906	0.999030396422047	C2CD4C	chr19	-	405438	409170	3129	protein_coding	C2_calcium-dependent_domain_containing_4C
ENSG00000136367	179.217894133185	290.261194350055	0.42226373013895	0.179591973237442	0.999030396422047	ZFHX2	chr14	-	23520855	23556192	10128	protein_coding	zinc_finger_homeobox_2
ENSG00000188487	15.9304794785053	46.200743737379	0.377814560809762	0.1796206254509	0.999030396422047	INSC	chr11	+	15112424	15247208	3435	protein_coding	inscuteable_homolog_(Drosophila)
ENSG00000234084	15.9304794785053	46.200743737379	0.377814560809762	0.1796206254509	0.999030396422047	RP3-388E23.2	chr6	+	135301568	135307158	577	antisense	NA
ENSG00000154252	0.995654967406583	17.0741879029444	0.248155362851921	0.179803520454656	0.999030396422047	GAL3ST2	chr2	+	241776825	241804208	1370	protein_coding	galactose-3-O-sulfotransferase_2
ENSG00000198961	2373.64144229729	3353.57137693714	0.374109158609753	0.179811200782705	0.999030396422047	PJA2	chr5	-	109334709	109409994	5217	protein_coding	praja_ring_finger_2_E3_ubiquitin_protein_ligase
ENSG00000064547	163.28741465468	91.3971234804671	-0.431598207568692	0.180191952619138	0.999030396422047	LPAR2	chr19	-	19623668	19628930	2980	protein_coding	lysophosphatidic_acid_receptor_2
ENSG00000081189	326.574829309359	204.890254835333	-0.418535995496257	0.180230292911965	0.999030396422047	MEF2C	chr5	-	88717117	88904257	10736	protein_coding	myocyte_enhancer_factor_2C
ENSG00000072954	191.165753742064	110.480039371993	-0.429993577546643	0.180293646789948	0.999030396422047	TMEM38A	chr19	+	16661127	16690029	3005	protein_coding	transmembrane_protein_38A
ENSG00000131791	982.711452830298	1415.1488679558	0.38364006338174	0.180302804934791	0.999030396422047	PRKAB2	chr1	-	147155106	147172550	5460	protein_coding	protein_kinase_AMP-activated_beta_2_non-catalytic_subunit
ENSG00000109390	961.80269851476	657.858416260505	-0.390458611319479	0.180567555514943	0.999030396422047	NDUFC1	chr4	-	139266880	139302551	1941	protein_coding	NADH:ubiquinone_oxidoreductase_subunit_C1
ENSG00000132164	1037.47247603766	712.094071952211	-0.388911402435187	0.180582855347938	0.999030396422047	SLC6A11	chr3	+	10816200	10940733	6700	protein_coding	solute_carrier_family_6_(neurotransmitter_transporter)_member_11
ENSG00000065054	845.311067328189	574.496204734365	-0.3931375856592	0.180665687160348	0.999030396422047	SLC9A3R2	chr16	+	2025356	2039026	3550	protein_coding	solute_carrier_family_9_subfamily_A_(NHE3_cation_proton_antiporter_3)_member_3_regulator_2
ENSG00000137806	463.975214811468	302.313562281545	-0.408272921626415	0.180776630704855	0.999030396422047	NDUFAF1	chr15	-	41387349	41402519	1790	protein_coding	NADH:ubiquinone_oxidoreductase_complex_assembly_factor_1
ENSG00000206601	1.99130993481317	19.0829158915261	0.266782092081395	0.1807928708166	0.999030396422047	RNU6-431P	chr4	+	108652150	108652256	107	snRNA	RNA_U6_small_nuclear_431_pseudogene
ENSG00000173548	142.378660339141	77.3360275603953	-0.431218025928418	0.180795409230436	0.999030396422047	SNX33	chr15	+	75647906	75662301	8008	protein_coding	sorting_nexin_33
ENSG00000150764	480.90134925738	314.365930213035	-0.407228790605686	0.180830401715418	0.999030396422047	DIXDC1	chr11	+	111927144	112022584	8509	protein_coding	DIX_domain_containing_1
ENSG00000115762	2202.38878790336	1548.72927919649	-0.377091642317938	0.180875937155468	0.999030396422047	PLEKHB2	chr2	+	131104847	131353709	6728	protein_coding	pleckstrin_homology_domain_containing_B2
ENSG00000103489	427.135981017424	276.200098429983	-0.410445999140405	0.180902502412164	0.999030396422047	XYLT1	chr16	-	17101769	17470881	11004	protein_coding	xylosyltransferase_I
ENSG00000055163	6541.45313586125	4668.28384546386	-0.369079253456993	0.180947927577944	0.999030396422047	CYFIP2	chr5	+	157266079	157395595	10582	protein_coding	cytoplasmic_FMR1_interacting_protein_2
ENSG00000062282	104.543771577691	52.2269277031241	-0.42690940766714	0.180950204674735	0.999030396422047	DGAT2	chr11	+	75759512	75801535	7905	protein_coding	diacylglycerol_O-acyltransferase_2
ENSG00000171517	142.378660339141	237.02990265264	0.425448369802752	0.181096921834533	0.999030396422047	LPAR3	chr1	-	84811602	84893213	3543	protein_coding	lysophosphatidic_acid_receptor_3
ENSG00000253667	18.9174443807251	51.2225637088332	0.386293634810031	0.181126564818757	0.999030396422047	RP11-30L15.4	chr8	+	53971231	53974210	2479	processed_pseudogene	NA
ENSG00000086061	3984.61117956115	2831.3020999059	-0.371282552234562	0.181459468922577	0.999030396422047	DNAJA1	chr9	+	33025211	33039907	2730	protein_coding	DnaJ_heat_shock_protein_family_(Hsp40)_member_A1
ENSG00000148824	215.061472959822	340.479394064597	0.416086062646244	0.181527526029323	0.999030396422047	MTG1	chr10	+	133394094	133421307	4095	protein_coding	mitochondrial_ribosome-associated_GTPase_1
ENSG00000205927	92.5959119688123	164.715695063699	0.430152144858468	0.181588741270958	0.999030396422047	OLIG2	chr21	+	33025845	33029196	3352	protein_coding	oligodendrocyte_lineage_transcription_factor_2
ENSG00000001084	1155.95541715904	1654.18749859703	0.379877188408309	0.181759909730306	0.999030396422047	GCLC	chr6	-	53497341	53616970	8463	protein_coding	glutamate-cysteine_ligase_catalytic_subunit
ENSG00000168653	4609.88249909248	3282.26153334249	-0.369998476235885	0.181844662749458	0.999030396422047	NDUFS5	chr1	+	39026318	39034636	548	protein_coding	NADH:ubiquinone_oxidoreductase_subunit_S5
ENSG00000250116	9.95654967406584	35.1527398001797	0.34720086983572	0.181915540731423	0.999030396422047	RP11-417F21.1	chr2	-	46568256	46580238	1519	antisense	NA
ENSG00000115468	703.928061956454	474.05980530528	-0.396105890086661	0.181985265155905	0.999030396422047	EFHD1	chr2	+	232606057	232682781	3052	protein_coding	EF-hand_domain_family_member_D1
ENSG00000256073	321.596554472326	201.87716285246	-0.417105829938183	0.182040498151037	0.999030396422047	URB1-AS1	chr21	+	32393130	32393960	831	lincRNA	URB1_antisense_RNA_1_(head_to_head)
ENSG00000089199	14.9348245110988	44.1920157487973	0.371759366543397	0.182051013390372	0.999030396422047	CHGB	chr20	+	5911430	5925361	4535	protein_coding	chromogranin_B
ENSG00000258623	16.9261344459119	1.00436399429085	-0.246488341256359	0.182096494031824	0.999030396422047	CTD-2325P2.3	chr14	-	68683411	68685565	461	antisense	NA
ENSG00000276814	16.9261344459119	1.00436399429085	-0.246488341256359	0.182096494031824	0.999030396422047	RP1-228P16.8	chr12	-	48039784	48040761	978	lincRNA	NA
ENSG00000185885	113.504666284351	58.2531116688692	-0.427541962682441	0.182188997965461	0.999030396422047	IFITM1	chr11	+	313506	315272	1080	protein_coding	interferon_induced_transmembrane_protein_1
ENSG00000107957	5831.55114410036	4163.08875633556	-0.368340808097187	0.182282017383201	0.999030396422047	SH3PXD2A	chr10	-	103594027	103855543	11756	protein_coding	SH3_and_PX_domains_2A
ENSG00000196440	155.322174915427	255.108454549875	0.422298413493582	0.182618320436106	0.999030396422047	ARMCX4	chrX	+	101418287	101533459	13351	protein_coding	armadillo_repeat_containing_X-linked_4
ENSG00000091527	4776.15687864938	6681.02929002272	0.367419519922313	0.182618659503628	0.999030396422047	CDV3	chr3	+	133573730	133590261	4367	protein_coding	CDV3_homolog_(mouse)
ENSG00000117154	119.47859608879	62.2705676460326	-0.427893304883602	0.182709459665662	0.999030396422047	IGSF21	chr1	+	18107746	18378483	3085	protein_coding	immunoglobin_superfamily_member_21
ENSG00000118705	4455.55597914446	6235.09167655758	0.367596530251127	0.182747469674546	0.999030396422047	RPN2	chr20	+	37178410	37241623	2819	protein_coding	ribophorin_II
ENSG00000274414	2.98696490221975	21.0916438801078	0.280963758503882	0.18287986859375	0.999030396422047	RP5-965G21.4	chr20	-	25239007	25245229	2335	lincRNA	NA
ENSG00000164746	2.98696490221975	21.0916438801078	0.280963758503882	0.18287986859375	0.999030396422047	C7orf57	chr7	+	48035511	48061304	2275	protein_coding	chromosome_7_open_reading_frame_57
ENSG00000072310	989.681037602144	1421.17505192155	0.381038709892653	0.18292251143576	0.999030396422047	SREBF1	chr17	-	17810399	17837002	8030	protein_coding	sterol_regulatory_element_binding_transcription_factor_1
ENSG00000141429	2571.7767808112	1817.89882966643	-0.373446314784816	0.18297963386003	0.999030396422047	GALNT1	chr18	+	35581117	35711834	5126	protein_coding	polypeptide_N-acetylgalactosaminyltransferase_1
ENSG00000118276	953.837458775507	653.840960283342	-0.388262312268189	0.182986700322828	0.999030396422047	B4GALT6	chr18	-	31622247	31685836	5306	protein_coding	UDP-Gal:betaGlcNAc_beta_14-_galactosyltransferase_polypeptide_6
ENSG00000149541	1716.50916380895	1202.22370116614	-0.378183083749679	0.182989956188861	0.999030396422047	B3GAT3	chr11	-	62615296	62622175	2428	protein_coding	beta-13-glucuronyltransferase_3
ENSG00000272031	125.45252589323	66.2880236231959	-0.428199826351582	0.183035643487502	0.999030396422047	ANKRD34A	chr1	-	145959442	145964582	3677	protein_coding	ankyrin_repeat_domain_34A
ENSG00000122490	885.137266024453	604.62712456309	-0.389692332487764	0.183143931687822	0.999030396422047	PQLC1	chr18	-	79902420	79951664	5225	protein_coding	PQ_loop_repeat_containing_1
ENSG00000162733	120.474251056197	204.890254835333	0.426094940358338	0.183147337952768	0.999030396422047	DDR2	chr1	+	162631373	162787400	10730	protein_coding	discoidin_domain_receptor_tyrosine_kinase_2
ENSG00000183688	1818.06597048442	1275.54227274938	-0.377235212839336	0.183173256696659	0.999030396422047	FAM101B	chr17	-	439978	445939	3621	protein_coding	family_with_sequence_similarity_101_member_B
ENSG00000272994	406.227226701886	262.139002509911	-0.409498348166851	0.183231316203821	0.999030396422047	RP11-332H14.2	chr2	-	105334027	105337475	3449	lincRNA	NA
ENSG00000151465	1982.34904010651	1394.0572240757	-0.375963159743777	0.183355614683943	0.999030396422047	CDC123	chr10	+	12195965	12250589	2404	protein_coding	cell_division_cycle_123
ENSG00000247828	266.835531264964	163.711331069408	-0.420442572326229	0.183423280055975	0.999030396422047	TMEM161B-AS1	chr5	+	88268895	88436685	4439	antisense	TMEM161B_antisense_RNA_1
ENSG00000120725	642.197453977246	937.071606673361	0.388075116492893	0.18355543830589	0.999030396422047	SIL1	chr5	-	138946720	139293557	4011	protein_coding	SIL1_nucleotide_exchange_factor
ENSG00000168488	5327.74973059263	7440.3284697066	0.366094716757776	0.183581193781565	0.999030396422047	ATXN2L	chr16	+	28823035	28837237	6508	protein_coding	ataxin_2-like
ENSG00000240204	38.8305437288568	83.3622115261404	0.416640621709158	0.183616862888786	0.999030396422047	SMKR1	chr7	+	129502479	129512932	1035	protein_coding	small_lysine-rich_protein_1
ENSG00000138162	163.28741465468	266.156458487075	0.420295711911788	0.183625324298664	0.999030396422047	TACC2	chr10	+	121989174	122254545	18844	protein_coding	transforming_acidic_coiled-coil_containing_protein_2
ENSG00000169181	18.9174443807251	2.0087279885817	-0.264737466007363	0.183669041029428	0.999030396422047	GSG1L	chr16	-	27787535	28063509	5213	protein_coding	GSG1-like
ENSG00000234899	18.9174443807251	2.0087279885817	-0.264737466007363	0.183669041029428	0.999030396422047	SOX9-AS1	chr17	-	72034107	72237203	10700	processed_transcript	SOX9_antisense_RNA_1
ENSG00000159176	18.9174443807251	2.0087279885817	-0.264737466007363	0.183669041029428	0.999030396422047	CSRP1	chr1	-	201483530	201509456	10318	protein_coding	cysteine_and_glycine_rich_protein_1
ENSG00000205090	17.9217894133185	49.2138357202515	0.380722279919249	0.183865104245496	0.999030396422047	TMEM240	chr1	-	1535174	1540453	1380	protein_coding	transmembrane_protein_240
ENSG00000117602	525.705822790676	347.509942024633	-0.401728415230205	0.18390171686748	0.999030396422047	RCAN3	chr1	+	24502351	24541040	7077	protein_coding	RCAN_family_member_3
ENSG00000165633	250.905051786459	152.663327132209	-0.421365284527949	0.183920486856674	0.999030396422047	VSTM4	chr10	-	49014245	49115509	8633	protein_coding	V-set_and_transmembrane_domain_containing_4
ENSG00000165264	1393.91695436922	971.21998247925	-0.380230289470076	0.184090338318339	0.999030396422047	NDUFB6	chr9	-	32552999	32573184	1388	protein_coding	NADH:ubiquinone_oxidoreductase_subunit_B6
ENSG00000162714	1503.43900078394	2132.26475987947	0.374176470142668	0.184324289346659	0.999030396422047	ZNF496	chr1	-	247297412	247331846	10531	protein_coding	zinc_finger_protein_496
ENSG00000169083	2070.96233220569	1459.3408837046	-0.374457555882326	0.184388853923957	0.999030396422047	AR	chrX	+	67544032	67730619	12775	protein_coding	androgen_receptor
ENSG00000268070	7.96523973925267	31.1352838230163	0.331407575064316	0.184471550010618	0.999030396422047	AC006539.3	chr19	+	20033444	20034332	572	processed_pseudogene	NA
ENSG00000162006	3.98261986962633	23.1003718686895	0.293025536679086	0.184483371224517	0.999030396422047	MSLNL	chr16	-	769428	783370	2356	protein_coding	mesothelin-like
ENSG00000133316	566.527676454346	830.609023278531	0.389452540371475	0.184823956911481	0.999030396422047	WDR74	chr11	-	62832342	62841809	4247	protein_coding	WD_repeat_domain_74
ENSG00000176473	87.6176371317793	156.680783109372	0.427201446541109	0.184825407995721	0.999030396422047	WDR25	chr14	+	100376418	100530303	4218	protein_coding	WD_repeat_domain_25
ENSG00000166750	186.187478905031	298.296106304382	0.416234320985916	0.18485684975067	0.999030396422047	SLFN5	chr17	+	35243036	35273655	10709	protein_coding	schlafen_family_member_5
ENSG00000173276	1554.21740412168	2201.56587548554	0.373295706232815	0.184872408609401	0.999030396422047	ZBTB21	chr21	-	41986831	42010387	8062	protein_coding	zinc_finger_and_BTB_domain_containing_21
ENSG00000169062	907.041675307398	1303.66446458952	0.380511279469224	0.184944957019667	0.999030396422047	UPF3A	chr13	+	114281584	114305817	5772	protein_coding	UPF3_regulator_of_nonsense_transcripts_homolog_A_(yeast)
ENSG00000132313	886.132920991859	606.635852551672	-0.387723039883908	0.185146397280002	0.999030396422047	MRPL35	chr2	+	86199355	86213794	3829	protein_coding	mitochondrial_ribosomal_protein_L35
ENSG00000127415	133.417765632482	222.968806732568	0.422582858648624	0.185160534815901	0.999030396422047	IDUA	chr4	+	986997	1004506	4000	protein_coding	iduronidase_alpha-L-
ENSG00000240849	679.03668777129	457.989981396627	-0.393635639716206	0.185397212311932	0.999030396422047	TMEM189	chr20	-	50118254	50153734	7931	protein_coding	transmembrane_protein_189
ENSG00000121690	226.013677601294	135.589139229264	-0.422049586839283	0.185434898446011	0.999030396422047	DEPDC7	chr11	+	33015864	33033582	3326	protein_coding	DEP_domain_containing_7
ENSG00000163281	686.006272543136	463.011801368081	-0.393346594712023	0.185436282768013	0.999030396422047	GNPDA2	chr4	-	44682200	44726595	7150	protein_coding	glucosamine-6-phosphate_deaminase_2
ENSG00000183671	5.9739298044395	27.1178278458529	0.313654500899041	0.185593077392958	0.999030396422047	GPR1	chr2	-	206175316	206218047	2834	protein_coding	G_protein-coupled_receptor_1
ENSG00000167526	35626.5260437424	49380.5601433038	0.360931986673538	0.185646187545035	0.999030396422047	RPL13	chr16	+	89560657	89566828	6172	protein_coding	ribosomal_protein_L13
ENSG00000164237	562.54505658472	374.627769870486	-0.398106580643864	0.18574187232587	0.999030396422047	CMBL	chr5	-	10275875	10308026	3324	protein_coding	carboxymethylenebutenolidase_homolog_(Pseudomonas)
ENSG00000124507	36.8392337940436	11.0480039371993	-0.350142077506956	0.185801771510292	0.999030396422047	PACSIN1	chr6	+	34466061	34535231	4807	protein_coding	protein_kinase_C_and_casein_kinase_substrate_in_neurons_1
ENSG00000204257	36.8392337940436	11.0480039371993	-0.350142077506956	0.185801771510292	0.999030396422047	HLA-DMA	chr6	-	32948613	32969094	2534	protein_coding	major_histocompatibility_complex_class_II_DM_alpha
ENSG00000272692	75.6697775229003	34.1483758058888	-0.410029531919619	0.185841632247959	0.999030396422047	RP11-399K21.14	chr10	+	75409157	75411842	1890	lincRNA	NA
ENSG00000163794	35.843578826637	78.3403915546861	0.411784781409859	0.185862273138069	0.999030396422047	UCN	chr2	-	27307400	27308445	795	protein_coding	urocortin
ENSG00000170584	1714.51785387414	1204.23242915473	-0.375453328717173	0.185881837433759	0.999030396422047	NUDCD2	chr5	-	163446526	163460140	8847	protein_coding	NudC_domain_containing_2
ENSG00000221164	45.8001285007028	16.0698239086536	-0.37253584234697	0.185965092598411	0.999030396422047	SNORA11	chr10	-	73126080	73126207	128	snoRNA	Small_nucleolar_RNA_SNORA11
ENSG00000170385	867.215476611134	593.579120625891	-0.387354153866001	0.186012865014737	0.999030396422047	SLC30A1	chr1	-	211571568	211578742	5474	protein_coding	solute_carrier_family_30_(zinc_transporter)_member_1
ENSG00000268362	48.7870934029226	98.4276714405031	0.42057438681241	0.186036237479447	0.999030396422047	CTD-2017D11.1	chr19	+	24033445	24066909	2191	lincRNA	NA
ENSG00000110917	3016.83455124195	4224.3549599873	0.366590387201186	0.186063037391892	0.999030396422047	MLEC	chr12	+	120686869	120701864	6723	protein_coding	malectin
ENSG00000148339	643.193108944653	936.06724267907	0.385647503394813	0.186090801739835	0.999030396422047	SLC25A25	chr9	+	128068201	128109245	4936	protein_coding	solute_carrier_family_25_(mitochondrial_carrier;_phosphate_carrier)_member_25
ENSG00000117528	2062.00143749903	1455.32342772744	-0.372882011577404	0.186116824721831	0.999030396422047	ABCD3	chr1	+	94418455	94518666	7519	protein_coding	ATP_binding_cassette_subfamily_D_member_3
ENSG00000196890	60.7349530118016	116.506223337738	0.424108365479583	0.186310974069221	0.999030396422047	HIST3H2BB	chr1	+	228458107	228460470	2364	protein_coding	histone_cluster_3_H2bb
ENSG00000127663	2305.93690451365	1632.09149072263	-0.371229558893914	0.186534905121958	0.999030396422047	KDM4B	chr19	+	4969113	5153595	14716	protein_coding	lysine_(K)-specific_demethylase_4B
ENSG00000124243	322.592209439733	203.885890841042	-0.412139563383115	0.18691279825781	0.999030396422047	BCAS4	chr20	+	50794894	50882676	7583	protein_coding	breast_carcinoma_amplified_sequence_4
ENSG00000139637	419.170741278172	623.710040454616	0.39396721125723	0.187238240648984	0.999030396422047	C12orf10	chr12	+	53299686	53307177	2509	protein_coding	chromosome_12_open_reading_frame_10
ENSG00000160789	1874.8183036266	1321.74301648676	-0.372925925339726	0.18731654183381	0.999030396422047	LMNA	chr1	+	156082573	156140089	6985	protein_coding	lamin_A/C
ENSG00000108963	883.14595608964	1267.50736079505	0.37869418283638	0.187359283781319	0.999030396422047	DPH1	chr17	+	2030110	2043430	5757	protein_coding	diphthamide_biosynthesis_1
ENSG00000169738	3717.77564829618	5188.54439450652	0.364203969184752	0.187365498561205	0.999030396422047	DCXR	chr17	-	82035136	82037732	1902	protein_coding	dicarbonyl/L-xylulose_reductase
ENSG00000188687	19.9130993481317	52.2269277031241	0.383325781433497	0.187436273441321	0.999030396422047	SLC4A5	chr2	-	74216242	74343414	8025	protein_coding	solute_carrier_family_4_(sodium_bicarbonate_cotransporter)_member_5
ENSG00000185112	230.991952438327	360.566673950414	0.408602747470086	0.187440074610895	0.999030396422047	FAM43A	chr3	+	194686544	194689037	2494	protein_coding	family_with_sequence_similarity_43_member_A
ENSG00000167536	171.252654393932	276.200098429983	0.415507128908264	0.187526028350254	0.999030396422047	DHRS13	chr17	-	28897781	28903071	2944	protein_coding	dehydrogenase/reductase_(SDR_family)_member_13
ENSG00000124299	1433.74315306548	1003.35963029656	-0.376495820875815	0.187556307451798	0.999030396422047	PEPD	chr19	-	33386950	33521794	4157	protein_coding	peptidase_D
ENSG00000128283	4198.67699755356	5852.42899473277	0.363425030076067	0.187565149949397	0.999030396422047	CDC42EP1	chr22	+	37560447	37569405	2573	protein_coding	CDC42_effector_protein_(Rho_GTPase_binding)_1
ENSG00000105173	1230.62953971454	856.722487130093	-0.37898541576024	0.187592860063127	0.999030396422047	CCNE1	chr19	+	29811898	29824308	2550	protein_coding	cyclin_E1
ENSG00000005249	881.154646154826	604.62712456309	-0.385471972509575	0.187613405471503	0.999030396422047	PRKAR2B	chr7	+	107044649	107161811	4318	protein_coding	protein_kinase_cAMP-dependent_regulatory_subunit_type_II_beta
ENSG00000163975	832.367552751904	569.474384762911	-0.386717492848807	0.187614090140903	0.999030396422047	MFI2	chr3	-	196988621	197029816	8393	protein_coding	antigen_p97_(melanoma_associated)_identified_by_monoclonal_antibodies_133.2_and_96.5
ENSG00000066455	753.710810326784	1087.72620581699	0.381075415055352	0.187752314325277	0.999030396422047	GOLGA5	chr14	+	92794231	92839963	3295	protein_coding	golgin_A5
ENSG00000003436	112.509011316944	58.2531116688692	-0.42206275115065	0.187864045667767	0.999030396422047	TFPI	chr2	-	187464230	187565760	11714	protein_coding	tissue_factor_pathway_inhibitor
ENSG00000162129	1335.17331129223	1892.22176524396	0.372191914500948	0.187975559300314	0.999030396422047	CLPB	chr11	-	72292425	72434680	4264	protein_coding	ClpB_homolog_mitochondrial_AAA_ATPase_chaperonin
ENSG00000159200	1171.88589663755	1666.23986652852	0.373813870087864	0.188046064440992	0.999030396422047	RCAN1	chr21	-	34513142	34615142	6990	protein_coding	regulator_of_calcineurin_1
ENSG00000169251	1880.79223343104	2645.49476096209	0.368050546659681	0.188457217211924	0.999030396422047	NMD3	chr3	+	161104696	161253532	4869	protein_coding	NMD3_ribosome_export_adaptor
ENSG00000090615	1837.97906983255	2586.23728529893	0.368232735595539	0.188496356002536	0.999030396422047	GOLGA3	chr12	-	132768909	132828858	10550	protein_coding	golgin_A3
ENSG00000166037	1415.82136365216	2002.70180461595	0.370967508269956	0.188540080480788	0.999030396422047	CEP57	chr11	+	95789965	95832693	7101	protein_coding	centrosomal_protein_57kDa
ENSG00000042088	806.480523599333	551.395832865675	-0.386493495526967	0.188587387302767	0.999030396422047	TDP1	chr14	+	89954939	90044768	6227	protein_coding	tyrosyl-DNA_phosphodiesterase_1
ENSG00000153391	353.457513429337	531.308552979858	0.396758487700698	0.188672939965696	0.999030396422047	INO80C	chr18	-	35452230	35497991	5085	protein_coding	INO80_complex_subunit_C
ENSG00000144535	664.101863260191	448.950705448009	-0.390887129074956	0.188800866043305	0.999030396422047	DIS3L2	chr2	+	231961245	232344350	11337	protein_coding	DIS3_like_3'-5'_exoribonuclease_2
ENSG00000074696	3894.00657752715	2786.10572016281	-0.364314709999554	0.189118524467876	0.999030396422047	HACD3	chr15	+	65530418	65578352	7097	protein_coding	3-hydroxyacyl-CoA_dehydratase_3
ENSG00000141510	1666.72641543862	2348.203018652	0.368629523190876	0.189126735663258	0.999030396422047	TP53	chr17	-	7661779	7687550	4576	protein_coding	tumor_protein_p53
ENSG00000121653	333.544414081205	503.186361139715	0.397567717416737	0.189344836262099	0.999030396422047	MAPK8IP1	chr11	+	45885651	45906465	3498	protein_coding	mitogen-activated_protein_kinase_8_interacting_protein_1
ENSG00000103021	51.7740583051423	102.445127417666	0.418615252083774	0.189401484085331	0.999030396422047	CCDC113	chr16	+	58231157	58283836	5927	protein_coding	coiled-coil_domain_containing_113
ENSG00000073050	801.5022487623	1152.0055014516	0.37837303743752	0.189486928200487	0.999030396422047	XRCC1	chr19	-	43543040	43580473	3459	protein_coding	X-ray_repair_complementing_defective_repair_in_Chinese_hamster_cells_1
ENSG00000131467	3873.09782321161	2772.04462424274	-0.363963599596817	0.189543096970981	0.999030396422047	PSME3	chr17	+	42824385	42843758	5152	protein_coding	proteasome_activator_subunit_3
ENSG00000173890	274.800771004217	170.741879029444	-0.413580574120643	0.189608761133414	0.999030396422047	GPR160	chr3	+	170037929	170085403	4458	protein_coding	G_protein-coupled_receptor_160
ENSG00000055118	420.166396245578	274.191370441401	-0.402169783134891	0.189698314202293	0.999030396422047	KCNH2	chr7	-	150944961	150978315	5877	protein_coding	potassium_channel_voltage_gated_eag_related_subfamily_H_member_2
ENSG00000099875	3257.78305335434	4542.7383461775	0.362786371828427	0.189724914684127	0.999030396422047	MKNK2	chr19	-	2037465	2051244	5221	protein_coding	MAP_kinase_interacting_serine/threonine_kinase_2
ENSG00000108821	241.9441570798	147.641507160755	-0.416282569978487	0.189847025537301	0.999030396422047	COL1A1	chr17	-	50183289	50201632	9819	protein_coding	collagen_type_I_alpha_1
ENSG00000125046	28.8739940547909	7.03054796003593	-0.319324041213561	0.189986789260921	0.999030396422047	SSUH2	chr3	-	8619400	8745040	6279	protein_coding	ssu-2_homolog_(C._elegans)
ENSG00000227218	28.8739940547909	7.03054796003593	-0.319324041213561	0.189986789260921	0.999030396422047	RP11-203J24.8	chr9	+	127934503	127940952	2520	antisense	NA
ENSG00000179873	26.8826841199778	6.02618396574509	-0.310413520383101	0.190052317850483	0.999030396422047	NLRP11	chr19	-	55785397	55836800	4312	protein_coding	NLR_family_pyrin_domain_containing_11
ENSG00000156097	26.8826841199778	6.02618396574509	-0.310413520383101	0.190052317850483	0.999030396422047	GPR61	chr1	+	109539872	109548406	5057	protein_coding	G_protein-coupled_receptor_61
ENSG00000112183	26.8826841199778	6.02618396574509	-0.310413520383101	0.190052317850483	0.999030396422047	RBM24	chr6	+	17281346	17293875	3444	protein_coding	RNA_binding_motif_protein_24
ENSG00000277105	725.832471239399	1046.54728205106	0.379461820890051	0.190243545192709	0.999030396422047	FP236383.10	chr21	+	8401760	8401816	57	miRNA	NA
ENSG00000124126	628.258284433554	423.841605590738	-0.390868730592092	0.190264224867072	0.999030396422047	PREX1	chr20	-	48624252	48827883	7393	protein_coding	phosphatidylinositol-345-trisphosphate-dependent_Rac_exchange_factor_1
ENSG00000183426	211.078853090196	331.44011811598	0.408065113993481	0.190312106818759	0.999030396422047	NPIPA1	chr16	+	14750813	14952060	7340	protein_coding	nuclear_pore_complex_interacting_protein_family_member_A1
ENSG00000137040	859.250236871881	590.566028643018	-0.383353660047764	0.190413414748841	0.999030396422047	RANBP6	chr9	-	6011043	6015625	4583	protein_coding	RAN_binding_protein_6
ENSG00000111602	4280.3207048809	5949.85230217898	0.360731939432061	0.190441137061799	0.999030396422047	TIMELESS	chr12	-	56416373	56449403	5818	protein_coding	timeless_circadian_clock
ENSG00000178074	510.770998279577	339.475030070307	-0.39593271796454	0.19062281640562	0.999030396422047	C2orf69	chr2	+	199911256	199955935	4296	protein_coding	chromosome_2_open_reading_frame_69
ENSG00000251322	1497.4650709795	1052.57346601681	-0.372931822323445	0.190658856563739	0.999030396422047	SHANK3	chr22	+	50674415	50733298	7455	protein_coding	SH3_and_multiple_ankyrin_repeat_domains_3
ENSG00000091409	531.679752595116	354.540489984669	-0.394762563272402	0.190722976628689	0.999030396422047	ITGA6	chr2	+	172427354	172506282	6533	protein_coding	integrin_subunit_alpha_6
ENSG00000016082	312.635659765667	197.859706875297	-0.409042377252256	0.190901756318819	0.999030396422047	ISL1	chr5	+	51383391	51394738	2882	protein_coding	ISL_LIM_homeobox_1
ENSG00000085982	663.106208292785	959.16761454776	0.38057338338128	0.190902171104317	0.999030396422047	USP40	chr2	-	233475520	233566782	9352	protein_coding	ubiquitin_specific_peptidase_40
ENSG00000006377	116.49163118657	61.2662036517417	-0.41976490999721	0.190977761893473	0.999030396422047	DLX6	chr7	+	97005548	97011039	3449	protein_coding	distal-less_homeobox_6
ENSG00000097021	2858.5254114243	2039.86327240471	-0.36496282472609	0.191048645143049	0.999030396422047	ACOT7	chr1	-	6264269	6394391	4124	protein_coding	acyl-CoA_thioesterase_7
ENSG00000089327	690.984547380169	997.333446330812	0.379420491315881	0.191293958308257	0.999030396422047	FXYD5	chr19	+	35154730	35169883	2993	protein_coding	FXYD_domain_containing_ion_transport_regulator_5
ENSG00000178234	1701.57433929785	1201.21933717185	-0.370478745166885	0.191331770586797	0.999030396422047	GALNT11	chr7	+	152025674	152122347	8295	protein_coding	polypeptide_N-acetylgalactosaminyltransferase_11
ENSG00000165118	651.158348683906	440.915793493682	-0.388814633694551	0.191476816266452	0.999030396422047	C9orf64	chr9	-	83938311	83956986	2729	protein_coding	chromosome_9_open_reading_frame_64
ENSG00000215041	1273.44270331302	1800.82464176349	0.369526611101871	0.191543187402956	0.999030396422047	NEURL4	chr17	-	7315628	7329393	6170	protein_coding	neuralized_E3_ubiquitin_protein_ligase_4
ENSG00000175105	429.127290952237	281.221918401437	-0.39977608335204	0.191565151785512	0.999030396422047	ZNF654	chr3	+	88139104	88144665	4966	protein_coding	zinc_finger_protein_654
ENSG00000156639	1167.90327676792	1655.19186259132	0.370606044770602	0.191604936604345	0.999030396422047	ZFAND3	chr6	+	37819499	38154624	4036	protein_coding	zinc_finger_AN1-type_domain_3
ENSG00000216937	53.7653682399555	21.0916438801078	-0.382613460011823	0.191644425480562	0.999030396422047	CCDC7	chr10	+	32446140	32574564	5690	protein_coding	coiled-coil_domain_containing_7
ENSG00000179886	1802.13549100592	1274.53790875509	-0.369405120447098	0.191667262652409	0.999030396422047	TIGD5	chr8	+	143597835	143603224	5390	protein_coding	tigger_transposable_element_derived_5
ENSG00000107829	1073.3160548643	1524.62454333351	0.371711959230353	0.191685790764248	0.999030396422047	FBXW4	chr10	-	101610664	101695295	5038	protein_coding	F-box_and_WD_repeat_domain_containing_4
ENSG00000090006	1918.62712219249	2689.68677671089	0.364889833497128	0.191737331047604	0.999030396422047	LTBP4	chr19	+	40592883	40629818	8108	protein_coding	latent_transforming_growth_factor_beta_binding_protein_4
ENSG00000160766	167.270034524306	269.169550469947	0.411914076090445	0.191820789456398	0.999030396422047	GBAP1	chr1	-	155213821	155227422	3656	transcribed_unprocessed_pseudogene	glucosidase_beta_acid_pseudogene_1
ENSG00000113552	1391.9256444344	977.246166444995	-0.372976752303655	0.191830259399538	0.999030396422047	GNPDA1	chr5	-	141991749	142013041	3961	protein_coding	glucosamine-6-phosphate_deaminase_1
ENSG00000147676	1074.3117098317	1525.6289073278	0.371463691994961	0.191944621485653	0.999030396422047	MAL2	chr8	+	119165034	119245673	3430	protein_coding	mal_T-cell_differentiation_protein_2_(gene/pseudogene)
ENSG00000176022	1495.47376104469	2106.15129602791	0.367238209727894	0.191947906269116	0.999030396422047	B3GALT6	chr1	+	1232265	1235041	2777	protein_coding	Beta-13-galactosyltransferase_6
ENSG00000151135	1140.02493768054	1616.02166681397	0.370499839406369	0.192086180764346	0.999030396422047	TMEM263	chr12	+	106955719	106978778	4768	protein_coding	transmembrane_protein_263
ENSG00000143093	1799.1485261037	2523.9667176529	0.365070062834105	0.192211176135905	0.999030396422047	STRIP1	chr1	+	110031577	110074641	7352	protein_coding	striatin_interacting_protein_1
ENSG00000166900	698.949787119422	1007.37708627372	0.378295322660515	0.192285601488539	0.999030396422047	STX3	chr11	+	59713456	59805882	6566	protein_coding	syntaxin_3
ENSG00000073803	947.863528971067	655.849688271924	-0.379518189178526	0.192289809546156	0.999030396422047	MAP3K13	chr3	+	185282941	185489097	12623	protein_coding	mitogen-activated_protein_kinase_kinase_kinase_13
ENSG00000112742	1680.66558498231	1187.15824125178	-0.369756798335482	0.192301714910741	0.999030396422047	TTK	chr6	+	80003887	80042527	4579	protein_coding	TTK_protein_kinase
ENSG00000140854	2091.87108652123	2926.71667936353	0.363556051571421	0.192368683361365	0.999030396422047	KATNB1	chr16	+	57735730	57757250	4591	protein_coding	katanin_p80_(WD_repeat_containing)_subunit_B_1
ENSG00000122642	1163.9206568983	812.530471381296	-0.375388304450909	0.192489452285217	0.999030396422047	FKBP9	chr7	+	32957404	33006931	5170	protein_coding	FK506_binding_protein_9
ENSG00000280789	208.091888187976	326.418298144525	0.406313094911843	0.192531205050373	0.999030396422047	PAGR1	chr16	+	29815952	29820117	1702	protein_coding	PAXIP1_associated_glutamate-rich_protein_1
ENSG00000154803	594.40601554173	862.748671095838	0.381250542290415	0.192550883380077	0.999030396422047	FLCN	chr17	-	17212212	17237188	9786	protein_coding	folliculin
ENSG00000118816	3051.68247510118	4247.45533185599	0.360616609951828	0.192574612159272	0.999030396422047	CCNI	chr4	-	77047158	77076005	3741	protein_coding	cyclin_I
ENSG00000215493	84.6306722295596	150.654599143627	0.419821083768657	0.192608168331317	0.999030396422047	XXbac-B562F10.11	chr22	+	20450122	20451824	1703	processed_pseudogene	NA
ENSG00000059769	221.035402764262	344.496850041761	0.404678799827502	0.192724698838385	0.999030396422047	DNAJC25	chr9	+	111631352	111654351	2586	protein_coding	DnaJ_heat_shock_protein_family_(Hsp40)_member_C25
ENSG00000183506	1004.61586211324	1428.20559988159	0.371561293152793	0.192925954874648	0.999030396422047	PI4KAP2	chr22	-	21473000	21517533	7474	transcribed_unprocessed_pseudogene	phosphatidylinositol_4-kinase_catalytic_alpha_pseudogene_2
ENSG00000116678	615.314769857269	415.806693636411	-0.388685073065535	0.193109180437251	0.999030396422047	LEPR	chr1	+	65420652	65641559	11370	protein_coding	leptin_receptor
ENSG00000141198	471.940454550721	693.011156060685	0.38573274912376	0.19311681103254	0.999030396422047	TOM1L1	chr17	+	54899387	54961956	7275	protein_coding	target_of_myb1_like_1_membrane_trafficking_protein
ENSG00000171813	410.209846571512	268.165186475656	-0.399515056656192	0.193125226045148	0.999030396422047	PWWP2B	chr10	+	132397168	132417863	2651	protein_coding	PWWP_domain_containing_2B
ENSG00000130772	410.209846571512	268.165186475656	-0.399515056656192	0.193125226045148	0.999030396422047	MED18	chr1	+	28329002	28335967	2019	protein_coding	mediator_complex_subunit_18
ENSG00000145743	379.344542581908	246.069178601258	-0.401612509696834	0.193182698113736	0.999030396422047	FBXL17	chr5	-	107859035	108382098	8125	protein_coding	F-box_and_leucine-rich_repeat_protein_17
ENSG00000181097	66.7088828162411	29.1265558344346	-0.396725267961708	0.193275406104578	0.999030396422047	RP11-429J17.2	chr8	+	143696154	143698413	1963	antisense	NA
ENSG00000119711	458.996939974435	674.93260416345	0.386137860712914	0.193367180969118	0.999030396422047	ALDH6A1	chr14	-	74056850	74084493	6680	protein_coding	aldehyde_dehydrogenase_6_family_member_A1
ENSG00000165655	5266.01912261342	3794.48717043082	-0.358661111369737	0.193403626084628	0.999030396422047	ZNF503	chr10	-	75397830	75401906	3347	protein_coding	zinc_finger_protein_503
ENSG00000128595	5329.74104052744	7377.05353806628	0.357120788285504	0.193476822119274	0.999030396422047	CALU	chr7	+	128739292	128771807	4537	protein_coding	calumenin
ENSG00000077348	1151.97279728942	1630.08276273405	0.368916153156883	0.193682553048569	0.999030396422047	EXOSC5	chr19	-	41386374	41397479	1488	protein_coding	exosome_component_5
ENSG00000107175	602.371255280983	872.792311038747	0.379942609536643	0.193684229611541	0.999030396422047	CREB3	chr9	+	35732320	35737007	1921	protein_coding	cAMP_responsive_element_binding_protein_3
ENSG00000145476	284.757320678283	178.776790983771	-0.408569603270665	0.193853234418402	0.999030396422047	CYP4V2	chr4	+	186191520	186213456	9807	protein_coding	cytochrome_P450_family_4_subfamily_V_member_2
ENSG00000034053	895.093815698518	618.688220483162	-0.379167249716987	0.193944056401695	0.999030396422047	APBA2	chr15	+	28884483	29118315	6869	protein_coding	amyloid_beta_(A4)_precursor_protein-binding_family_A_member_2
ENSG00000146122	497.827483703292	331.44011811598	-0.393400121249516	0.193988275151773	0.999030396422047	DAAM2	chr6	+	39792298	39904877	12955	protein_coding	dishevelled_associated_activator_of_morphogenesis_2
ENSG00000181450	517.740583051423	755.281723706717	0.382352779889701	0.19455360835992	0.999030396422047	ZNF678	chr1	+	227563543	227677443	8915	protein_coding	zinc_finger_protein_678
ENSG00000156970	1775.25280688594	1258.46808484643	-0.366963785116432	0.194558912244632	0.999030396422047	BUB1B	chr15	+	40161023	40221136	4476	protein_coding	BUB1B_mitotic_checkpoint_serine/threonine_kinase
ENSG00000173678	63.7219179140213	119.519315320611	0.416832899411787	0.194563066342336	0.999030396422047	SPDYE2B	chr7	+	102650325	102661398	2072	protein_coding	speedy/RINGO_cell_cycle_regulator_family_member_E2B
ENSG00000174749	1266.47311854117	888.8621349474	-0.371805286647615	0.194784319143726	0.999030396422047	C4orf32	chr4	+	112145397	112195256	8901	protein_coding	chromosome_4_open_reading_frame_32
ENSG00000232725	15.9304794785053	1.00436399429085	-0.235783759780656	0.194999620015307	0.999030396422047	U52111.14	chrX	-	153735626	153766478	1087	antisense	NA
ENSG00000248174	15.9304794785053	1.00436399429085	-0.235783759780656	0.194999620015307	0.999030396422047	RP11-148L24.1	chr4	-	174094660	174220398	1659	lincRNA	NA
ENSG00000241106	15.9304794785053	1.00436399429085	-0.235783759780656	0.194999620015307	0.999030396422047	HLA-DOB	chr6	-	32812763	32817048	1858	protein_coding	major_histocompatibility_complex_class_II_DO_beta
ENSG00000010803	1781.22673669038	2492.83143382988	0.36260728973764	0.195075204534151	0.999030396422047	SCMH1	chr1	-	41027200	41242154	4447	protein_coding	sex_comb_on_midleg_homolog_1_(Drosophila)
ENSG00000255893	8.96089470665925	32.1396478173071	0.329421195422046	0.195092587741948	0.999030396422047	RP11-685N10.1	chr11	-	94472908	94473570	581	antisense	NA
ENSG00000010810	1404.86915901069	1975.5839767701	0.365121363077462	0.195109235678505	0.999030396422047	FYN	chr6	-	111660332	111873452	7411	protein_coding	FYN_proto-oncogene_Src_family_tyrosine_kinase
ENSG00000059377	145.365625241361	81.3534835375587	-0.417465812460183	0.195155935977873	0.999030396422047	TBXAS1	chr7	+	139777051	140020325	6271	protein_coding	thromboxane_A_synthase_1
ENSG00000272645	438.088185658897	644.801684334724	0.385519138308199	0.195220564643784	0.999030396422047	GTF2IP20	chr1	-	223951394	223992594	4145	transcribed_unprocessed_pseudogene	general_transcription_factor_IIi_pseudogene_20
ENSG00000129946	685.010617575729	985.281078399322	0.375936719107696	0.195304682733956	0.999030396422047	SHC2	chr19	-	416583	460996	4131	protein_coding	SHC_(Src_homology_2_domain_containing)_transforming_protein_2
ENSG00000125731	140.387350404328	229.999354692604	0.411802141736733	0.195561882540432	0.999030396422047	SH2D3A	chr19	-	6752160	6767588	5716	protein_coding	SH2_domain_containing_3A
ENSG00000279968	80.6480523599333	38.1658317830522	-0.404784200210297	0.195706905435664	0.999030396422047	GVQW2	chr6	-	138725211	138773652	2993	protein_coding	GVQW_motif_containing_2
ENSG00000075188	676.04972286907	461.003073379499	-0.383775041650723	0.195848084805868	0.999030396422047	NUP37	chr12	-	102073103	102120124	3492	protein_coding	nucleoporin_37kDa
ENSG00000146648	482.892659192193	321.396478173071	-0.392356323754917	0.195955688264241	0.999030396422047	EGFR	chr7	+	55019021	55256620	12961	protein_coding	epidermal_growth_factor_receptor
ENSG00000236908	44.8044735332963	16.0698239086536	-0.36362271892101	0.19605034041439	0.999030396422047	RP5-1063M23.2	chr12	+	3318718	3325343	3004	lincRNA	NA
ENSG00000186376	297.700835254568	449.9550694423	0.394165499944575	0.196067648235008	0.999030396422047	ZNF75D	chrX	-	135248920	135344087	6819	protein_coding	zinc_finger_protein_75D
ENSG00000114209	1166.90762180052	817.55229135275	-0.372045964282537	0.196074116669122	0.999030396422047	PDCD10	chr3	-	167683298	167734939	3275	protein_coding	programmed_cell_death_10
ENSG00000162704	3512.67072501043	2525.97544564148	-0.358720821790049	0.196137774011465	0.999030396422047	ARPC5	chr1	-	183620846	183635757	10624	protein_coding	actin_related_protein_2/3_complex_subunit_5
ENSG00000064225	232.983262373141	142.6196871893	-0.410891651315351	0.19624078984581	0.999030396422047	ST3GAL6	chr3	+	98732236	98821201	6288	protein_coding	ST3_beta-galactoside_alpha-23-sialyltransferase_6
ENSG00000247627	2.98696490221975	20.087279885817	0.269871514347153	0.196390874822872	0.999030396422047	MTND4P12	chr5	-	134926660	134928036	1377	processed_pseudogene	mitochondrially_encoded_NADH:ubiquinone_oxidoreductase_core_subunit_4_pseudogene_12
ENSG00000204410	158.309139817647	255.108454549875	0.408760003303278	0.196394788647728	0.999030396422047	MSH5	chr6	+	31739948	31762834	6234	protein_coding	mutS_homolog_5
ENSG00000240184	286.748630613096	180.785518972353	-0.405947458463721	0.196401831980428	0.999030396422047	PCDHGC3	chr5	+	141475947	141512979	5432	protein_coding	protocadherin_gamma_subfamily_C_3
ENSG00000279656	64.7175728814279	28.1221918401437	-0.392307015926617	0.196475234139239	0.999030396422047	RP11-298I3.6	chr14	-	23023083	23024217	1135	TEC	NA
ENSG00000058091	751.719500391971	516.243093065496	-0.380561815620755	0.196601112541945	0.999030396422047	CDK14	chr7	+	90466424	91210590	6841	protein_coding	cyclin-dependent_kinase_14
ENSG00000130702	2928.22125914276	2101.12947605645	-0.359701273217944	0.196664518466987	0.999030396422047	LAMA5	chr20	-	62307955	62367312	14291	protein_coding	laminin_subunit_alpha_5
ENSG00000186897	121.469906023603	65.2836596289051	-0.415064066445848	0.196713530640358	0.999030396422047	C1QL4	chr12	-	49332411	49337188	2071	protein_coding	complement_component_1_q_subcomponent-like_4
ENSG00000135482	237.961537210173	366.592857916159	0.39916294903236	0.196716533372301	0.999030396422047	ZC3H10	chr12	+	56118159	56127514	8464	protein_coding	zinc_finger_CCCH-type_containing_10
ENSG00000072415	730.810746076432	501.177633151133	-0.381032160832803	0.196801179810857	0.999030396422047	MPP5	chr14	+	67241109	67335819	8743	protein_coding	membrane_protein_palmitoylated_5
ENSG00000136877	1399.89088417366	1965.54033682719	0.363560542345984	0.196914593791581	0.999030396422047	FPGS	chr9	+	127794597	127814327	3931	protein_coding	folylpolyglutamate_synthase
ENSG00000109787	1316.2558669115	927.027966730452	-0.369117622104871	0.197034179963476	0.999030396422047	KLF3	chr4	+	38664196	38701042	6297	protein_coding	Kruppel-like_factor_3_(basic)
ENSG00000129422	809.467488501552	558.426380825711	-0.378442896937199	0.197080388627125	0.999030396422047	MTUS1	chr8	-	17643795	17800917	12010	protein_coding	microtubule_associated_tumor_suppressor_1
ENSG00000063660	720.854196402366	494.147085191097	-0.381003947308218	0.197179417749335	0.999030396422047	GPC1	chr2	+	240435671	240468078	6516	protein_coding	glypican_1
ENSG00000230989	4398.80364600229	3174.79458595337	-0.356250551584194	0.197243900769018	0.999030396422047	HSBP1	chr16	+	83807843	83819737	9525	protein_coding	heat_shock_factor_binding_protein_1
ENSG00000109606	6272.62629466148	4541.73398218321	-0.354427902782466	0.197260740595822	0.999030396422047	DHX15	chr4	-	24517441	24584550	8162	protein_coding	DEAH_(Asp-Glu-Ala-His)_box_helicase_15
ENSG00000102053	194.152718644284	115.501859343447	-0.413159561444582	0.197279417029732	0.999030396422047	ZC3H12B	chrX	+	65366638	65507887	7829	protein_coding	zinc_finger_CCCH-type_containing_12B
ENSG00000059378	59.739298044395	25.1090998572712	-0.386188529877856	0.197489704097467	0.999030396422047	PARP12	chr7	-	140023744	140063721	6285	protein_coding	poly(ADP-ribose)_polymerase_family_member_12
ENSG00000260193	59.739298044395	25.1090998572712	-0.386188529877856	0.197489704097467	0.999030396422047	RP11-83N9.5	chr9	-	136107808	136109424	1334	lincRNA	NA
ENSG00000003137	146.361280208768	82.3578475318495	-0.415256222719091	0.197524012683326	0.999030396422047	CYP26B1	chr2	-	72129238	72148038	5015	protein_coding	cytochrome_P450_family_26_subfamily_B_member_1
ENSG00000106105	4938.44863833665	6813.60533726911	0.353663461231446	0.197742704530513	0.999030396422047	GARS	chr7	+	30594681	30634033	4152	protein_coding	glycyl-tRNA_synthetase
ENSG00000168243	1125.09011316944	788.425735518315	-0.3711752775013	0.197752937696754	0.999030396422047	GNG4	chr1	-	235547687	235650754	5401	protein_coding	guanine_nucleotide_binding_protein_(G_protein)_gamma_4
ENSG00000170222	149.348245110988	242.051722624094	0.408589039112048	0.197803915861003	0.999030396422047	ADPRM	chr17	+	10697594	10711233	1620	protein_coding	ADP-ribose/CDP-alcohol_diphosphatase_manganese-dependent
ENSG00000027075	250.905051786459	155.676419115081	-0.407528208147908	0.198087779369396	0.999030396422047	PRKCH	chr14	+	61187559	61550976	8809	protein_coding	protein_kinase_C_eta
ENSG00000278845	1314.26455697669	1846.02102150658	0.363250309532945	0.198127219990084	0.999030396422047	MRPL45	chr17	+	38297023	38323218	1705	protein_coding	mitochondrial_ribosomal_protein_L45
ENSG00000188811	405.231571734479	266.156458487075	-0.395065680901278	0.198153605141712	0.999030396422047	NHLRC3	chr13	+	39038306	39050109	6409	protein_coding	NHL_repeat_containing_3
ENSG00000145439	591.419050639511	400.741233722048	-0.384933465354858	0.198182500437136	0.999030396422047	CBR4	chr4	-	168863770	169010275	5110	protein_coding	carbonyl_reductase_4
ENSG00000100321	943.880909101441	656.854052266214	-0.374113632791635	0.198239802664759	0.999030396422047	SYNGR1	chr22	+	39349925	39385588	6953	protein_coding	synaptogyrin_1
ENSG00000150893	538.649337366962	362.575401938996	-0.38722137711191	0.198324001491502	0.999030396422047	FREM2	chr13	+	38687129	38887131	16223	protein_coding	FRAS1_related_extracellular_matrix_protein_2
ENSG00000125434	92.5959119688123	46.200743737379	-0.407654532424695	0.198525227687117	0.999030396422047	SLC25A35	chr17	-	8287763	8295343	3897	protein_coding	solute_carrier_family_25_member_35
ENSG00000104313	92.5959119688123	46.200743737379	-0.407654532424695	0.198525227687117	0.999030396422047	EYA1	chr8	-	71197433	71362232	5170	protein_coding	EYA_transcriptional_coactivator_and_phosphatase_1
ENSG00000214733	4.97827483703292	24.1047358629803	0.292909004288026	0.198585332612538	0.999030396422047	RP11-429J17.8	chr8	+	143788920	143790459	949	antisense	NA
ENSG00000230487	134.413420599889	74.3229355775227	-0.414033379176466	0.198698021413999	0.999030396422047	PSMG3-AS1	chr7	+	1570073	1589626	6355	lincRNA	PSMG3_antisense_RNA_1_(head_to_head)
ENSG00000078061	1489.49983124025	2085.0596521478	0.361218612373477	0.198766340163787	0.999030396422047	ARAF	chrX	+	47561100	47571920	3535	protein_coding	A-Raf_proto-oncogene_serine/threonine_kinase
ENSG00000251034	33.8522688918238	10.0436399429085	-0.333136739373679	0.19890898962864	0.999030396422047	RP11-582J16.4	chr8	-	22540845	22545405	4076	antisense	NA
ENSG00000113083	399.25764193004	262.139002509911	-0.394591212204331	0.199090521708972	0.999030396422047	LOX	chr5	-	122063195	122078285	5468	protein_coding	lysyl_oxidase
ENSG00000074621	302.679110091601	192.837886903843	-0.401822122642429	0.199298730131404	0.999030396422047	SLC24A1	chr15	+	65611366	65660995	9084	protein_coding	solute_carrier_family_24_(sodium/potassium/calcium_exchanger)_member_1
ENSG00000059728	448.044735332963	655.849688271924	0.381204719281595	0.199416514892741	0.999030396422047	MXD1	chr2	+	69897688	69942945	6351	protein_coding	MAX_dimerization_protein_1
ENSG00000090539	166.274379556899	96.4189434519214	-0.412746193162586	0.199606505641438	0.999030396422047	CHRD	chr3	+	184380073	184390736	6620	protein_coding	chordin
ENSG00000169972	588.432085737291	848.687575175766	0.375045945931597	0.199656784586002	0.999030396422047	PUSL1	chr1	+	1308567	1311677	2489	protein_coding	pseudouridylate_synthase-like_1
ENSG00000114473	179.217894133185	105.458219400539	-0.411895356814723	0.199737199901564	0.999030396422047	IQCG	chr3	-	197889075	197960142	7474	protein_coding	IQ_motif_containing_G
ENSG00000116560	15809.0095724817	11524.0724704932	-0.349559470754356	0.199831201422065	0.999030396422047	SFPQ	chr1	-	35176378	35193148	7426	protein_coding	splicing_factor_proline/glutamine-rich
ENSG00000261534	147.356935176174	83.3622115261404	-0.413066333048133	0.199884686808569	0.999030396422047	RP11-244O19.1	chr9	-	121815674	121819452	3779	sense_overlapping	NA
ENSG00000234616	2014.20999906352	1439.25360381878	-0.360619905830088	0.199896987500395	0.999030396422047	JRK	chr8	-	142657460	142681968	11229	protein_coding	Jrk_helix-turn-helix_protein
ENSG00000123240	583.453810900258	841.65702721573	0.375004114883294	0.199900322539948	0.999030396422047	OPTN	chr10	+	13099449	13138308	5138	protein_coding	optineurin
ENSG00000279386	19.9130993481317	3.01309198287254	-0.26749769450868	0.199963716148614	0.999030396422047	AC021106.1	chr4	-	37866561	37867091	531	protein_coding	NA
ENSG00000270019	19.9130993481317	3.01309198287254	-0.26749769450868	0.199963716148614	0.999030396422047	RP11-141B14.1	chr2	-	113888203	113889750	1548	lincRNA	NA
ENSG00000244165	282.76601074347	178.776790983771	-0.402855282164661	0.200027499956516	0.999030396422047	P2RY11	chr19	+	10111538	10115372	2295	protein_coding	purinergic_receptor_P2Y_G-protein_coupled_11
ENSG00000078070	495.836173768479	721.133347900829	0.378299114871648	0.200107148099166	0.999030396422047	MCCC1	chr3	-	183015218	183116075	4321	protein_coding	methylcrotonoyl-CoA_carboxylase_1
ENSG00000108384	1499.45638091431	1063.62146995401	-0.364208241864839	0.200247834705553	0.999030396422047	RAD51C	chr17	+	58692573	58735611	6068	protein_coding	RAD51_paralog_C
ENSG00000107581	17063.534831414	23374.5632391309	0.348509740323372	0.200386938655321	0.999030396422047	EIF3A	chr10	-	119033670	119080823	7101	protein_coding	eukaryotic_translation_initiation_factor_3_subunit_A
ENSG00000108312	4745.29157465978	3436.93358846328	-0.353064651261885	0.200390026231401	0.999030396422047	UBTF	chr17	-	44205033	44221626	6993	protein_coding	upstream_binding_transcription_factor_RNA_polymerase_I
ENSG00000197312	2385.58930190617	1711.4362462716	-0.358292983613702	0.200436514487337	0.999030396422047	DDI2	chr1	+	15617500	15669044	12136	protein_coding	DNA_damage_inducible_1_homolog_2
ENSG00000262772	11.947859608879	37.1614677887614	0.342312586751895	0.200452962815031	0.999030396422047	RP11-353N14.2	chr17	+	79823452	79827704	1788	lincRNA	NA
ENSG00000171703	841.328447458563	583.535480682983	-0.374502491449659	0.200465631895038	0.999030396422047	TCEA2	chr20	+	64049836	64072347	4802	protein_coding	transcription_elongation_factor_A_(SII)_2
ENSG00000259363	31.8609589570107	9.03927594861763	-0.325454598292728	0.200536356571923	0.999030396422047	CTD-2054N24.2	chr15	+	99807023	99877148	1291	lincRNA	NA
ENSG00000106070	2066.97971233607	2871.47665967753	0.356411154532729	0.20058977046738	0.999030396422047	GRB10	chr7	-	50590063	50793462	9944	protein_coding	growth_factor_receptor_bound_protein_10
ENSG00000244509	863.232856741508	599.605304591636	-0.3737837780904	0.200649834827036	0.999030396422047	APOBEC3C	chr22	+	39014083	39020352	2818	protein_coding	apolipoprotein_B_mRNA_editing_enzyme_catalytic_polypeptide-like_3C
ENSG00000173726	4885.6789250641	6724.21694177722	0.351137330248594	0.200711219826461	0.999030396422047	TOMM20	chr1	-	235109336	235128936	3542	protein_coding	translocase_of_outer_mitochondrial_membrane_20_homolog_(yeast)
ENSG00000161082	35.843578826637	76.3316635661044	0.397830752094921	0.201067572071728	0.999030396422047	CELF5	chr19	+	3224703	3297076	6024	protein_coding	CUGBP_Elav-like_family_member_5
ENSG00000127995	508.779688344764	738.207535803773	0.376827935221598	0.201123597232414	0.999030396422047	CASD1	chr7	+	94509219	94557019	5271	protein_coding	CAS1_domain_containing_1
ENSG00000128655	52.7697132725489	21.0916438801078	-0.374247113534201	0.201143437826766	0.999030396422047	PDE11A	chr2	-	177623252	178108339	12498	protein_coding	phosphodiesterase_11A
ENSG00000015285	52.7697132725489	21.0916438801078	-0.374247113534201	0.201143437826766	0.999030396422047	WAS	chrX	+	48676596	48691427	2381	protein_coding	Wiskott-Aldrich_syndrome
ENSG00000197993	52.7697132725489	21.0916438801078	-0.374247113534201	0.201143437826766	0.999030396422047	KEL	chr7	-	142941114	142962681	3923	protein_coding	Kell_blood_group_metallo-endopeptidase
ENSG00000214160	1510.40858555579	2109.16438801078	0.358935887001636	0.201206432301644	0.999030396422047	ALG3	chr3	-	184242301	184249548	3464	protein_coding	ALG3_alpha-13-_mannosyltransferase
ENSG00000165502	2158.57996933747	2995.01343097531	0.355474035048588	0.201252503545214	0.999030396422047	RPL36AL	chr14	-	49618519	49620685	746	protein_coding	ribosomal_protein_L36a_like
ENSG00000013619	87.6176371317793	43.1876517545064	-0.403420617464856	0.201289713761286	0.999030396422047	MAMLD1	chrX	+	150361422	150514178	5958	protein_coding	mastermind_like_domain_containing_1
ENSG00000131849	40.8218536636699	14.0610959200719	-0.351202011850723	0.201453914326058	0.999030396422047	ZNF132	chr19	-	58432814	58440222	3404	protein_coding	zinc_finger_protein_132
ENSG00000243989	37.8348887614502	79.344755548977	0.399149920776487	0.201638567428147	0.999030396422047	ACY1	chr3	+	51983340	51989197	3285	protein_coding	aminoacylase_1
ENSG00000031081	180.213549100592	106.46258339483	-0.41000396728485	0.201698392941546	0.999030396422047	ARHGAP31	chr3	+	119294373	119420714	9384	protein_coding	Rho_GTPase_activating_protein_31
ENSG00000171960	1577.11746837203	1121.87458162288	-0.362159610994314	0.201735534273595	0.999030396422047	PPIH	chr1	+	42658425	42676758	1444	protein_coding	peptidylprolyl_isomerase_H_(cyclophilin_H)
ENSG00000256269	576.484226128412	830.609023278531	0.373578735400473	0.201790320360185	0.999030396422047	HMBS	chr11	+	119084866	119093549	4247	protein_coding	hydroxymethylbilane_synthase
ENSG00000163273	86.6219821643728	151.658963137918	0.411089497279333	0.201961476138215	0.999030396422047	NPPC	chr2	-	231921820	231926403	1071	protein_coding	natriuretic_peptide_C
ENSG00000237190	2042.0883381509	1462.35397568747	-0.358628561646224	0.201979770450069	0.999030396422047	CDKN2AIPNL	chr5	-	134402087	134411898	1757	protein_coding	CDKN2A_interacting_protein_N-terminal_like
ENSG00000196502	190.170098774657	113.493131354866	-0.409030817465179	0.201996901691509	0.999030396422047	SULT1A1	chr16	-	28605196	28623625	8909	protein_coding	sulfotransferase_family_1A_member_1
ENSG00000244026	256.878981590899	390.69759377914	0.392330992871801	0.202140992324748	0.999030396422047	FAM86DP	chr3	-	75421552	75435110	3626	transcribed_unprocessed_pseudogene	family_with_sequence_similarity_86_member_D_pseudogene
ENSG00000197565	529.688442660302	357.553581967542	-0.384129067440615	0.202143572433623	0.999030396422047	COL4A6	chrX	-	108155607	108439497	9282	protein_coding	collagen_type_IV_alpha_6
ENSG00000248587	93.5915669362188	47.2051077316698	-0.404846474542654	0.202193575249058	0.999030396422047	GDNF-AS1	chr5	+	37840438	37875799	4636	lincRNA	GDNF_antisense_RNA_1_(head_to_head)
ENSG00000147862	687.001927510543	472.051077316698	-0.377465436332912	0.202284961800471	0.999030396422047	NFIB	chr9	-	14081843	14398983	11059	protein_coding	nuclear_factor_I/B
ENSG00000244242	76.6654324903069	36.1571037944705	-0.396979502794835	0.202360432178249	0.999030396422047	IFITM10	chr11	-	1732410	1750591	4784	protein_coding	interferon_induced_transmembrane_protein_10
ENSG00000172890	892.106850796299	621.701312466035	-0.371528689921771	0.202381790893628	0.999030396422047	NADSYN1	chr11	+	71453109	71524107	16263	protein_coding	NAD_synthetase_1
ENSG00000159111	1050.41599061395	1478.42379959613	0.362443375424803	0.202475292261519	0.999030396422047	MRPL10	chr17	-	47823272	47831534	2764	protein_coding	mitochondrial_ribosomal_protein_L10
ENSG00000181444	49.7827483703292	97.4233074462122	0.405734236979913	0.202510872829933	0.999030396422047	ZNF467	chr7	-	149764182	149773479	2734	protein_coding	zinc_finger_protein_467
ENSG00000232860	43.8088185658897	88.3840314975946	0.402694578272333	0.202528366973109	0.999030396422047	SMG7-AS1	chr1	-	183460874	183472265	3383	processed_transcript	SMG7_antisense_RNA_1
ENSG00000035141	2259.14112104554	1622.04785077972	-0.357007444446615	0.20255449895975	0.999030396422047	FAM136A	chr2	-	70295975	70302090	3086	protein_coding	family_with_sequence_similarity_136_member_A
ENSG00000204815	47.791438435516	94.4102154633397	0.404769695850757	0.202596623465372	0.999030396422047	TTC25	chr17	+	41930635	41965651	2500	protein_coding	tetratricopeptide_repeat_domain_25
ENSG00000165757	648.171383781686	443.928885476555	-0.378555591302685	0.202632674292299	0.999030396422047	KIAA1462	chr10	-	30012800	30115494	9515	protein_coding	KIAA1462
ENSG00000233927	11236.9619621507	15379.8258445758	0.347187545691185	0.202656537413357	0.999030396422047	RPS28	chr19	+	8321158	8323340	2119	protein_coding	ribosomal_protein_S28
ENSG00000233215	99.5654967406583	51.2225637088332	-0.406125175298378	0.202714041056906	0.999030396422047	AP000472.2	chr21	-	22008944	22098459	1486	lincRNA	NA
ENSG00000226983	99.5654967406583	51.2225637088332	-0.406125175298378	0.202714041056906	0.999030396422047	AP000235.2	chr21	+	24840550	25057746	2719	lincRNA	NA
ENSG00000203778	174.239619296152	102.445127417666	-0.409403072392444	0.202750696432311	0.999030396422047	FAM229B	chr6	+	112087599	112102790	2543	protein_coding	family_with_sequence_similarity_229_member_B
ENSG00000174885	27.8783390873843	7.03054796003593	-0.308803648765031	0.202789370123637	0.999030396422047	NLRP6	chr11	+	278365	285359	3207	protein_coding	NLR_family_pyrin_domain_containing_6
ENSG00000064218	102.552461642878	53.2312916974149	-0.406716834010867	0.202856385574883	0.999030396422047	DMRT3	chr9	+	976964	991731	2387	protein_coding	doublesex_and_mab-3_related_transcription_factor_3
ENSG00000112659	385.318472386348	567.465656774329	0.381622939471501	0.202923223469897	0.999030396422047	CUL9	chr6	+	43182175	43224587	12251	protein_coding	cullin_9
ENSG00000173915	1792.17894133185	1280.56409272083	-0.359386193085211	0.202930045609762	0.999030396422047	USMG5	chr10	-	103389041	103396466	898	protein_coding	up-regulated_during_skeletal_muscle_growth_5_homolog_(mouse)
ENSG00000270605	108.526391447318	57.2487476745783	-0.407816845960545	0.202946823500979	0.999030396422047	RP5-1092A3.4	chr1	-	28239509	28241453	1945	antisense	NA
ENSG00000252743	10.9522046414724	35.1527398001797	0.334915589739669	0.203058489626411	0.999030396422047	RNU6-850P	chr6	-	31756951	31757053	103	snRNA	RNA_U6_small_nuclear_850_pseudogene
ENSG00000274750	30.8653039896041	68.2967516117776	0.390407326011214	0.203066878492181	0.999030396422047	HIST1H3E	chr6	+	26224199	26227473	2679	protein_coding	histone_cluster_1_H3e
ENSG00000103326	3572.41002305482	2585.23292130464	-0.352511724728388	0.203100392842018	0.999030396422047	CAPN15	chr16	+	527717	554636	7720	protein_coding	calpain_15
ENSG00000095951	674.058412934257	463.011801368081	-0.377168706924708	0.203114766266958	0.999030396422047	HIVEP1	chr6	+	12008762	12164999	10979	protein_coding	human_immunodeficiency_virus_type_I_enhancer_binding_protein_1
ENSG00000275395	60.7349530118016	26.113463851562	-0.383039836559429	0.203174377155002	0.999030396422047	FCGBP	chr19	-	39863323	39934626	12961	protein_coding	Fc_fragment_of_IgG_binding_protein
ENSG00000175573	391.292402190787	575.500568728656	0.380973208142857	0.203240909574768	0.999030396422047	C11orf68	chr11	-	65916808	65919117	1761	protein_coding	chromosome_11_open_reading_frame_68
ENSG00000198944	194.152718644284	116.506223337738	-0.407535136959279	0.203285140193031	0.999030396422047	SOWAHA	chr5	+	132813587	132816797	3211	protein_coding	sosondowah_ankyrin_repeat_domain_family_member_A
ENSG00000174599	79.6523973925267	38.1658317830522	-0.397958448208065	0.203291894525717	0.999030396422047	TRAM1L1	chr4	-	117083554	117085576	2023	protein_coding	translocation_associated_membrane_protein_1-like_1
ENSG00000253293	1706.55261413488	1218.2935250748	-0.359682158292831	0.203322306811084	0.999030396422047	HOXA10	chr7	-	27170591	27180261	3707	protein_coding	homeobox_A10
ENSG00000072786	545.618922138808	369.605949899032	-0.382222801126742	0.20338121005078	0.999030396422047	STK10	chr5	-	172042073	172188386	9083	protein_coding	serine/threonine_kinase_10
ENSG00000150867	926.954774655529	647.814776317597	-0.369779095943107	0.20345436198553	0.999030396422047	PIP4K2A	chr10	-	22534849	22714555	5088	protein_coding	phosphatidylinositol-5-phosphate_4-kinase_type_II_alpha
ENSG00000117318	5377.53247896296	3910.99339376856	-0.349404855872861	0.203884542505094	0.999030396422047	ID3	chr1	-	23557918	23559794	1797	protein_coding	inhibitor_of_DNA_binding_3_dominant_negative_helix-loop-helix_protein
ENSG00000005700	1222.66429997528	1711.4362462716	0.359015249473011	0.204040337546643	0.999030396422047	IBTK	chr6	-	82169983	82247754	8722	protein_coding	inhibitor_of_Bruton_tyrosine_kinase
ENSG00000197191	82.6393622947464	40.1745597716339	-0.398877819455433	0.204058854375006	0.999030396422047	CYSRT1	chr9	+	137224635	137226311	1297	protein_coding	cysteine-rich_tail_protein_1
ENSG00000023330	1983.34469507391	1422.17941591584	-0.357028119036023	0.204206737506752	0.999030396422047	ALAS1	chr3	+	52198086	52214327	2536	protein_coding	5'-aminolevulinate_synthase_1
ENSG00000154277	4954.37911781516	6797.53551336046	0.348014979869565	0.204305509874447	0.999030396422047	UCHL1	chr4	+	41256413	41268455	2282	protein_coding	ubiquitin_C-terminal_hydrolase_L1
ENSG00000249863	50.7784033377358	20.087279885817	-0.36885280842887	0.2044254968999	0.999030396422047	RP11-177C12.1	chr4	+	37868292	37869978	1058	processed_pseudogene	NA
ENSG00000250451	130.430800730262	72.314207588941	-0.408628184934155	0.204508420279797	0.999030396422047	HOXC-AS1	chr12	-	53999022	54000010	592	antisense	HOXC_cluster_antisense_RNA_1
ENSG00000147257	1056.38992041839	743.229355775227	-0.366240421990245	0.20456262647253	0.999030396422047	GPC3	chrX	-	133535745	133985895	2711	protein_coding	glypican_3
ENSG00000081791	1400.88653914106	1953.4879688957	0.356792070896934	0.204684186375389	0.999030396422047	KIAA0141	chr5	+	141923808	141942047	6047	protein_coding	KIAA0141
ENSG00000013523	1132.05969794129	1586.89511097954	0.359477454024783	0.204692298887293	0.999030396422047	ANGEL1	chr14	-	76786178	76826246	6414	protein_coding	angel_homolog_1_(Drosophila)
ENSG00000272335	225.018022633888	138.602231212137	-0.403585413180958	0.204762421885355	0.999030396422047	RP11-53O19.3	chr5	+	44826076	44828592	2517	lincRNA	NA
ENSG00000182389	193.157063676877	301.309198287254	0.396826683620999	0.204764835105718	0.999030396422047	CACNB4	chr2	-	151832776	152099079	13587	protein_coding	calcium_channel_voltage-dependent_beta_4_subunit
ENSG00000145740	1382.96474972774	1928.37886903843	0.356596769983436	0.205088576981434	0.999030396422047	SLC30A5	chr5	+	69093646	69131069	5784	protein_coding	solute_carrier_family_30_(zinc_transporter)_member_5
ENSG00000237753	88.6132920991859	44.1920157487973	-0.400560655468139	0.205175502840034	0.999030396422047	AC079922.3	chr2	-	112641832	112645690	2022	lincRNA	NA
ENSG00000182326	63.7219179140213	28.1221918401437	-0.384618985767423	0.205196198532401	0.999030396422047	C1S	chr12	+	6988259	7071032	6462	protein_coding	complement_component_1_s_subcomponent
ENSG00000068784	544.623267171401	784.408279541152	0.371771726892645	0.205207399737064	0.999030396422047	SRBD1	chr2	-	45388680	45612165	5045	protein_coding	S1_RNA_binding_domain_1
ENSG00000164941	1780.23108172297	1274.53790875509	-0.357387727773065	0.205323945491035	0.999030396422047	INTS8	chr8	+	94813311	94881746	7866	protein_coding	integrator_complex_subunit_8
ENSG00000166532	1350.10813580333	1883.18248929534	0.356665222909804	0.205342320380257	0.999030396422047	RIMKLB	chr12	+	8681600	8783095	8619	protein_coding	ribosomal_modification_protein_rimK-like_family_member_B
ENSG00000160172	36.8392337940436	77.3360275603953	0.394979136092278	0.205346836084642	0.999030396422047	FAM86C2P	chr11	-	67791648	67805336	3402	transcribed_unprocessed_pseudogene	family_with_sequence_similarity_86_member_C2_pseudogene
ENSG00000258701	119.47859608879	197.859706875297	0.405284094099295	0.205407506377163	0.999030396422047	LINC00638	chr14	+	104821201	104823718	2518	lincRNA	long_intergenic_non-protein_coding_RNA_638
ENSG00000205238	157.31348485024	251.090998572712	0.400631287650972	0.205430817424138	0.999030396422047	SPDYE2	chr7	+	102551232	102562308	2072	protein_coding	speedy/RINGO_cell_cycle_regulator_family_member_E2
ENSG00000137628	143.374315306548	81.3534835375587	-0.407986253132648	0.205490996847499	0.999030396422047	DDX60	chr4	-	168216293	168318807	6750	protein_coding	DEAD_(Asp-Glu-Ala-Asp)_box_polypeptide_60
ENSG00000236867	9.95654967406584	33.144011811598	0.32717115844088	0.205526874662598	0.999030396422047	RP3-522J7.5	chr22	+	49817248	49817712	465	processed_pseudogene	NA
ENSG00000176209	381.335852516721	251.090998572712	-0.389846025497357	0.205554297346292	0.999030396422047	SMIM19	chr8	+	42541155	42555193	4056	protein_coding	small_integral_membrane_protein_19
ENSG00000164684	1332.18634639001	946.110882621978	-0.361330781914346	0.205575160401417	0.999030396422047	ZNF704	chr8	-	80628451	80874781	15008	protein_coding	zinc_finger_protein_704
ENSG00000185515	870.202441513354	607.640216545963	-0.369113883078948	0.205671811403501	0.999030396422047	BRCC3	chrX	+	155071420	155123074	3182	protein_coding	BRCA1/BRCA2-containing_complex_subunit_3
ENSG00000155229	2134.68425011971	2950.82141522651	0.351659411794218	0.205819219287157	0.999030396422047	MMS19	chr10	-	97458324	97498794	5849	protein_coding	MMS19_homolog_cytosolic_iron-sulfur_assembly_component
ENSG00000260651	0	14.0610959200719	0.202420764949302	0.205833053461777	0.999030396422047	AF213884.2	chr4	-	102500841	102501319	479	antisense	NA
ENSG00000141458	1486.51286633803	2067.98546424486	0.355042975371366	0.205942381359045	0.999030396422047	NPC1	chr18	-	23506184	23586898	10102	protein_coding	Niemann-Pick_disease_type_C1
ENSG00000223901	42.8131635984831	86.3753035090129	0.398829917988389	0.206179333341923	0.999030396422047	AP001469.5	chr21	+	46220269	46225364	1117	antisense	NA
ENSG00000130653	179.217894133185	106.46258339483	-0.40592790722061	0.206195690091564	0.999030396422047	PNPLA7	chr9	-	137459953	137550534	9976	protein_coding	patatin_like_phospholipase_domain_containing_7
ENSG00000177565	1930.57498180137	1386.02231212137	-0.355558463608808	0.206277474930448	0.999030396422047	TBL1XR1	chr3	-	177019355	177197396	10616	protein_coding	transducin_(beta)-like_1_X-linked_receptor_1
ENSG00000164109	3892.01526759233	2827.28464392874	-0.349155232791769	0.2063403297655	0.999030396422047	MAD2L1	chr4	-	120055608	120067074	5748	protein_coding	MAD2_mitotic_arrest_deficient-like_1_(yeast)
ENSG00000155368	908.037330274804	635.762408386107	-0.367608629541778	0.206374129072604	0.999030396422047	DBI	chr2	+	119366921	119372560	2509	protein_coding	diazepam_binding_inhibitor_(GABA_receptor_modulator_acyl-CoA_binding_protein)
ENSG00000071539	2095.85370639086	1507.55035543056	-0.354515510861167	0.206382024293542	0.999030396422047	TRIP13	chr5	+	892643	919357	3560	protein_coding	thyroid_hormone_receptor_interactor_13
ENSG00000135069	10564.8948591513	14417.6451380451	0.344109138975369	0.206440288620547	0.999030396422047	PSAT1	chr9	+	78297143	78330093	2188	protein_coding	phosphoserine_aminotransferase_1
ENSG00000104881	231.987607405734	354.540489984669	0.390885087038677	0.206564431354314	0.999030396422047	PPP1R13L	chr19	-	45379634	45406349	5032	protein_coding	protein_phosphatase_1_regulatory_subunit_13_like
ENSG00000103356	1088.2508793754	1524.62454333351	0.358407385406568	0.206579453295439	0.999030396422047	EARS2	chr16	-	23522014	23557731	5730	protein_coding	glutamyl-tRNA_synthetase_2_mitochondrial
ENSG00000116299	36.8392337940436	12.0523679314902	-0.337711020782724	0.20667378962214	0.999030396422047	KIAA1324	chr1	+	109113679	109206781	9300	protein_coding	KIAA1324
ENSG00000053524	36.8392337940436	12.0523679314902	-0.337711020782724	0.20667378962214	0.999030396422047	MCF2L2	chr3	-	183178043	183428778	20568	protein_coding	MCF.2_cell_line_derived_transforming_sequence-like_2
ENSG00000129437	36.8392337940436	12.0523679314902	-0.337711020782724	0.20667378962214	0.999030396422047	KLK14	chr19	-	51077495	51084245	1159	protein_coding	kallikrein_related_peptidase_14
ENSG00000230914	0.995654967406583	15.0654599143627	0.226265657863039	0.206804195750502	0.999030396422047	AC004840.8	chr7	+	2384121	2388597	608	lincRNA	NA
ENSG00000235151	0.995654967406583	15.0654599143627	0.226265657863039	0.206804195750502	0.999030396422047	AC114730.2	chr2	+	241844380	241845036	571	lincRNA	NA
ENSG00000115009	0.995654967406583	15.0654599143627	0.226265657863039	0.206804195750502	0.999030396422047	CCL20	chr2	+	227813842	227817564	1343	protein_coding	chemokine_(C-C_motif)_ligand_20
ENSG00000008130	3330.46586597502	4574.87799399481	0.347771440072598	0.20680927897572	0.999030396422047	NADK	chr1	-	1751232	1780457	5570	protein_coding	NAD_kinase
ENSG00000173614	186.187478905031	111.484403366284	-0.404770423022858	0.206937198305474	0.999030396422047	NMNAT1	chr1	+	9943428	9985501	4610	protein_coding	nicotinamide_nucleotide_adenylyltransferase_1
ENSG00000116161	4870.74410055301	3548.41799182956	-0.347307792444146	0.206951397393074	0.999030396422047	CACYBP	chr1	+	174999163	175011715	4511	protein_coding	calcyclin_binding_protein
ENSG00000182827	1974.38380036725	2729.86133648252	0.351335029086282	0.206991105134489	0.999030396422047	ACBD3	chr1	-	226144679	226186730	3578	protein_coding	acyl-CoA_binding_domain_containing_3
ENSG00000067225	23075.299524615	16937.5943997209	-0.342900020444643	0.207029884732087	0.999030396422047	PKM	chr15	-	72199029	72231822	8571	protein_coding	pyruvate_kinase_muscle
ENSG00000143375	778.602184511948	541.352192922767	-0.370286791604154	0.207067625494916	0.999030396422047	CGN	chr1	+	151510510	151538692	6616	protein_coding	cingulin
ENSG00000056277	267.831186232371	403.754325704921	0.386762496763549	0.20722898192294	0.999030396422047	ZNF280C	chrX	-	130202711	130268899	4634	protein_coding	zinc_finger_protein_280C
ENSG00000119421	2066.97971233607	1487.46307554475	-0.353929856180298	0.207247178281631	0.999030396422047	NDUFA8	chr9	-	122144058	122159819	844	protein_coding	NADH:ubiquinone_oxidoreductase_subunit_A8
ENSG00000166012	1736.42226315708	2405.45176632658	0.352240850145547	0.20733325951446	0.999030396422047	TAF1D	chr11	-	93729948	93784391	8420	protein_coding	TATA-box_binding_protein_associated_factor_RNA_polymerase_I_D
ENSG00000149532	2881.42547567465	3962.21595747739	0.348151021033826	0.207387839032909	0.999030396422047	CPSF7	chr11	-	61402641	61430031	6036	protein_coding	cleavage_and_polyadenylation_specific_factor_7
ENSG00000171757	475.923074420347	320.39211417878	-0.382066294737162	0.20752250083138	0.999030396422047	LRRC34	chr3	-	169793428	169812986	4851	protein_coding	leucine_rich_repeat_containing_34
ENSG00000169762	634.232214237994	904.931958856054	0.366591944378339	0.207604842729864	0.999030396422047	TAPT1	chr4	-	16160505	16227410	7828	protein_coding	transmembrane_anterior_posterior_transformation_1
ENSG00000237517	302.679110091601	194.846614892424	-0.393921455513638	0.207802634422858	0.999030396422047	DGCR5	chr22	+	18970514	19031242	7448	antisense	DiGeorge_syndrome_critical_region_gene_5_(non-protein_coding)
ENSG00000140694	988.685382634737	696.024248043557	-0.364336691594114	0.208166431356076	0.999030396422047	PARN	chr16	-	14435701	14632728	4382	protein_coding	poly(A)-specific_ribonuclease
ENSG00000102967	340.513998853052	503.186361139715	0.379944818370867	0.208233402554974	0.999030396422047	DHODH	chr16	+	72008588	72027664	6921	protein_coding	dihydroorotate_dehydrogenase_(quinone)
ENSG00000168890	196.144028579097	304.322290270127	0.393356633973276	0.208264562067289	0.999030396422047	TMEM150A	chr2	-	85598548	85603196	3094	protein_coding	transmembrane_protein_150A
ENSG00000204370	1146.99452245238	812.530471381296	-0.361279001194774	0.208520632790058	0.999030396422047	SDHD	chr11	+	112086773	112120013	2509	protein_coding	succinate_dehydrogenase_complex_subunit_D_integral_membrane_protein
ENSG00000159247	207.096233220569	126.549863280647	-0.401630958445272	0.208576794954785	0.999030396422047	TUBBP5	chr9	+	138150075	138177433	2814	transcribed_unprocessed_pseudogene	tubulin_beta_pseudogene_5
ENSG00000160072	3857.1673437331	2807.19736404292	-0.347237004213844	0.208680899512552	0.999030396422047	ATAD3B	chr1	+	1471769	1497848	7682	protein_coding	ATPase_family_AAA_domain_containing_3B
ENSG00000156869	154.32651994802	89.3883954918854	-0.404913769695904	0.208697297258612	0.999030396422047	FRRS1	chr1	-	99708703	99766631	3868	protein_coding	ferric-chelate_reductase_1
ENSG00000157214	596.397325476544	408.776145676375	-0.375138552379114	0.208723046827168	0.999030396422047	STEAP2	chr7	+	90167590	90238137	8715	protein_coding	STEAP2_metalloreductase
ENSG00000134690	1783.21804662519	1280.56409272083	-0.354438028426684	0.208727091403417	0.999030396422047	CDCA8	chr1	+	37692418	37709719	2469	protein_coding	cell_division_cycle_associated_8
ENSG00000124496	61.7306079792082	27.1178278458529	-0.379907366756953	0.208797219170811	0.999030396422047	TRERF1	chr6	-	42224931	42452051	7732	protein_coding	transcriptional_regulating_factor_1
ENSG00000164398	61.7306079792082	27.1178278458529	-0.379907366756953	0.208797219170811	0.999030396422047	ACSL6	chr5	-	131949973	132012243	13013	protein_coding	acyl-CoA_synthetase_long-chain_family_member_6
ENSG00000040487	1045.43771577691	1463.35833968177	0.357001823150069	0.208903854517308	0.999030396422047	PQLC2	chr1	+	19312326	19329300	2686	protein_coding	PQ_loop_repeat_containing_2
ENSG00000122733	1.99130993481317	17.0741879029444	0.244279676840555	0.208947131999486	0.999030396422047	PHF24	chr9	+	34957608	34982544	5813	protein_coding	PHD_finger_protein_24
ENSG00000196872	89.6089470665925	45.1963797430881	-0.397728913720732	0.209034636909971	0.999030396422047	KIAA1211L	chr2	-	98793846	98936259	4705	protein_coding	KIAA1211-like
ENSG00000111816	34.8479238592304	11.0480039371993	-0.330511746296581	0.209136730018428	0.999030396422047	FRK	chr6	-	115931149	116060758	13230	protein_coding	fyn-related_Src_family_tyrosine_kinase
ENSG00000247400	51.7740583051423	99.4320354347939	0.400557866970161	0.209203731631692	0.999030396422047	DNAJC3-AS1	chr13	-	95648733	95676925	3010	lincRNA	DNAJC3_antisense_RNA_1_(head_to_head)
ENSG00000231259	73.6784675880872	131.571683252101	0.404436138363186	0.209280057767569	0.999030396422047	AC125232.1	chr2	-	87031815	87053069	1408	unprocessed_pseudogene	NA
ENSG00000013375	963.794008449573	1351.87393631548	0.357860643547688	0.209309519553462	0.999030396422047	PGM3	chr6	-	83161150	83193936	7335	protein_coding	phosphoglucomutase_3
ENSG00000228065	417.179431343358	278.208826418565	-0.383982963921974	0.209325864565521	0.999030396422047	LINC01515	chr10	+	65570338	65768835	10045	lincRNA	long_intergenic_non-protein_coding_RNA_1515
ENSG00000148942	14.9348245110988	1.00436399429085	-0.224634453862911	0.2093697965445	0.999030396422047	SLC5A12	chr11	-	26667019	26723427	7544	protein_coding	solute_carrier_family_5_(sodium/monocarboxylate_cotransporter)_member_12
ENSG00000251151	14.9348245110988	1.00436399429085	-0.224634453862911	0.2093697965445	0.999030396422047	HOXC-AS3	chr12	-	53981509	53985519	3109	processed_transcript	HOXC_cluster_antisense_RNA_3
ENSG00000136040	98.5698417732518	51.2225637088332	-0.400048259709183	0.209547688831134	0.999030396422047	PLXNC1	chr12	+	94148723	94307675	9887	protein_coding	plexin_C1
ENSG00000013810	3892.01526759233	2835.31955588306	-0.346304224052173	0.209722409507133	0.999030396422047	TACC3	chr4	+	1721490	1745176	6528	protein_coding	transforming_acidic_coiled-coil_containing_protein_3
ENSG00000181873	813.450108371179	1146.98368148015	0.360198279362835	0.20976673433934	0.999030396422047	IBA57	chr1	+	228165815	228182257	10219	protein_coding	IBA57_homolog_iron-sulfur_cluster_assembly
ENSG00000108733	234.974572307954	146.637143166464	-0.398092437646325	0.209786941836906	0.999030396422047	PEX12	chr17	-	35574795	35578863	2861	protein_coding	peroxisomal_biogenesis_factor_12
ENSG00000043039	155.322174915427	247.073542595549	0.396918571465168	0.20987799177488	0.999030396422047	BARX2	chr11	+	129375940	129452279	3660	protein_coding	BARX_homeobox_2
ENSG00000185100	62.7262629466148	115.501859343447	0.402741345866455	0.209918903747783	0.999030396422047	ADSSL1	chr14	+	104724186	104747325	5775	protein_coding	adenylosuccinate_synthase_like_1
ENSG00000039650	1250.54263906267	1740.56280210604	0.353686741035338	0.20997015799986	0.999030396422047	PNKP	chr19	-	49861204	49878351	4025	protein_coding	polynucleotide_kinase_3'-phosphatase
ENSG00000224546	71.687157653274	128.558591269229	0.403682409495929	0.210000819621029	0.999030396422047	EIF4BP3	chr9	+	96146007	96147856	1850	processed_pseudogene	eukaryotic_translation_initiation_factor_4B_pseudogene_3
ENSG00000198538	56.7523331421753	24.1047358629803	-0.373150207655659	0.210293927799321	0.999030396422047	ZNF28	chr19	-	52797409	52857600	5974	protein_coding	zinc_finger_protein_28
ENSG00000178075	56.7523331421753	24.1047358629803	-0.373150207655659	0.210293927799321	0.999030396422047	GRAMD1C	chr3	+	113828182	113947174	7814	protein_coding	GRAM_domain_containing_1C
ENSG00000174099	145.365625241361	83.3622115261404	-0.403632616034611	0.210345793185933	0.999030396422047	MSRB3	chr12	+	65278643	65488244	5791	protein_coding	methionine_sulfoxide_reductase_B3
ENSG00000119004	629.253939400961	895.892682907436	0.36435736431275	0.210397322321428	0.999030396422047	CYP20A1	chr2	+	203238449	203305840	10961	protein_coding	cytochrome_P450_family_20_subfamily_A_member_1
ENSG00000106829	3047.69985523155	2214.62260741132	-0.347424875981883	0.210509761927557	0.999030396422047	TLE4	chr9	+	79571773	79726882	8187	protein_coding	transducin_like_enhancer_of_split_4
ENSG00000143353	422.157706180391	282.226282395728	-0.382496699665033	0.210623386963662	0.999030396422047	LYPLAL1	chr1	+	219173844	219212865	2966	protein_coding	lysophospholipase-like_1
ENSG00000109572	1937.54456657321	2671.60822481365	0.34845407799042	0.210627296012894	0.999030396422047	CLCN3	chr4	+	169612633	169723673	8123	protein_coding	chloride_channel_voltage-sensitive_3
ENSG00000166526	383.327162451535	560.435108814293	0.37479617881867	0.21087390688304	0.999030396422047	ZNF3	chr7	-	100064033	100082548	5424	protein_coding	zinc_finger_protein_3
ENSG00000144868	142.378660339141	81.3534835375587	-0.403177150861048	0.210883604949761	0.999030396422047	TMEM108	chr3	+	133038391	133397792	8425	protein_coding	transmembrane_protein_108
ENSG00000089157	33259.8541862169	45126.0742634878	0.339093732396679	0.210919834998364	0.999030396422047	RPLP0	chr12	-	120196686	120201235	4001	protein_coding	ribosomal_protein_large_P0
ENSG00000129007	205.104923285756	125.545499286356	-0.399598887166134	0.211001413784275	0.999030396422047	CALML4	chr15	-	68190705	68206110	5038	protein_coding	calmodulin_like_4
ENSG00000136108	2792.81218357547	2027.81090447322	-0.347613902565712	0.211160175079472	0.999030396422047	CKAP2	chr13	+	52455429	52476628	4547	protein_coding	cytoskeleton_associated_protein_2
ENSG00000185278	727.823781174213	506.199453122587	-0.368187631030468	0.211184972770976	0.999030396422047	ZBTB37	chr1	+	173868082	173903549	19464	protein_coding	zinc_finger_and_BTB_domain_containing_37
ENSG00000277496	51.7740583051423	21.0916438801078	-0.365711876465689	0.21118836682074	0.999030396422047	RP11-93B14.9	chr20	-	62648961	62650767	1807	antisense	NA
ENSG00000204256	14531.5842492991	19736.7568518094	0.339610103429608	0.21124481795696	0.999030396422047	BRD2	chr6	+	32968660	32981505	7337	protein_coding	bromodomain_containing_2
ENSG00000102977	654.145313586125	929.036694719034	0.362862381886128	0.211271496812601	0.999030396422047	ACD	chr16	-	67657512	67660815	3223	protein_coding	adrenocortical_dysplasia_homolog_(mouse)
ENSG00000221740	2.98696490221975	19.0829158915261	0.258369308529542	0.211334159479816	0.999030396422047	SNORD93	chr7	+	22856613	22856686	74	snoRNA	small_nucleolar_RNA_C/D_box_93
ENSG00000166770	139.391695436922	79.344755548977	-0.402706255055524	0.211413349737326	0.999030396422047	ZNF667-AS1	chr19	+	56477250	56500666	3629	lincRNA	ZNF667_antisense_RNA_1_(head_to_head)
ENSG00000135336	849.293687197816	595.587848614473	-0.364571009746058	0.211435240321309	0.999030396422047	ORC3	chr6	+	87590067	87667453	3689	protein_coding	origin_recognition_complex_subunit_3
ENSG00000247950	32.8566139244173	10.0436399429085	-0.322975057092219	0.211441672082448	0.999030396422047	SEC24B-AS1	chr4	-	109347475	109433817	2584	antisense	SEC24B_antisense_RNA_1
ENSG00000186469	32.8566139244173	10.0436399429085	-0.322975057092219	0.211441672082448	0.999030396422047	GNG2	chr14	+	51826195	51979342	6379	protein_coding	guanine_nucleotide_binding_protein_(G_protein)_gamma_2
ENSG00000196781	2272.08463562182	1644.14385865412	-0.349341688988793	0.211446230867445	0.999030396422047	TLE1	chr9	-	81583683	81689305	4906	protein_coding	transducin_like_enhancer_of_split_1
ENSG00000005483	1154.95976219164	820.565383335623	-0.358623084808225	0.211459776883182	0.999030396422047	KMT2E	chr7	+	105014179	105114361	9233	protein_coding	lysine_(K)-specific_methyltransferase_2E
ENSG00000104691	620.293044694301	882.835950981655	0.36370866823018	0.211493188912642	0.999030396422047	UBXN8	chr8	+	30732247	30767006	3217	protein_coding	UBX_domain_protein_8
ENSG00000165525	937.906979297002	660.871508243378	-0.36238337923724	0.211609313292186	0.999030396422047	NEMF	chr14	-	49782083	49853203	9426	protein_coding	nuclear_export_mediator_factor
ENSG00000096070	2129.70597528268	2929.7297713464	0.346784492588454	0.211662070778532	0.999030396422047	BRPF3	chr6	+	36196744	36232790	6613	protein_coding	bromodomain_and_PHD_finger_containing_3
ENSG00000173457	3618.21015155552	4946.49267188242	0.343283976610761	0.21166641056954	0.999030396422047	PPP1R14B	chr11	-	64244480	64246941	1655	protein_coding	protein_phosphatase_1_regulatory_inhibitor_subunit_14B
ENSG00000141639	263.848566362745	167.728787046572	-0.393774399837735	0.211691017330013	0.999030396422047	MAPK4	chr18	+	50560078	50731824	7601	protein_coding	mitogen-activated_protein_kinase_4
ENSG00000183828	376.357577679689	550.391468871385	0.374370050422382	0.211878417631584	0.999030396422047	NUDT14	chr14	-	105172938	105181323	1916	protein_coding	nudix_hydrolase_14
ENSG00000198535	23.895719217758	56.2443836802875	0.371394637078979	0.211879625096755	0.999030396422047	C2CD4A	chr15	+	62066977	62070917	3445	protein_coding	C2_calcium-dependent_domain_containing_4A
ENSG00000167604	93.5915669362188	159.693875092245	0.401828092685925	0.211931948320826	0.999030396422047	NFKBID	chr19	-	35887653	35902303	3198	protein_coding	nuclear_factor_of_kappa_light_polypeptide_gene_enhancer_in_B-cells_inhibitor_delta
ENSG00000067248	1226.64691984491	873.796675033037	-0.357125004514987	0.212008726537643	0.999030396422047	DHX29	chr5	-	55256245	55307722	4734	protein_coding	DEAH_(Asp-Glu-Ala-His)_box_polypeptide_29
ENSG00000152763	67.7045377836477	31.1352838230163	-0.383003460804433	0.212023328607064	0.999030396422047	WDR78	chr1	-	66812885	66924887	6704	protein_coding	WD_repeat_domain_78
ENSG00000169231	221.035402764262	337.466302081725	0.387232126134001	0.212047396218482	0.999030396422047	THBS3	chr1	-	155195588	155209051	4623	protein_coding	thrombospondin_3
ENSG00000050438	54.7610232073621	103.449491411957	0.399035002225532	0.212068629588627	0.999030396422047	SLC4A8	chr12	+	51391317	51515763	17980	protein_coding	solute_carrier_family_4_sodium_bicarbonate_cotransporter_member_8
ENSG00000051009	803.493558697113	1130.91385757149	0.358241891607599	0.212333353033734	0.999030396422047	FAM160A2	chr11	-	6211335	6234711	4736	protein_coding	family_with_sequence_similarity_160_member_A2
ENSG00000113312	1320.23848678113	943.097790639106	-0.355603467400999	0.21238901137164	0.999030396422047	TTC1	chr5	+	160009113	160065543	1938	protein_coding	tetratricopeptide_repeat_domain_1
ENSG00000258839	108.526391447318	180.785518972353	0.400177288975917	0.212439988330198	0.999030396422047	MC1R	chr16	+	89912119	89920977	5566	protein_coding	melanocortin_1_receptor_(alpha_melanocyte_stimulating_hormone_receptor)
ENSG00000157216	1106.17266878871	785.412643535443	-0.358449053378805	0.212554358339644	0.999030396422047	SSBP3	chr1	-	54225432	54413479	5227	protein_coding	single_stranded_DNA_binding_protein_3
ENSG00000160007	2366.67185752545	3248.1131575366	0.345109742557504	0.212684953265137	0.999030396422047	ARHGAP35	chr19	+	46918676	47005077	11245	protein_coding	Rho_GTPase_activating_protein_35
ENSG00000149243	3.98261986962633	21.0916438801078	0.270595382455727	0.21271115648099	0.999030396422047	KLHL35	chr11	-	75422394	75430629	5041	protein_coding	kelch_like_family_member_35
ENSG00000065989	569.514641356566	390.69759377914	-0.372749920137488	0.212736437074724	0.999030396422047	PDE4A	chr19	+	10416773	10469631	6646	protein_coding	phosphodiesterase_4A
ENSG00000173653	597.39298044395	850.696303164348	0.363339984361306	0.212813950097459	0.999030396422047	RCE1	chr11	+	66842835	66846546	2995	protein_coding	Ras_converting_CAAX_endopeptidase_1
ENSG00000041357	4644.73042295171	3398.76775668023	-0.34264036386306	0.21285454915386	0.999030396422047	PSMA4	chr15	+	78540405	78552419	6996	protein_coding	proteasome_subunit_alpha_4
ENSG00000128045	102.552461642878	54.2356556917058	-0.398100515328329	0.212955362542078	0.999030396422047	RASL11B	chr4	+	52862290	52866835	2472	protein_coding	RAS-like_family_11_member_B
ENSG00000155428	39.8261986962633	14.0610959200719	-0.341675775692194	0.213023925198687	0.999030396422047	TRIM74	chr7	-	72959485	72969466	1471	protein_coding	tripartite_motif_containing_74
ENSG00000208028	4.97827483703292	23.1003718686895	0.28166413398246	0.213064656680432	0.999030396422047	MIR616	chr12	-	57519163	57519259	97	miRNA	microRNA_616
ENSG00000186350	1378.98212985812	987.289806387903	-0.35407031245464	0.213396359333416	0.999030396422047	RXRA	chr9	+	134317098	134440585	10814	protein_coding	retinoid_X_receptor_alpha
ENSG00000066629	1019.55068662434	722.137711895119	-0.35922539352187	0.213400516365063	0.999030396422047	EML1	chr14	+	99737693	99942060	8899	protein_coding	echinoderm_microtubule_associated_protein_like_1
ENSG00000228084	30.8653039896041	9.03927594861763	-0.315068251916059	0.213527242084241	0.999030396422047	RP5-884G6.2	chr1	-	99968383	99969864	655	antisense	NA
ENSG00000124253	30.8653039896041	9.03927594861763	-0.315068251916059	0.213527242084241	0.999030396422047	PCK1	chr20	+	57561080	57568112	6819	protein_coding	phosphoenolpyruvate_carboxykinase_1
ENSG00000168481	30.8653039896041	9.03927594861763	-0.315068251916059	0.213527242084241	0.999030396422047	LGI3	chr8	-	22146825	22157084	4514	protein_coding	leucine-rich_repeat_LGI_family_member_3
ENSG00000143995	282.76601074347	181.789882966643	-0.390320376937638	0.213673809906802	0.999030396422047	MEIS1	chr2	+	66433452	66573869	10934	protein_coding	Meis_homeobox_1
ENSG00000165192	20.9087543155383	51.2225637088332	0.363162667203205	0.213713294014118	0.999030396422047	ASB11	chrX	-	15281697	15315656	3140	protein_coding	ankyrin_repeat_and_SOCS_box_containing_11
ENSG00000140873	44.8044735332963	88.3840314975946	0.393420597139178	0.213743667337154	0.999030396422047	ADAMTS18	chr16	-	77247813	77435114	6678	protein_coding	ADAM_metallopeptidase_with_thrombospondin_type_1_motif_18
ENSG00000259330	261.857256427931	166.724423052281	-0.392054875524727	0.213800790410727	0.999030396422047	INAFM2	chr15	+	40325216	40326715	594	antisense	InaF-motif_containing_2
ENSG00000178104	1858.88782414809	2558.11509345879	0.346165735254866	0.213847209279775	0.999030396422047	PDE4DIP	chr1	+	148808181	149048286	27623	protein_coding	phosphodiesterase_4D_interacting_protein
ENSG00000205476	1555.21305908908	1117.85712564571	-0.35189241330849	0.213887015617013	0.999030396422047	CCDC85C	chr14	-	99500180	99604026	17449	protein_coding	coiled-coil_domain_containing_85C
ENSG00000183891	375.361922712282	249.08227058413	-0.382703539557742	0.213939462121635	0.999030396422047	TTC32	chr2	-	19896643	19901986	1986	protein_coding	tetratricopeptide_repeat_domain_32
ENSG00000021300	163.28741465468	96.4189434519214	-0.39969922699483	0.2141502851277	0.999030396422047	PLEKHB1	chr11	+	73646178	73662819	4933	protein_coding	pleckstrin_homology_domain_containing_B1
ENSG00000151693	549.601542008434	376.636497859068	-0.372402464794627	0.214163771540809	0.999030396422047	ASAP2	chr2	+	9206765	9405683	7248	protein_coding	ArfGAP_with_SH3_domain_ankyrin_repeat_and_PH_domain_2
ENSG00000151338	325.579174341953	212.92516678966	-0.386274682940555	0.214177564011632	0.999030396422047	MIPOL1	chr14	+	37197913	37552361	20250	protein_coding	mirror-image_polydactyly_1
ENSG00000269896	62.7262629466148	28.1221918401437	-0.376794385938915	0.214357343308677	0.999030396422047	RP4-740C4.5	chr1	-	2350414	2352820	2407	transcribed_processed_pseudogene	NA
ENSG00000099954	1243.57305429082	1724.49297819739	0.34997353812047	0.214514766190594	0.999030396422047	CECR2	chr22	+	17359949	17558149	10759	protein_coding	cat_eye_syndrome_chromosome_region_candidate_2
ENSG00000159450	44.8044735332963	17.0741879029444	-0.351443005072311	0.21467831877342	0.999030396422047	TCHH	chr1	-	152106317	152115454	6995	protein_coding	trichohyalin
ENSG00000103274	253.892016688679	381.658317830522	0.381558112148213	0.214722017619798	0.999030396422047	NUBP1	chr16	+	10743786	10769351	1955	protein_coding	nucleotide_binding_protein_1
ENSG00000189159	2912.29077966426	2122.22111993656	-0.344293582195833	0.214725212466209	0.999030396422047	HN1	chr17	-	75135248	75168281	3414	protein_coding	hematological_and_neurological_expressed_1
ENSG00000276007	17.9217894133185	46.200743737379	0.354051728538033	0.214767804962416	0.999030396422047	RP11-358L22.3	chr16	+	78123243	78124332	1090	sense_intronic	NA
ENSG00000240342	24856.5262613054	33632.1327128233	0.336118510328737	0.214826787502374	0.999030396422047	RPS2P5	chr12	+	118246084	118246962	879	processed_pseudogene	ribosomal_protein_S2_pseudogene_5
ENSG00000170469	199.130993481317	306.331018258709	0.38720338909466	0.214903216277955	0.999030396422047	SPATA24	chr5	-	139396563	139404088	1204	protein_coding	spermatogenesis_associated_24
ENSG00000165300	730.810746076432	510.216909099751	-0.364829217812397	0.214946984323948	0.999030396422047	SLITRK5	chr13	+	87672615	87696272	21103	protein_coding	SLIT_and_NTRK_like_family_member_5
ENSG00000202337	18.9174443807251	3.01309198287254	-0.256006933668663	0.215123982576188	0.999030396422047	RNU6-8	chr14	-	32203163	32203269	107	snRNA	RNA_U6_small_nuclear_8
ENSG00000143367	424.149016115205	613.666400511708	0.368664674651988	0.215282975733746	0.999030396422047	TUFT1	chr1	+	151540305	151583583	3878	protein_coding	tuftelin_1
ENSG00000168961	28.8739940547909	8.03491195432678	-0.306750677963587	0.215314185194388	0.999030396422047	LGALS9	chr17	+	27629798	27649560	5714	protein_coding	lectin_galactoside-binding_soluble_9
ENSG00000162231	2115.76680573899	2901.60757950626	0.34364030541717	0.215554234760764	0.999030396422047	NXF1	chr11	-	62792123	62806302	6194	protein_coding	nuclear_RNA_export_factor_1
ENSG00000106004	1240.5860893886	886.853406958818	-0.353921731208637	0.215566859575374	0.999030396422047	HOXA5	chr7	-	27141052	27143668	1707	protein_coding	homeobox_A5
ENSG00000226329	10.9522046414724	34.1483758058888	0.324732383010022	0.215745779551234	0.999030396422047	AC005682.6	chr7	-	22863874	22881350	1467	unprocessed_pseudogene	NA
ENSG00000085063	1025.52461642878	728.163895860865	-0.357007647012217	0.215878452929445	0.999030396422047	CD59	chr11	-	33698261	33736445	4942	protein_coding	CD59_molecule_complement_regulatory_protein
ENSG00000133639	862.237201774101	607.640216545963	-0.360369474035692	0.215952537259563	0.999030396422047	BTG1	chr12	-	92140278	92145897	4854	protein_coding	B-cell_translocation_gene_1_anti-proliferative
ENSG00000162999	201.12230341613	123.536771297774	-0.395443235753771	0.216014621075346	0.999030396422047	DUSP19	chr2	+	183078559	183100005	5376	protein_coding	dual_specificity_phosphatase_19
ENSG00000205572	37.8348887614502	13.056731925781	-0.33485683774994	0.216121070529456	0.999030396422047	SERF1B	chr5	+	70025247	70043113	3051	protein_coding	small_EDRK-rich_factor_1B_(centromeric)
ENSG00000145777	95.582876871032	161.702603080826	0.398019873855072	0.216140934002846	0.999030396422047	TSLP	chr5	+	111070062	111078024	4282	protein_coding	thymic_stromal_lymphopoietin
ENSG00000107882	948.859183938474	671.919512180577	-0.357970788752847	0.216499693387703	0.999030396422047	SUFU	chr10	+	102503987	102633535	6865	protein_coding	suppressor_of_fused_homolog_(Drosophila)
ENSG00000072110	1823.04424532145	1318.72992450388	-0.347544827366531	0.216593222334634	0.999030396422047	ACTN1	chr14	-	68874143	68979440	10626	protein_coding	actinin_alpha_1
ENSG00000134077	1217.68602513825	870.783583050165	-0.353288675456286	0.216687975968815	0.999030396422047	THUMPD3	chr3	+	9362842	9386791	5365	protein_coding	THUMP_domain_containing_3
ENSG00000167461	356.444478331557	236.025538658349	-0.381628038046151	0.216717744467557	0.999030396422047	RAB8A	chr19	+	16111629	16134234	5191	protein_coding	RAB8A_member_RAS_oncogene_family
ENSG00000170312	4998.18793638105	3671.95476312734	-0.338918084488369	0.216929795920132	0.999030396422047	CDK1	chr10	+	60778331	60794852	3931	protein_coding	cyclin-dependent_kinase_1
ENSG00000187808	20.9087543155383	4.01745597716339	-0.267917320704375	0.216962951365978	0.999030396422047	SOWAHD	chrX	+	119758613	119760164	1552	protein_coding	sosondowah_ankyrin_repeat_domain_family_member_D
ENSG00000236924	20.9087543155383	4.01745597716339	-0.267917320704375	0.216962951365978	0.999030396422047	RP11-390F4.6	chr9	+	6645956	6670635	526	lincRNA	NA
ENSG00000184992	2042.0883381509	1481.436891579	-0.345867842849277	0.217007015590563	0.999030396422047	BRI3BP	chr12	+	124993700	125031231	6648	protein_coding	BRI3_binding_protein
ENSG00000134986	212.074508057602	131.571683252101	-0.393441747129455	0.2172300970354	0.999030396422047	NREP	chr5	-	111662621	111997464	9337	protein_coding	neuronal_regeneration_related_protein
ENSG00000091656	1122.10314826722	800.478103449806	-0.354230314172235	0.217234783227411	0.999030396422047	ZFHX4	chr8	+	76681219	76867285	15687	protein_coding	zinc_finger_homeobox_4
ENSG00000176087	2763.93818952068	2016.76290053602	-0.342616302771147	0.217310182485162	0.999030396422047	SLC35A4	chr5	+	140564456	140569103	4023	protein_coding	solute_carrier_family_35_member_A4
ENSG00000197535	1500.45203588172	1080.69565785695	-0.349443104762087	0.217426034348562	0.999030396422047	MYO5A	chr15	-	52307283	52529050	12988	protein_coding	myosin_VA
ENSG00000143457	502.805758540325	719.124619912247	0.363032421284932	0.217465284353517	0.999030396422047	GOLPH3L	chr1	-	150646225	150697144	3329	protein_coding	golgi_phosphoprotein_3-like
ENSG00000232906	24.8913741851646	6.02618396574509	-0.288652612669513	0.217553296316533	0.999030396422047	RP11-746P2.3	chr7	+	65355934	65357176	1243	processed_pseudogene	NA
ENSG00000273456	24.8913741851646	6.02618396574509	-0.288652612669513	0.217553296316533	0.999030396422047	RP11-686O6.2	chr2	-	202374932	202375604	673	lincRNA	NA
ENSG00000111196	888.124230926672	627.72749643178	-0.358300290363426	0.217672929351289	0.999030396422047	MAGOHB	chr12	-	10604190	10613623	4856	protein_coding	mago_homolog_B_exon_junction_complex_core_component
ENSG00000101638	22.9000642503514	5.02181997145424	-0.278692948956488	0.217707320233655	0.999030396422047	ST8SIA5	chr18	-	46667821	46759257	15789	protein_coding	ST8_alpha-N-acetyl-neuraminide_alpha-28-sialyltransferase_5
ENSG00000164463	313.631314733074	462.00743737379	0.37369318493802	0.217860461819815	0.999030396422047	CREBRF	chr5	+	173056352	173139284	12333	protein_coding	CREB3_regulatory_factor
ENSG00000109917	1939.53587650802	2658.55149288787	0.342506320378738	0.217863780411954	0.999030396422047	ZPR1	chr11	-	116773799	116788050	7069	protein_coding	ZPR1_zinc_finger
ENSG00000121766	558.562436715093	384.671409813395	-0.36864744453084	0.218015288270989	0.999030396422047	ZCCHC17	chr1	+	31296982	31364953	1921	protein_coding	zinc_finger_CCHC_domain_containing_17
ENSG00000156508	185218.706621744	249670.827884785	0.332742850126931	0.218154221184018	0.999030396422047	EEF1A1	chr6	-	73515750	73523797	5948	protein_coding	eukaryotic_translation_elongation_factor_1_alpha_1
ENSG00000137267	625.271319531334	433.885245533646	-0.365719457754955	0.21817408125649	0.999030396422047	TUBB2A	chr6	-	3153669	3157526	1727	protein_coding	tubulin_beta_2A_class_IIa
ENSG00000140416	466.962179713688	317.379022195908	-0.373104723894512	0.218218134942836	0.999030396422047	TPM1	chr15	+	63042632	63071915	12492	protein_coding	tropomyosin_1_(alpha)
ENSG00000174173	922.972154785903	653.840960283342	-0.357019213935432	0.218272844147343	0.999030396422047	TRMT10C	chr3	+	101561862	101566446	1888	protein_coding	tRNA_methyltransferase_10C_mitochondrial_RNase_P_subunit
ENSG00000182109	56.7523331421753	105.458219400539	0.394084357582236	0.218436069060623	0.999030396422047	RP11-69E11.4	chr1	-	39522280	39546187	3059	antisense	NA
ENSG00000183765	1192.79465095309	853.709395147221	-0.352132697569693	0.218484649247574	0.999030396422047	CHEK2	chr22	-	28687743	28742422	4142	protein_coding	checkpoint_kinase_2
ENSG00000154719	1650.79593596012	1193.18442521753	-0.347194268191764	0.218553793227832	0.999030396422047	MRPL39	chr21	-	25585656	25607517	1199	protein_coding	mitochondrial_ribosomal_protein_L39
ENSG00000104866	938.902634264408	1307.68192056668	0.350546874172042	0.218584617519625	0.999030396422047	PPP1R37	chr19	+	45091396	45148077	7823	protein_coding	protein_phosphatase_1_regulatory_subunit_37
ENSG00000197599	9.95654967406584	32.1396478173071	0.316748827526624	0.218730616933396	0.999030396422047	CCDC154	chr16	-	1434383	1444556	2726	protein_coding	coiled-coil_domain_containing_154
ENSG00000154645	9.95654967406584	32.1396478173071	0.316748827526624	0.218730616933396	0.999030396422047	CHODL	chr21	+	17901263	18267373	3093	protein_coding	chondrolectin
ENSG00000176165	724.836816271993	1018.42509021092	0.354635574356859	0.218846917377626	0.999030396422047	FOXG1	chr14	+	28765388	28770277	4890	protein_coding	forkhead_box_G1
ENSG00000232112	574.492916193599	396.723777744885	-0.367222867770321	0.218850853378665	0.999030396422047	TMA7	chr3	+	48440257	48444208	1139	protein_coding	translation_machinery_associated_7_homolog
ENSG00000175785	129.435145762856	73.3185715832319	-0.396029855427151	0.218888326594267	0.999030396422047	PRIMA1	chr14	-	93718298	93788481	3892	protein_coding	proline_rich_membrane_anchor_1
ENSG00000100578	812.454453403772	572.487476745783	-0.359066791269266	0.218964633122674	0.999030396422047	KIAA0586	chr14	+	58427385	58551289	10184	protein_coding	KIAA0586
ENSG00000109436	634.232214237994	895.892682907436	0.357002355243967	0.218998661121867	0.999030396422047	TBC1D9	chr4	-	140620765	140756120	5603	protein_coding	TBC1_domain_family_member_9
ENSG00000164404	35.843578826637	12.0523679314902	-0.327743902086294	0.219167094376996	0.999030396422047	GDF9	chr5	-	132861181	132866884	3279	protein_coding	growth_differentiation_factor_9
ENSG00000165125	26.8826841199778	60.2618396574509	0.370790802851469	0.219190993232265	0.999030396422047	TRPV6	chr7	-	142871203	142885762	11925	protein_coding	transient_receptor_potential_cation_channel_subfamily_V_member_6
ENSG00000008735	2246.19760646925	3068.33200255854	0.340043133974203	0.219406648446824	0.999030396422047	MAPK8IP2	chr22	+	50600685	50613981	5901	protein_coding	mitogen-activated_protein_kinase_8_interacting_protein_2
ENSG00000269399	139.391695436922	80.3491195432678	-0.395587044544918	0.219604270370823	0.999030396422047	CTD-3222D19.12	chr19	+	16542746	16544814	2069	lincRNA	NA
ENSG00000235245	52.7697132725489	99.4320354347939	0.391851047810513	0.219672097179124	0.999030396422047	RP11-122K13.12	chr10	-	133295187	133295977	626	antisense	NA
ENSG00000114268	388.305437288568	260.13027452133	-0.376677622353166	0.219761302007477	0.999030396422047	PFKFB4	chr3	-	48517684	48562015	6107	protein_coding	6-phosphofructo-2-kinase/fructose-26-biphosphatase_4
ENSG00000280213	154.32651994802	243.056086618385	0.388430218193995	0.219788788792837	0.999030396422047	UCKL1-AS1	chr20	+	63953384	63956985	3602	antisense	UCKL1_antisense_RNA_1
ENSG00000244879	1795.16590623407	1301.65573660094	-0.345037071672851	0.219871207259651	0.999030396422047	GABPB1-AS1	chr15	+	50354959	50372202	17179	antisense	GABPB1_antisense_RNA_1
ENSG00000229544	101.556806675472	54.2356556917058	-0.392072850843561	0.219962303179728	0.999030396422047	NKX1-2	chr10	-	124445239	124450184	3364	protein_coding	NK1_homeobox_2
ENSG00000197261	290.731250482722	429.867789556483	0.373643026253074	0.220125319496996	0.999030396422047	C6orf141	chr6	+	49550646	49561907	2940	protein_coding	chromosome_6_open_reading_frame_141
ENSG00000140988	68175.482583231	91784.8079822634	0.331323535876986	0.220178991278661	0.999030396422047	RPS2	chr16	-	1962052	1964860	2413	protein_coding	ribosomal_protein_S2
ENSG00000069956	1113.14225356056	1540.69436724216	0.346751110299116	0.22023175496504	0.999030396422047	MAPK6	chr15	+	51952106	52067372	6388	protein_coding	mitogen-activated_protein_kinase_6
ENSG00000185946	647.175728814279	450.959433436591	-0.363048530196389	0.220335869863839	0.999030396422047	RNPC3	chr1	+	103525691	103555239	6867	protein_coding	RNA_binding_region_(RNP1_RRM)_containing_3
ENSG00000124222	1705.55695916748	2338.15937870909	0.341637930204911	0.220425487126494	0.999030396422047	STX16	chr20	+	58651253	58679526	5099	protein_coding	syntaxin_16
ENSG00000112309	89.6089470665925	46.200743737379	-0.388429183987342	0.220465040810859	0.999030396422047	B3GAT2	chr6	-	70856679	70957038	6565	protein_coding	beta-13-glucuronyltransferase_2
ENSG00000163528	735.789020913465	1031.4818221367	0.352739748978289	0.220836079682042	0.999030396422047	CHCHD4	chr3	-	14112077	14124870	1772	protein_coding	coiled-coil-helix-coiled-coil-helix_domain_containing_4
ENSG00000166847	2392.55888667802	1746.58898607178	-0.341054732518338	0.220866964293197	0.999030396422047	DCTN5	chr16	+	23641392	23677455	12740	protein_coding	dynactin_subunit_5
ENSG00000198642	1425.77791332623	1028.46873015383	-0.347281669740123	0.220943135385272	0.999030396422047	KLHL9	chr9	-	21329671	21335380	5710	protein_coding	kelch_like_family_member_9
ENSG00000107262	768.645634837882	1075.6738378855	0.351873055635415	0.22095895510422	0.999030396422047	BAG1	chr9	-	33247820	33264761	7114	protein_coding	BCL2_associated_athanogene_1
ENSG00000278932	259.865946493118	166.724423052281	-0.385843199155264	0.221022762465726	0.999030396422047	bP-21264C1.2	chr21	+	9325013	9368775	1880	lincRNA	NA
ENSG00000253981	30.8653039896041	66.2880236231959	0.375075363797954	0.221058108950056	0.999030396422047	ALG1L13P	chr8	-	8236003	8244667	1447	transcribed_unprocessed_pseudogene	asparagine-linked_glycosylation_1-like_13_pseudogene
ENSG00000005238	46.7957834681094	90.3927594861763	0.388122066596718	0.221184764590438	0.999030396422047	FAM214B	chr9	-	35104112	35116341	6409	protein_coding	family_with_sequence_similarity_214_member_B
ENSG00000167157	12.9435145762856	0	-0.190831562326058	0.221190693620196	0.999030396422047	PRRX2	chr9	+	129665641	129722674	1311	protein_coding	paired_related_homeobox_2
ENSG00000206341	12.9435145762856	0	-0.190831562326058	0.221190693620196	0.999030396422047	HLA-H	chr6	+	29887752	29890482	1096	unprocessed_pseudogene	major_histocompatibility_complex_class_I_H_(pseudogene)
ENSG00000263006	73.6784675880872	129.562955263519	0.394059046751832	0.221212286406448	0.999030396422047	ROCK1P1	chr18	+	109065	122219	2645	transcribed_unprocessed_pseudogene	Rho-associated_coiled-coil_containing_protein_kinase_1_pseudogene_1
ENSG00000225177	257.874636558305	384.671409813395	0.375640399738562	0.221242201589067	0.999030396422047	RP11-390P2.4	chr6	+	138692548	138697288	1220	antisense	NA
ENSG00000100151	1287.38187285671	1773.70681391764	0.343923305909245	0.221417275036278	0.999030396422047	PICK1	chr22	+	38056311	38075701	4371	protein_coding	protein_interacting_with_PRKCA_1
ENSG00000136603	1092.23349924502	781.39518755828	-0.351027309810133	0.221653899211873	0.999030396422047	SKIL	chr3	+	170357678	170396835	7782	protein_coding	SKI-like_proto-oncogene
ENSG00000196470	205.104923285756	312.357202224454	0.380579382397494	0.2218665445685	0.999030396422047	SIAH1	chr16	-	48356364	48448402	6725	protein_coding	siah_E3_ubiquitin_protein_ligase_1
ENSG00000167552	1617.9393220357	1172.09278133742	-0.344729261112499	0.221889257222903	0.999030396422047	TUBA1A	chr12	-	49184796	49189324	3421	protein_coding	tubulin_alpha_1a
ENSG00000077044	1807.11376584295	2471.73978994978	0.339811678757921	0.22201715717513	0.999030396422047	DGKD	chr2	+	233354507	233472104	9771	protein_coding	diacylglycerol_kinase_delta
ENSG00000137747	12.9435145762856	37.1614677887614	0.329702228688469	0.222027871017419	0.999030396422047	TMPRSS13	chr11	-	117900643	117929459	5367	protein_coding	transmembrane_protease_serine_13
ENSG00000227953	18.9174443807251	47.2051077316698	0.351127198399871	0.222030371525147	0.999030396422047	LINC01341	chr1	+	246776013	246792385	3984	processed_transcript	long_intergenic_non-protein_coding_RNA_1341
ENSG00000204314	33.8522688918238	11.0480039371993	-0.320314219545297	0.222124581158586	0.999030396422047	PRRT1	chr6	-	32148359	32154373	4261	protein_coding	proline-rich_transmembrane_protein_1
ENSG00000260000	33.8522688918238	11.0480039371993	-0.320314219545297	0.222124581158586	0.999030396422047	RP3-467N11.1	chr6	+	100881471	100882987	1517	antisense	NA
ENSG00000054965	1952.47939108431	1421.17505192155	-0.342118846070907	0.22222328999935	0.999030396422047	FAM168A	chr11	-	73400487	73598189	7887	protein_coding	family_with_sequence_similarity_168_member_A
ENSG00000177706	650.162693716499	453.972525419463	-0.36133338533992	0.222234001761503	0.999030396422047	FAM20C	chr7	+	192969	260745	4629	protein_coding	family_with_sequence_similarity_20_member_C
ENSG00000151746	549.601542008434	379.64958984194	-0.365395851506785	0.222292759441795	0.999030396422047	BICD1	chr12	+	32106835	32383633	12868	protein_coding	bicaudal_D_homolog_1_(Drosophila)
ENSG00000061918	376.357577679689	252.095362567003	-0.375177589892864	0.222457155422454	0.999030396422047	GUCY1B3	chr4	+	155758992	155807591	3724	protein_coding	guanylate_cyclase_1_soluble_beta_3
ENSG00000234880	0.995654967406583	14.0610959200719	0.214618387636362	0.222724303481436	0.999030396422047	LINC00163	chr21	-	44989864	44994086	2155	lincRNA	long_intergenic_non-protein_coding_RNA_163
ENSG00000175718	0.995654967406583	14.0610959200719	0.214618387636362	0.222724303481436	0.999030396422047	RBMXL3	chrX	+	115189427	115192868	3442	protein_coding	RNA_binding_motif_protein_X-linked-like_3
ENSG00000155974	464.970869778874	317.379022195908	-0.369264382383964	0.222809972506812	0.999030396422047	GRIP1	chr12	-	66347431	66804186	6378	protein_coding	glutamate_receptor_interacting_protein_1
ENSG00000128652	15.9304794785053	42.1832877602156	0.34103830928029	0.222821400547617	0.999030396422047	HOXD3	chr2	+	176136612	176173102	3548	protein_coding	homeobox_D3
ENSG00000115423	105.539426545098	57.2487476745783	-0.39031876505397	0.223013903880136	0.999030396422047	DNAH6	chr2	+	84516455	84819589	13514	protein_coding	dynein_axonemal_heavy_chain_6
ENSG00000101871	4727.36978524646	3488.15615217211	-0.334270002693155	0.223089303104369	0.999030396422047	MID1	chrX	-	10445310	10833654	9295	protein_coding	midline_1
ENSG00000184343	119.47859608879	193.842250898134	0.389705036893324	0.223237938808313	0.999030396422047	SRPK3	chrX	+	153776412	153785732	4744	protein_coding	SRSF_protein_kinase_3
ENSG00000177410	127.443835828043	204.890254835333	0.3886248900662	0.223434727195776	0.999030396422047	ZFAS1	chr20	+	49278178	49295738	2243	antisense	ZNFX1_antisense_RNA_1
ENSG00000265763	134.413420599889	77.3360275603953	-0.392158969160345	0.223590977090523	0.999030396422047	ZNF488	chr10	-	47365496	47384273	3496	protein_coding	zinc_finger_protein_488
ENSG00000126351	859.250236871881	609.648944534545	-0.35397401167157	0.223649562549555	0.999030396422047	THRA	chr17	+	40058290	40093867	6959	protein_coding	thyroid_hormone_receptor_alpha
ENSG00000030419	99.5654967406583	53.2312916974149	-0.388582468425212	0.223717948772414	0.999030396422047	IKZF2	chr2	-	212999691	213152427	12240	protein_coding	IKAROS_family_zinc_finger_2
ENSG00000086598	3840.24120928719	5197.58367045514	0.333276869131759	0.223733908568972	0.999030396422047	TMED2	chr12	+	123584531	123598577	3830	protein_coding	transmembrane_p24_trafficking_protein_2
ENSG00000106290	678.041032803883	951.132702593433	0.351735018708567	0.223903775464351	0.999030396422047	TAF6	chr7	-	100107070	100119841	4086	protein_coding	TATA-box_binding_protein_associated_factor_6
ENSG00000266983	61.7306079792082	28.1221918401437	-0.368830392419298	0.223981025820797	0.999030396422047	CTC-232P5.1	chr19	+	5978403	6020363	639	antisense	NA
ENSG00000056998	484.883969127006	332.444482110271	-0.367170664247682	0.223982832063838	0.999030396422047	GYG2	chrX	+	2828788	2882818	3646	protein_coding	glycogenin_2
ENSG00000100577	568.518986389159	803.491195432678	0.354962703384384	0.224146906189227	0.999030396422047	GSTZ1	chr14	+	77320884	77331597	8477	protein_coding	glutathione_S-transferase_zeta_1
ENSG00000106443	1151.97279728942	827.595931295658	-0.347943093136531	0.224278490236302	0.999030396422047	PHF14	chr7	+	10973872	11169630	8734	protein_coding	PHD_finger_protein_14
ENSG00000116030	3394.18778388904	2497.85325380134	-0.3353451101595	0.224323598572651	0.999030396422047	SUMO1	chr2	-	202206180	202238608	2164	protein_coding	small_ubiquitin-like_modifier_1
ENSG00000180581	84.6306722295596	43.1876517545064	-0.383491880952536	0.224350187505897	0.999030396422047	SRP9P1	chr10	-	91807179	91807439	261	processed_pseudogene	signal_recognition_particle_9_pseudogene_1
ENSG00000167775	2059.01447259681	2805.18863605434	0.336785633222681	0.224380128750087	0.999030396422047	CD320	chr19	-	8302127	8308356	2277	protein_coding	CD320_molecule
ENSG00000157895	445.057770430743	636.766772380397	0.359812698223146	0.224629227435321	0.999030396422047	C12orf43	chr12	-	121000486	121016502	6140	protein_coding	chromosome_12_open_reading_frame_43
ENSG00000156042	151.339555045801	89.3883954918854	-0.3910382981525	0.22469834729039	0.999030396422047	CFAP70	chr10	-	73253759	73358859	7428	protein_coding	cilia_and_flagella_associated_protein_70
ENSG00000158062	976.737523025858	1351.87393631548	0.344963452525936	0.224761587035874	0.999030396422047	UBXN11	chr1	-	26281328	26318363	4704	protein_coding	UBX_domain_protein_11
ENSG00000189114	255.883326623492	380.653953836231	0.372841043974827	0.224823184680326	0.999030396422047	BLOC1S3	chr19	+	45178745	45181801	2666	protein_coding	biogenesis_of_lysosomal_organelles_complex-1_subunit_3
ENSG00000163666	31.8609589570107	10.0436399429085	-0.312541370858119	0.224944590250217	0.999030396422047	HESX1	chr3	-	57197843	57226521	1248	protein_coding	HESX_homeobox_1
ENSG00000081760	698.949787119422	978.250530439286	0.35016729679463	0.22515640012594	0.999030396422047	AACS	chr12	+	125065379	125143333	16094	protein_coding	acetoacetyl-CoA_synthetase
ENSG00000023041	1287.38187285671	929.036694719034	-0.345393016190472	0.225169459200594	0.999030396422047	ZDHHC6	chr10	-	112424428	112446917	3748	protein_coding	zinc_finger_DHHC-type_containing_6
ENSG00000119878	438.088185658897	298.296106304382	-0.368780297763943	0.225220016620581	0.999030396422047	CRIPT	chr2	+	46616416	46625742	2561	protein_coding	cysteine-rich_PDZ-binding_protein
ENSG00000196743	1086.25956944058	779.386459569698	-0.348147943508556	0.225279685540819	0.999030396422047	GM2A	chr5	+	151212150	151270440	4479	protein_coding	GM2_ganglioside_activator
ENSG00000131374	1067.34212505986	765.325363649626	-0.348439114060914	0.225306754445618	0.999030396422047	TBC1D5	chr3	-	17157162	18444817	11269	protein_coding	TBC1_domain_family_member_5
ENSG00000258900	38.8305437288568	14.0610959200719	-0.331922698320618	0.225383636595767	0.999030396422047	HNRNPCP1	chr14	+	58521223	58521988	766	processed_pseudogene	heterogeneous_nuclear_ribonucleoprotein_C_pseudogene_1
ENSG00000272486	13.9391695436922	1.00436399429085	-0.213012452689832	0.225439149342329	0.999030396422047	RP11-532M24.1	chr8	+	124579631	124580648	1018	antisense	NA
ENSG00000009790	13.9391695436922	1.00436399429085	-0.213012452689832	0.225439149342329	0.999030396422047	TRAF3IP3	chr1	+	209756032	209782320	7750	protein_coding	TRAF3_interacting_protein_3
ENSG00000257752	1.99130993481317	16.0698239086536	0.232352053642284	0.225465413253949	0.999030396422047	RP11-474L23.3	chr12	-	88057876	88058578	703	processed_pseudogene	NA
ENSG00000237491	148.352590143581	87.3796675033038	-0.390424752009959	0.225522104734769	0.999030396422047	RP11-206L10.9	chr1	+	778770	810060	5517	lincRNA	NA
ENSG00000279345	29.8696490221975	64.2792956346143	0.370093209503786	0.225524951587043	0.999030396422047	RP3-522J7.7	chr22	+	49805452	49807208	1757	antisense	NA
ENSG00000165526	829.380587849684	1153.00986544589	0.346756754236249	0.225712913869242	0.999030396422047	RPUSD4	chr11	-	126202094	126211692	4083	protein_coding	RNA_pseudouridylate_synthase_domain_containing_4
ENSG00000122729	852.280652100035	605.631488557381	-0.352354201413708	0.225815066361449	0.999030396422047	ACO1	chr9	+	32384603	32454769	7555	protein_coding	aconitase_1
[truncated: 30,743 more rows]
