# Supplementary material for: KRAB-type zinc-finger proteins PITA and PISA specifically regulate p53-dependent glycolysis and mitochondrial respiration
Source: Cell Res. 2018 Feb 21;28(5):572–92. doi: 10.1038/s41422-018-0008-8 (PMC5951852; doi:10.1038/s41422-018-0008-8)
Supplement: Supplementary file 9 — Supplementary information, Table S6 [file 41422_2018_8_MOESM9_ESM.xlsx]

## Sheet: Sheet1
Majority protein IDs	LFQ intensity 24h	LFQ intensity 48h	LFQ intensity con	24/con ratio	48/24 ratio
sp|O00231|PSD11_HUMAN	480470	0	0	#DIV/0!	0
sp|O00303|EIF3F_HUMAN	0	225480	0	#DIV/0!	#DIV/0!
sp|O00487|PSDE_HUMAN	0	242660	0	#DIV/0!	#DIV/0!
sp|O00560|SDCB1_HUMAN	99470	0	0	#DIV/0!	0
sp|O14979|HNRDL_HUMAN	261290	0	0	#DIV/0!	0
sp|O15143|ARC1B_HUMAN	339700	0	0	#DIV/0!	0
sp|O15145|ARPC3_HUMAN	684370	0	0	#DIV/0!	0
sp|O15160|RPAC1_HUMAN	154350	0	0	#DIV/0!	0
sp|O43242|PSMD3_HUMAN	128630	0	0	#DIV/0!	0
sp|O43399|TPD54_HUMAN	0	125190	0	#DIV/0!	#DIV/0!
sp|O43660|PLRG1_HUMAN	65284	0	0	#DIV/0!	0
sp|O43813|LANC1_HUMAN	0	0	0	#DIV/0!	#DIV/0!
sp|O43920|NDUS5_HUMAN	0	571630	0	#DIV/0!	#DIV/0!
sp|O60341|KDM1A_HUMAN	66057	0	0	#DIV/0!	0
sp|O60506|HNRPQ_HUMAN	623730	0	0	#DIV/0!	0
sp|O75128|COBL_HUMAN	535210	0	0	#DIV/0!	0
sp|O75251|NDUS7_HUMAN	0	0	0	#DIV/0!	#DIV/0!
sp|O75531|BAF_HUMAN	293000	0	0	#DIV/0!	0
sp|O75821|EIF3G_HUMAN	0	148070	0	#DIV/0!	#DIV/0!
sp|O94776|MTA2_HUMAN;sp|Q9BTC8|MTA3_HUMAN;sp|Q13330|MTA1_HUMAN	114870	0	0	#DIV/0!	0
sp|O94973|AP2A2_HUMAN	153870	0	0	#DIV/0!	0
sp|O95182|NDUA7_HUMAN	0	395470	0	#DIV/0!	#DIV/0!
sp|O95425|SVIL_HUMAN	746030	0	0	#DIV/0!	0
sp|O96019|ACL6A_HUMAN	83475	0	0	#DIV/0!	0
sp|P00367|DHE3_HUMAN;sp|P49448|DHE4_HUMAN	746560	0	0	#DIV/0!	0
sp|P00505|AATM_HUMAN	0	253340	0	#DIV/0!	#DIV/0!
sp|P00558|PGK1_HUMAN	0	809280	0	#DIV/0!	#DIV/0!
sp|P02545|LMNA_HUMAN	626120	0	0	#DIV/0!	0
sp|P02751|FINC_HUMAN	0	91187	0	#DIV/0!	#DIV/0!
sp|P02786|TFR1_HUMAN	0	758230	0	#DIV/0!	#DIV/0!
sp|P02794|FRIH_HUMAN	0	315380	0	#DIV/0!	#DIV/0!
sp|P04083|ANXA1_HUMAN	221660	0	0	#DIV/0!	0
sp|P04843|RPN1_HUMAN	0	151760	0	#DIV/0!	#DIV/0!
sp|P05556|ITB1_HUMAN	0	300640	0	#DIV/0!	#DIV/0!
sp|P07237|PDIA1_HUMAN	491240	2101900	0	#DIV/0!	4.27876
sp|P07737|PROF1_HUMAN	364290	0	0	#DIV/0!	0
sp|P07954|FUMH_HUMAN	0	136760	0	#DIV/0!	#DIV/0!
sp|P08865|RSSA_HUMAN	1271500	0	0	#DIV/0!	0
sp|P09104|ENOG_HUMAN	0	359410	0	#DIV/0!	#DIV/0!
sp|P09669|COX6C_HUMAN	0	1416700	0	#DIV/0!	#DIV/0!
sp|P09923|PPBI_HUMAN	0	110200	0	#DIV/0!	#DIV/0!
sp|P09972|ALDOC_HUMAN	0	2242500	0	#DIV/0!	#DIV/0!
sp|P11182|ODB2_HUMAN	765630	0	0	#DIV/0!	0
sp|P12236|ADT3_HUMAN;sp|P12235|ADT1_HUMAN	426410	1043100	0	#DIV/0!	2.44624
sp|P13073|COX41_HUMAN	0	485550	0	#DIV/0!	#DIV/0!
sp|P13639|EF2_HUMAN	517710	0	0	#DIV/0!	0
sp|P13667|PDIA4_HUMAN	0	224040	0	#DIV/0!	#DIV/0!
sp|P14625|ENPL_HUMAN	776640	2374700	0	#DIV/0!	3.05766
sp|P14868|SYDC_HUMAN	107880	0	0	#DIV/0!	0
sp|P15927|RFA2_HUMAN	167940	0	0	#DIV/0!	0
sp|P17096|HMGA1_HUMAN	673890	0	0	#DIV/0!	0
sp|P17980|PRS6A_HUMAN	64555	0	0	#DIV/0!	0
sp|P17987|TCPA_HUMAN	0	592690	0	#DIV/0!	#DIV/0!
sp|P18077|RL35A_HUMAN	486820	0	0	#DIV/0!	0
sp|P19404|NDUV2_HUMAN	0	387570	0	#DIV/0!	#DIV/0!
sp|P20618|PSB1_HUMAN	467260	0	0	#DIV/0!	0
sp|P20674|COX5A_HUMAN	451570	0	0	#DIV/0!	0
sp|P20839|IMDH1_HUMAN	268900	0	0	#DIV/0!	0
sp|P21291|CSRP1_HUMAN	714880	528480	0	#DIV/0!	0.739257
sp|P21796|VDAC1_HUMAN	0	226400	0	#DIV/0!	#DIV/0!
sp|P22234|PUR6_HUMAN	0	327780	0	#DIV/0!	#DIV/0!
sp|P22695|QCR2_HUMAN	375280	1217300	0	#DIV/0!	3.24371
sp|P23284|PPIB_HUMAN	2524200	3145800	0	#DIV/0!	1.24626
sp|P24534|EF1B_HUMAN	301710	1545200	0	#DIV/0!	5.12147
sp|P24752|THIL_HUMAN	0	182400	0	#DIV/0!	#DIV/0!
sp|P25205|MCM3_HUMAN	0	0	0	#DIV/0!	#DIV/0!
sp|P25786|PSA1_HUMAN	257960	0	0	#DIV/0!	0
sp|P26196|DDX6_HUMAN	356950	0	0	#DIV/0!	0
sp|P27448|MARK3_HUMAN;sp|Q7KZI7|MARK2_HUMAN;sp|Q9P0L2|MARK1_HUMAN	0	634150	0	#DIV/0!	#DIV/0!
sp|P27694|RFA1_HUMAN	70598	0	0	#DIV/0!	0
sp|P27824|CALX_HUMAN	328980	0	0	#DIV/0!	0
sp|P28072|PSB6_HUMAN	0	0	0	#DIV/0!	#DIV/0!
sp|P28074|PSB5_HUMAN	222470	0	0	#DIV/0!	0
sp|P28331|NDUS1_HUMAN	182800	770980	0	#DIV/0!	4.21761
sp|P30048|PRDX3_HUMAN	0	140270	0	#DIV/0!	#DIV/0!
sp|P30049|ATPD_HUMAN	0	1002000	0	#DIV/0!	#DIV/0!
sp|P30101|PDIA3_HUMAN	0	910480	0	#DIV/0!	#DIV/0!
sp|P31943|HNRH1_HUMAN;sp|P52597|HNRPF_HUMAN;sp|P55795|HNRH2_HUMAN	367300	0	0	#DIV/0!	0
sp|P34897|GLYM_HUMAN	129650	0	0	#DIV/0!	0
sp|P35221|CTNA1_HUMAN	192530	0	0	#DIV/0!	0
sp|P35625|TIMP3_HUMAN	0	1220200	0	#DIV/0!	#DIV/0!
sp|P35712|SOX6_HUMAN	233640	0	0	#DIV/0!	0
sp|P35749|MYH11_HUMAN	0	1202400	0	#DIV/0!	#DIV/0!
sp|P35998|PRS7_HUMAN	145910	0	0	#DIV/0!	0
sp|P36578|RL4_HUMAN	0	0	0	#DIV/0!	#DIV/0!
sp|P37802|TAGL2_HUMAN	353470	0	0	#DIV/0!	0
sp|P39656|OST48_HUMAN	0	98283	0	#DIV/0!	#DIV/0!
sp|P40227|TCPZ_HUMAN	174570	0	0	#DIV/0!	0
sp|P40429|RL13A_HUMAN;sp|Q6NVV1|R13P3_HUMAN	421230	0	0	#DIV/0!	0
sp|P40926|MDHM_HUMAN	0	1013500	0	#DIV/0!	#DIV/0!
sp|P42765|THIM_HUMAN	0	0	0	#DIV/0!	#DIV/0!
sp|P46439|GSTM5_HUMAN;sp|P28161|GSTM2_HUMAN;sp|P21266|GSTM3_HUMAN	0	159190	0	#DIV/0!	#DIV/0!
sp|P46779|RL28_HUMAN	1636700	0	0	#DIV/0!	0
sp|P46940|IQGA1_HUMAN	1784200	3797800	0	#DIV/0!	2.12857
sp|P48556|PSMD8_HUMAN	170980	0	0	#DIV/0!	0
sp|P48643|TCPE_HUMAN	0	146750	0	#DIV/0!	#DIV/0!
sp|P49207|RL34_HUMAN	1167400	685520	0	#DIV/0!	0.587219
sp|P49368|TCPG_HUMAN	0	291780	0	#DIV/0!	#DIV/0!
sp|P49748|ACADV_HUMAN	126810	0	0	#DIV/0!	0
sp|P50454|SERPH_HUMAN	0	685700	0	#DIV/0!	#DIV/0!
sp|P51648|AL3A2_HUMAN	31726	0	0	#DIV/0!	0
sp|P51659|DHB4_HUMAN	0	184490	0	#DIV/0!	#DIV/0!
sp|P51970|NDUA8_HUMAN	0	146380	0	#DIV/0!	#DIV/0!
sp|P52209|6PGD_HUMAN	0	0	0	#DIV/0!	#DIV/0!
sp|P52815|RM12_HUMAN	125740	0	0	#DIV/0!	0
sp|P53007|TXTP_HUMAN	0	495010	0	#DIV/0!	#DIV/0!
sp|P56134|ATPK_HUMAN	0	94379	0	#DIV/0!	#DIV/0!
sp|P56385|ATP5I_HUMAN	0	689780	0	#DIV/0!	#DIV/0!
sp|P59998|ARPC4_HUMAN	1176600	0	0	#DIV/0!	0
sp|P60174|TPIS_HUMAN	0	328460	0	#DIV/0!	#DIV/0!
sp|P61604|CH10_HUMAN	0	1910200	0	#DIV/0!	#DIV/0!
sp|P61626|LYSC_HUMAN	100510	0	0	#DIV/0!	0
sp|P62241|RS8_HUMAN	710980	0	0	#DIV/0!	0
sp|P62273|RS29_HUMAN	0	16634000	0	#DIV/0!	#DIV/0!
sp|P62304|RUXE_HUMAN	0	1102600	0	#DIV/0!	#DIV/0!
sp|P62306|RUXF_HUMAN	0	92827	0	#DIV/0!	#DIV/0!
sp|P62314|SMD1_HUMAN	138940	0	0	#DIV/0!	0
sp|P62318|SMD3_HUMAN	1179900	0	0	#DIV/0!	0
sp|P62899|RL31_HUMAN	0	2522400	0	#DIV/0!	#DIV/0!
sp|P63000|RAC1_HUMAN;sp|P15153|RAC2_HUMAN	0	313040	0	#DIV/0!	#DIV/0!
sp|P63220|RS21_HUMAN	0	0	0	#DIV/0!	#DIV/0!
sp|P63244|GBLP_HUMAN	260750	0	0	#DIV/0!	0
sp|P78347|GTF2I_HUMAN	180860	0	0	#DIV/0!	0
sp|P83731|RL24_HUMAN	1406100	3565700	0	#DIV/0!	2.53588
sp|P84095|RHOG_HUMAN	0	775610	0	#DIV/0!	#DIV/0!
sp|P98179|RBM3_HUMAN	0	0	0	#DIV/0!	#DIV/0!
sp|Q00325|MPCP_HUMAN	0	769880	0	#DIV/0!	#DIV/0!
sp|Q00796|DHSO_HUMAN	0	0	0	#DIV/0!	#DIV/0!
sp|Q07020|RL18_HUMAN	88864	0	0	#DIV/0!	0
sp|Q07157|ZO1_HUMAN	1465300	0	0	#DIV/0!	0
sp|Q07666|KHDR1_HUMAN	38901	0	0	#DIV/0!	0
sp|Q08211|DHX9_HUMAN	127370	0	0	#DIV/0!	0
sp|Q08380|LG3BP_HUMAN	54231	0	0	#DIV/0!	0
sp|Q09666|AHNK_HUMAN	0	261020	0	#DIV/0!	#DIV/0!
sp|Q12874|SF3A3_HUMAN	0	0	0	#DIV/0!	#DIV/0!
sp|Q12904|AIMP1_HUMAN	0	0	0	#DIV/0!	#DIV/0!
sp|Q13045|FLII_HUMAN	982060	1430500	0	#DIV/0!	1.45663
sp|Q13243|SRSF5_HUMAN;sp|Q13247|SRSF6_HUMAN;sp|Q08170|SRSF4_HUMAN	0	131170	0	#DIV/0!	#DIV/0!
sp|Q13263|TIF1B_HUMAN	82431	0	0	#DIV/0!	0
sp|Q13347|EIF3I_HUMAN	0	631210	0	#DIV/0!	#DIV/0!
sp|Q13409|DC1I2_HUMAN	0	0	0	#DIV/0!	#DIV/0!
sp|Q13435|SF3B2_HUMAN	0	725100	0	#DIV/0!	#DIV/0!
sp|Q13442|HAP28_HUMAN	0	672550	0	#DIV/0!	#DIV/0!
sp|Q13509|TBB3_HUMAN	0	0	0	#DIV/0!	#DIV/0!
sp|Q13642|FHL1_HUMAN	0	0	0	#DIV/0!	#DIV/0!
sp|Q14203|DCTN1_HUMAN	0	0	0	#DIV/0!	#DIV/0!
sp|Q14697|GANAB_HUMAN	0	63381	0	#DIV/0!	#DIV/0!
sp|Q14764|MVP_HUMAN	32918	0	0	#DIV/0!	0
sp|Q14974|IMB1_HUMAN	637230	0	0	#DIV/0!	0
sp|Q15046|SYK_HUMAN	174290	0	0	#DIV/0!	0
sp|Q15084|PDIA6_HUMAN	0	3667200	0	#DIV/0!	#DIV/0!
sp|Q15155|NOMO1_HUMAN;sp|P69849|NOMO3_HUMAN;sp|Q5JPE7|NOMO2_HUMAN	0	347420	0	#DIV/0!	#DIV/0!
sp|Q15393|SF3B3_HUMAN	0	1946700	0	#DIV/0!	#DIV/0!
sp|Q16401|PSMD5_HUMAN	81967	0	0	#DIV/0!	0
sp|Q16718|NDUA5_HUMAN	0	313880	0	#DIV/0!	#DIV/0!
sp|Q27J81|INF2_HUMAN	231320	0	0	#DIV/0!	0
sp|Q5VZF2|MBNL2_HUMAN;sp|Q9NR56|MBNL1_HUMAN	0	217060	0	#DIV/0!	#DIV/0!
sp|Q69YQ0|CYTSA_HUMAN	1105200	0	0	#DIV/0!	0
sp|Q6NXT2|H3C_HUMAN;sp|Q71DI3|H32_HUMAN;sp|Q16695|H31T_HUMAN;sp|P84243|H33_HUMAN;sp|P68431|H31_HUMAN	0	0	0	#DIV/0!	#DIV/0!
sp|Q6P1J9|CDC73_HUMAN	0	0	0	#DIV/0!	#DIV/0!
sp|Q6S8J3|POTEE_HUMAN;sp|P0CG38|POTEI_HUMAN;sp|P0CG39|POTEJ_HUMAN;sp|Q9BYX7|ACTBM_HUMAN	137850	0	0	#DIV/0!	0
sp|Q6XLA1|CSC2A_HUMAN	3643900	0	0	#DIV/0!	0
sp|Q7Z3T8|ZFY16_HUMAN	645450	0	0	#DIV/0!	0
sp|Q7Z406|MYH14_HUMAN	27387000	0	0	#DIV/0!	0
sp|Q7Z417|NUFP2_HUMAN	332960	0	0	#DIV/0!	0
sp|Q86VP6|CAND1_HUMAN	0	0	0	#DIV/0!	#DIV/0!
sp|Q8IZP2|ST134_HUMAN;sp|P50502|F10A1_HUMAN;sp|Q8NFI4|F10A5_HUMAN	0	271610	0	#DIV/0!	#DIV/0!
sp|Q8N3V7|SYNPO_HUMAN	1119800	0	0	#DIV/0!	0
sp|Q8NBS9|TXND5_HUMAN	0	407000	0	#DIV/0!	#DIV/0!
sp|Q8NEV1|CSK23_HUMAN;sp|P68400|CSK21_HUMAN	90594	0	0	#DIV/0!	0
sp|Q8NF91|SYNE1_HUMAN	111960000	0	0	#DIV/0!	0
sp|Q8TF64|GIPC3_HUMAN	0	659730	0	#DIV/0!	#DIV/0!
sp|Q8WUK0|PTPM1_HUMAN	54294	0	0	#DIV/0!	0
sp|Q8WV41|SNX33_HUMAN	96524	0	0	#DIV/0!	0
sp|Q8WVM8|SCFD1_HUMAN	0	0	0	#DIV/0!	#DIV/0!
sp|Q92597|NDRG1_HUMAN	0	221700	0	#DIV/0!	#DIV/0!
sp|Q92598|HS105_HUMAN	440900	0	0	#DIV/0!	0
sp|Q92614|MY18A_HUMAN	127430	0	0	#DIV/0!	0
sp|Q92945|FUBP2_HUMAN	0	411420	0	#DIV/0!	#DIV/0!
sp|Q969G5|PRDBP_HUMAN	0	109090	0	#DIV/0!	#DIV/0!
sp|Q96AE4|FUBP1_HUMAN	254000	785600	0	#DIV/0!	3.09291
sp|Q96C36|P5CR2_HUMAN	0	176310	0	#DIV/0!	#DIV/0!
sp|Q96DA6|TIM14_HUMAN	588950	2241200	0	#DIV/0!	3.80542
sp|Q96EP5|DAZP1_HUMAN	293500	0	0	#DIV/0!	0
sp|Q96NH3|BROMI_HUMAN	2891900	0	0	#DIV/0!	0
sp|Q99460|PSMD1_HUMAN	72062	0	0	#DIV/0!	0
sp|Q99536|VAT1_HUMAN	0	0	0	#DIV/0!	#DIV/0!
sp|Q99832|TCPH_HUMAN	323200	931240	0	#DIV/0!	2.88131
sp|Q99959|PKP2_HUMAN	45160	0	0	#DIV/0!	0
sp|Q9BPW8|NIPS1_HUMAN	0	569680	0	#DIV/0!	#DIV/0!
sp|Q9BPX5|ARP5L_HUMAN	137910	0	0	#DIV/0!	0
sp|Q9BRQ8|AIFM2_HUMAN	335190	433850	0	#DIV/0!	1.29434
sp|Q9BVA1|TBB2B_HUMAN;sp|Q13885|TBB2A_HUMAN	93665	0	0	#DIV/0!	0
sp|Q9H444|CHM4B_HUMAN	0	232170	0	#DIV/0!	#DIV/0!
sp|Q9H6F5|CCD86_HUMAN	48229	0	0	#DIV/0!	0
sp|Q9H7E9|CH033_HUMAN	0	0	0	#DIV/0!	#DIV/0!
sp|Q9H9B4|SFXN1_HUMAN	0	350640	0	#DIV/0!	#DIV/0!
sp|Q9HB71|CYBP_HUMAN	0	680330	0	#DIV/0!	#DIV/0!
sp|Q9NRW1|RAB6B_HUMAN;sp|P20340|RAB6A_HUMAN;sp|Q14964|RB39A_HUMAN	0	323960	0	#DIV/0!	#DIV/0!
sp|Q9NX24|NHP2_HUMAN	369860	0	0	#DIV/0!	0
sp|Q9UBQ5|EIF3K_HUMAN	202970	0	0	#DIV/0!	0
sp|Q9UHG3|PCYOX_HUMAN	0	0	0	#DIV/0!	#DIV/0!
sp|Q9UI09|NDUAC_HUMAN	0	226340	0	#DIV/0!	#DIV/0!
sp|Q9UJW0|DCTN4_HUMAN	713980	548320	0	#DIV/0!	0.767977
sp|Q9UJY1|HSPB8_HUMAN	201840	0	0	#DIV/0!	0
sp|Q9UKD2|MRT4_HUMAN	375350	0	0	#DIV/0!	0
sp|Q9UM54|MYO6_HUMAN	474020	0	0	#DIV/0!	0
sp|Q9UQ35|SRRM2_HUMAN	0	434850	0	#DIV/0!	#DIV/0!
sp|Q9Y3D7|TIM16_HUMAN	688630	0	0	#DIV/0!	0
sp|Q9Y3F4|STRAP_HUMAN	252370	0	0	#DIV/0!	0
sp|Q9Y3U8|RL36_HUMAN	892030	1411400	0	#DIV/0!	1.58223
sp|Q9Y6M9|NDUB9_HUMAN	0	266420	0	#DIV/0!	#DIV/0!
sp|Q9Y6N5|SQRD_HUMAN	0	451850	0	#DIV/0!	#DIV/0!
sp|Q9H0U6|RM18_HUMAN	0	0	24364	0	#DIV/0!
sp|P05023|AT1A1_HUMAN	0	0	32746	0	#DIV/0!
sp|Q16610|ECM1_HUMAN	0	0	42230	0	#DIV/0!
sp|P42696|RBM34_HUMAN	0	0	46184	0	#DIV/0!
sp|Q86XZ4|SPAS2_HUMAN	0	0	47999	0	#DIV/0!
sp|Q01518|CAP1_HUMAN	0	0	48123	0	#DIV/0!
sp|P05109|S10A8_HUMAN	0	0	48367	0	#DIV/0!
sp|P35611|ADDA_HUMAN	0	0	48383	0	#DIV/0!
sp|Q15654|TRIP6_HUMAN	0	0	54908	0	#DIV/0!
sp|Q13867|BLMH_HUMAN	0	0	58099	0	#DIV/0!
sp|P62195|PRS8_HUMAN	0	0	67401	0	#DIV/0!
sp|P11279|LAMP1_HUMAN	0	0	67710	0	#DIV/0!
sp|Q53SF7|COBL1_HUMAN	0	0	68530	0	#DIV/0!
sp|Q9UHX1|PUF60_HUMAN	0	0	68741	0	#DIV/0!
sp|P50552|VASP_HUMAN	0	0	68992	0	#DIV/0!
sp|P27695|APEX1_HUMAN	0	0	69871	0	#DIV/0!
sp|P51148|RAB5C_HUMAN	0	0	70131	0	#DIV/0!
sp|P62873|GBB1_HUMAN;sp|Q9HAV0|GBB4_HUMAN;sp|P62879|GBB2_HUMAN	0	0	71153	0	#DIV/0!
sp|Q14244|MAP7_HUMAN	0	0	71716	0	#DIV/0!
sp|Q9BXS6|NUSAP_HUMAN	0	0	74273	0	#DIV/0!
sp|Q96HC4|PDLI5_HUMAN	0	0	76267	0	#DIV/0!
sp|Q5SSJ5|HP1B3_HUMAN	0	0	80097	0	#DIV/0!
sp|Q96CT7|CC124_HUMAN	0	0	80935	0	#DIV/0!
sp|P60842|IF4A1_HUMAN	0	0	83729	0	#DIV/0!
sp|P29966|MARCS_HUMAN	0	0	84632	0	#DIV/0!
sp|Q9BUJ2|HNRL1_HUMAN	0	0	94562	0	#DIV/0!
sp|Q86U42|PABP2_HUMAN	0	0	95520	0	#DIV/0!
sp|P31948|STIP1_HUMAN	0	0	95862	0	#DIV/0!
sp|Q99848|EBP2_HUMAN	0	0	106070	0	#DIV/0!
sp|Q9H0U4|RAB1B_HUMAN;sp|Q92928|RAB1C_HUMAN;sp|P62820|RAB1A_HUMAN	0	0	111940	0	#DIV/0!
sp|Q9Y281|COF2_HUMAN	0	0	113550	0	#DIV/0!
sp|P55769|NH2L1_HUMAN	0	0	113720	0	#DIV/0!
sp|Q9ULE4|F184B_HUMAN	0	0	115490	0	#DIV/0!
sp|P49023|PAXI_HUMAN	0	0	115960	0	#DIV/0!
sp|Q71RC2|LARP4_HUMAN	0	0	117120	0	#DIV/0!
sp|P28799|GRN_HUMAN	0	0	122780	0	#DIV/0!
sp|Q9NX20|RM16_HUMAN	0	0	125710	0	#DIV/0!
sp|P18085|ARF4_HUMAN	0	0	127980	0	#DIV/0!
sp|P62495|ERF1_HUMAN	0	0	128720	0	#DIV/0!
sp|P04040|CATA_HUMAN	0	0	129590	0	#DIV/0!
sp|Q15428|SF3A2_HUMAN	0	0	129780	0	#DIV/0!
sp|O15427|MOT4_HUMAN	0	0	130820	0	#DIV/0!
sp|O43670|ZN207_HUMAN	0	0	131340	0	#DIV/0!
sp|P84098|RL19_HUMAN	0	0	134320	0	#DIV/0!
sp|P06702|S10A9_HUMAN	0	0	135490	0	#DIV/0!
sp|Q02978|M2OM_HUMAN	0	0	139760	0	#DIV/0!
sp|Q13478|IL18R_HUMAN	0	0	141280	0	#DIV/0!
sp|Q15427|SF3B4_HUMAN	0	0	141330	0	#DIV/0!
sp|P49721|PSB2_HUMAN	0	0	145430	0	#DIV/0!
sp|Q96Q11|TRNT1_HUMAN	0	0	146810	0	#DIV/0!
sp|P42677|RS27_HUMAN;sp|Q71UM5|RS27L_HUMAN	0	0	150740	0	#DIV/0!
sp|Q08188|TGM3_HUMAN	0	0	151300	0	#DIV/0!
sp|Q04837|SSBP_HUMAN	0	0	158910	0	#DIV/0!
sp|P56556|NDUA6_HUMAN	0	0	161110	0	#DIV/0!
sp|Q9H299|SH3L3_HUMAN	0	0	162660	0	#DIV/0!
sp|P08574|CY1_HUMAN	0	0	163670	0	#DIV/0!
sp|P09661|RU2A_HUMAN	0	0	164600	0	#DIV/0!
sp|P11586|C1TC_HUMAN	0	0	164810	0	#DIV/0!
sp|Q9Y2W1|TR150_HUMAN	0	0	166650	0	#DIV/0!
sp|Q5T750|XP32_HUMAN	0	0	167600	0	#DIV/0!
sp|Q01813|PFKAP_HUMAN	229110	0	169450	1.35208	0
sp|P12273|PIP_HUMAN	0	0	171870	0	#DIV/0!
sp|P0DI83|NARR_HUMAN	0	0	173410	0	#DIV/0!
sp|P31151|S10A7_HUMAN	0	0	175280	0	#DIV/0!
sp|Q9HCN8|SDF2L_HUMAN	0	0	182210	0	#DIV/0!
sp|P13984|T2FB_HUMAN	0	0	189080	0	#DIV/0!
sp|P17844|DDX5_HUMAN;sp|Q92841|DDX17_HUMAN	228980	0	199480	1.14788	0
sp|P36957|ODO2_HUMAN	277420	556240	202230	1.3718	2.00505
sp|Q9NUI1|DECR2_HUMAN	0	0	203890	0	#DIV/0!
sp|P09234|RU1C_HUMAN	0	0	206570	0	#DIV/0!
sp|P06730|IF4E_HUMAN	0	0	207230	0	#DIV/0!
sp|Q15369|ELOC_HUMAN	0	0	209690	0	#DIV/0!
sp|P35269|T2FA_HUMAN	0	0	215690	0	#DIV/0!
sp|P14174|MIF_HUMAN	0	0	216330	0	#DIV/0!
sp|P35030|TRY3_HUMAN	0	0	217140	0	#DIV/0!
sp|O95838|GLP2R_HUMAN	0	0	218630	0	#DIV/0!
sp|P47929|LEG7_HUMAN	0	0	218810	0	#DIV/0!
sp|P82979|SARNP_HUMAN	0	0	220470	0	#DIV/0!
sp|P27797|CALR_HUMAN	440480	1960200	223260	1.97295	4.45015
sp|P35232|PHB_HUMAN	444330	1246300	224340	1.98061	2.8049
sp|P32119|PRDX2_HUMAN	0	0	226470	0	#DIV/0!
sp|P49458|SRP09_HUMAN	0	0	229430	0	#DIV/0!
sp|O43324|MCA3_HUMAN	0	0	231220	0	#DIV/0!
sp|Q6PID8|KLD10_HUMAN	0	0	232120	0	#DIV/0!
sp|Q9NZT1|CALL5_HUMAN	0	0	232980	0	#DIV/0!
sp|Q14157|UBP2L_HUMAN	294400	0	240050	1.22641	0
sp|P0CG12|CTF8A_HUMAN	0	0	242160	0	#DIV/0!
sp|P25311|ZA2G_HUMAN	0	0	242850	0	#DIV/0!
sp|Q9GZT3|SLIRP_HUMAN	0	452160	247820	0	#DIV/0!
sp|Q96FJ2|DYL2_HUMAN;sp|P63167|DYL1_HUMAN	0	0	251050	0	#DIV/0!
sp|Q6ZRV2|FA83H_HUMAN	0	0	255370	0	#DIV/0!
sp|Q9Y3C6|PPIL1_HUMAN	0	0	262810	0	#DIV/0!
sp|Q7Z7K6|CENPV_HUMAN	0	0	267660	0	#DIV/0!
sp|O43684|BUB3_HUMAN	0	330240	271340	0	#DIV/0!
sp|O43390|HNRPR_HUMAN	349390	0	273840	1.27589	0
sp|P26583|HMGB2_HUMAN	0	389930	274450	0	#DIV/0!
sp|Q15517|CDSN_HUMAN	0	0	278370	0	#DIV/0!
sp|Q01105|SET_HUMAN;sp|P0DME0|SETLP_HUMAN	191390	397710	279780	0.684073	2.07801
sp|P09874|PARP1_HUMAN	536030	0	281430	1.90467	0
sp|P60900|PSA6_HUMAN	0	0	283030	0	#DIV/0!
sp|P48444|COPD_HUMAN	191390	0	287620	0.665427	0
sp|P78371|TCPB_HUMAN	367030	766380	291780	1.2579	2.08806
sp|P05089|ARGI1_HUMAN	0	0	293430	0	#DIV/0!
sp|P61160|ARP2_HUMAN	0	0	293490	0	#DIV/0!
sp|Q9UHD8|SEPT9_HUMAN	303160	0	293660	1.03235	0
sp|P22061|PIMT_HUMAN	0	0	294210	0	#DIV/0!
sp|O75607|NPM3_HUMAN	0	0	295050	0	#DIV/0!
sp|Q99729|ROAA_HUMAN	149480	0	295060	0.506609	0
sp|P10599|THIO_HUMAN	0	0	295900	0	#DIV/0!
sp|Q96BP2|CHCH1_HUMAN	0	0	318600	0	#DIV/0!
sp|Q13547|HDAC1_HUMAN;sp|Q92769|HDAC2_HUMAN	0	0	319700	0	#DIV/0!
sp|Q9BRJ6|CG050_HUMAN	0	0	321970	0	#DIV/0!
sp|P35249|RFC4_HUMAN	306380	0	323000	0.948545	0
sp|A6NHQ2|FBLL1_HUMAN	0	0	323770	0	#DIV/0!
sp|P62857|RS28_HUMAN	0	0	333390	0	#DIV/0!
sp|P29558|RBMS1_HUMAN;sp|Q6XE24|RBMS3_HUMAN	0	0	342400	0	#DIV/0!
sp|P62854|RS26_HUMAN;sp|Q5JNZ5|RS26L_HUMAN	245290	1295300	342680	0.715799	5.28069
sp|P12956|XRCC6_HUMAN	467800	0	345810	1.35277	0
sp|Q96IZ0|PAWR_HUMAN	237210	0	350550	0.67668	0
sp|Q13561|DCTN2_HUMAN	0	0	353530	0	#DIV/0!
sp|Q15365|PCBP1_HUMAN;sp|P57721|PCBP3_HUMAN	0	0	354860	0	#DIV/0!
sp|P53680|AP2S1_HUMAN	0	0	354950	0	#DIV/0!
sp|Q9UBS4|DJB11_HUMAN	282560	0	358860	0.787382	0
sp|Q8WX93|PALLD_HUMAN	0	639330	359900	0	#DIV/0!
sp|Q9Y3B4|SF3B6_HUMAN	0	0	363290	0	#DIV/0!
sp|Q9BSD7|NTPCR_HUMAN	253330	0	364310	0.695369	0
sp|P61163|ACTZ_HUMAN	0	0	367120	0	#DIV/0!
sp|P63104|1433Z_HUMAN	587040	0	370110	1.58612	0
sp|Q99880|H2B1L_HUMAN;sp|Q99879|H2B1M_HUMAN;sp|Q99877|H2B1N_HUMAN;sp|Q93079|H2B1H_HUMAN;sp|Q5QNW6|H2B2F_HUMAN;sp|P62807|H2B1C_HUMAN;sp|P58876|H2B1D_HUMAN;sp|P57053|H2BFS_HUMAN;sp|O60814|H2B1K_HUMAN	0	0	372450	0	#DIV/0!
sp|P61981|1433G_HUMAN;sp|P31946|1433B_HUMAN	467460	415210	372700	1.25425	0.888226
sp|P08195|4F2_HUMAN	591140	2009800	374420	1.57882	3.39987
sp|P22392|NDKB_HUMAN;sp|P15531|NDKA_HUMAN;sp|O60361|NDK8_HUMAN	365170	0	375730	0.971895	0
sp|Q16222|UAP1_HUMAN	0	0	375730	0	#DIV/0!
sp|Q13835|PKP1_HUMAN	0	0	382260	0	#DIV/0!
sp|Q01082|SPTB2_HUMAN	16112000	0	386880	41.646	0
sp|P28066|PSA5_HUMAN	281370	798290	389890	0.721665	2.83715
sp|O14818|PSA7_HUMAN;sp|Q8TAA3|PSA7L_HUMAN	461900	1036200	394260	1.17156	2.24334
sp|P22087|FBRL_HUMAN	522860	0	407950	1.28168	0
sp|Q9BUF5|TBB6_HUMAN	474490	330400	410830	1.15495	0.696327
sp|Q96RL7|VP13A_HUMAN	0	0	412310	0	#DIV/0!
sp|O15479|MAGB2_HUMAN	360930	0	414940	0.869837	0
sp|Q9NX63|MIC19_HUMAN	0	0	421630	0	#DIV/0!
sp|P05386|RLA1_HUMAN	0	0	426650	0	#DIV/0!
sp|P12268|IMDH2_HUMAN	1074900	0	432640	2.48451	0
sp|O14579|COPE_HUMAN	0	0	433110	0	#DIV/0!
sp|Q9NZI8|IF2B1_HUMAN	539290	0	457830	1.17793	0
sp|Q16576|RBBP7_HUMAN;sp|Q09028|RBBP4_HUMAN	0	0	460470	0	#DIV/0!
sp|Q08554|DSC1_HUMAN	0	0	467200	0	#DIV/0!
sp|Q9UBI6|GBG12_HUMAN	0	0	467570	0	#DIV/0!
sp|P15121|ALDR_HUMAN	0	0	473110	0	#DIV/0!
sp|Q07021|C1QBP_HUMAN	0	0	476130	0	#DIV/0!
sp|Q9UJF2|NGAP_HUMAN	579020	0	476210	1.21589	0
sp|P62847|RS24_HUMAN	0	0	477550	0	#DIV/0!
sp|Q9GZZ1|NAA50_HUMAN	0	1205300	484320	0	#DIV/0!
sp|P34932|HSP74_HUMAN	600610	0	485150	1.23799	0
sp|O60884|DNJA2_HUMAN	0	0	487250	0	#DIV/0!
sp|O14639|ABLM1_HUMAN	500430	0	488820	1.02375	0
sp|P62136|PP1A_HUMAN	319800	0	489190	0.653734	0
sp|P14866|HNRPL_HUMAN	592080	0	492050	1.20329	0
sp|O95782|AP2A1_HUMAN	514920	0	496770	1.03654	0
sp|P98082|DAB2_HUMAN	446250	0	498330	0.895491	0
sp|Q96HS1|PGAM5_HUMAN	0	0	498630	0	#DIV/0!
sp|P62266|RS23_HUMAN	0	1932700	508040	0	#DIV/0!
sp|P26641|EF1G_HUMAN	626050	1217900	509230	1.22941	1.94537
sp|Q8WXE9|STON2_HUMAN	0	0	510070	0	#DIV/0!
sp|P62258|1433E_HUMAN	662620	886620	511240	1.2961	1.33805
sp|P15880|RS2_HUMAN	520220	0	511300	1.01745	0
sp|Q13200|PSMD2_HUMAN	635260	0	518710	1.22469	0
sp|O00425|IF2B3_HUMAN	977430	0	522380	1.87111	0
sp|P50991|TCPD_HUMAN	475200	964280	554850	0.856448	2.02921
sp|Q9P258|RCC2_HUMAN	0	0	560140	0	#DIV/0!
sp|P62888|RL30_HUMAN	313390	0	561870	0.557762	0
sp|Q99623|PHB2_HUMAN	706870	3045900	566110	1.24864	4.309
sp|P07900|HS90A_HUMAN	541010	0	567470	0.953372	0
sp|P22830|HEMH_HUMAN	291930	0	572960	0.509512	0
sp|P62805|H4_HUMAN	520500	3275400	586880	0.886893	6.2928
sp|Q15717|ELAV1_HUMAN	704430	0	591980	1.18996	0
sp|P55081|MFAP1_HUMAN	246140	0	605740	0.406346	0
sp|P00338|LDHA_HUMAN	594160	1106500	631650	0.940648	1.86229
sp|Q5H9U9|DDX6L_HUMAN	0	0	634010	0	#DIV/0!
sp|Q59GN2|R39L5_HUMAN;sp|P62891|RL39_HUMAN	0	0	637740	0	#DIV/0!
sp|P36542|ATPG_HUMAN	0	942820	653120	0	#DIV/0!
sp|Q6NYC8|PPR18_HUMAN	1320500	0	656390	2.01176	0
sp|Q32MZ4|LRRF1_HUMAN	1257600	1479600	658490	1.90982	1.17653
sp|Q0ZGT2|NEXN_HUMAN	1254300	0	658670	1.90429	0
sp|Q01130|SRSF2_HUMAN	468500	779500	662020	0.707683	1.66382
sp|P01040|CYTA_HUMAN	0	0	668700	0	#DIV/0!
sp|O95399|UTS2_HUMAN	0	0	670270	0	#DIV/0!
sp|Q96EY1|DNJA3_HUMAN	995500	845700	681350	1.46107	0.849523
sp|Q9Y295|DRG1_HUMAN	351380	0	693710	0.506523	0
sp|Q15366|PCBP2_HUMAN	850970	0	699770	1.21607	0
sp|P55072|TERA_HUMAN	672760	941650	739680	0.909528	1.39968
sp|O75947|ATP5H_HUMAN	870500	2998000	749580	1.16132	3.444
sp|Q15370|ELOB_HUMAN	396890	0	753610	0.526652	0
sp|P40939|ECHA_HUMAN	1103700	1146000	754350	1.46311	1.03833
sp|Q3MHD2|LSM12_HUMAN	436870	0	755270	0.578429	0
sp|P62910|RL32_HUMAN	470930	458020	756340	0.622643	0.972586
sp|P09496|CLCA_HUMAN	0	0	758480	0	#DIV/0!
sp|Q13310|PABP4_HUMAN	764870	0	759360	1.00726	0
sp|P84090|ERH_HUMAN	0	0	761530	0	#DIV/0!
sp|Q9BY44|EIF2A_HUMAN	934500	0	770650	1.21261	0
sp|P09497|CLCB_HUMAN	0	0	780770	0	#DIV/0!
sp|Q12906|ILF3_HUMAN	849010	0	805650	1.05382	0
sp|P31327|CPSM_HUMAN	1348200	2707000	808430	1.66768	2.00786
sp|Q6P1L8|RM14_HUMAN	695200	1522900	811130	0.857076	2.19059
sp|P18621|RL17_HUMAN	556890	0	812160	0.68569	0
sp|P27816|MAP4_HUMAN	867430	2007500	821990	1.05528	2.31431
sp|P05187|PPB1_HUMAN;sp|P10696|PPBN_HUMAN	742370	2208700	822200	0.902907	2.9752
sp|P29692|EF1D_HUMAN	966060	2803000	851470	1.13458	2.90148
sp|Q16531|DDB1_HUMAN	946160	867270	861410	1.09839	0.916621
sp|P62937|PPIA_HUMAN	0	0	867570	0	#DIV/0!
sp|P07195|LDHB_HUMAN	1010300	2359100	871880	1.15876	2.33505
sp|P41091|IF2G_HUMAN;sp|Q2VIR3|IF2GL_HUMAN	916770	0	880200	1.04155	0
sp|P84103|SRSF3_HUMAN;sp|Q16629|SRSF7_HUMAN	593520	0	884070	0.67135	0
sp|Q9UQR0|SCML2_HUMAN	1177300	1313800	901280	1.30625	1.11594
sp|P29401|TKT_HUMAN	1168200	0	938210	1.24514	0
sp|P50914|RL14_HUMAN	1024700	719350	942510	1.0872	0.70201
sp|O15144|ARPC2_HUMAN	690490	0	979860	0.704682	0
sp|P62244|RS15A_HUMAN	651670	1052900	982400	0.663345	1.6157
sp|O43809|CPSF5_HUMAN	807050	1536600	997980	0.808684	1.90397
sp|P84077|ARF1_HUMAN;sp|P61204|ARF3_HUMAN	739660	676900	1002100	0.73811	0.91515
sp|P63162|RSMN_HUMAN;sp|P14678|RSMB_HUMAN	730640	1845100	1004500	0.727367	2.52532
sp|P68371|TBB4B_HUMAN;sp|P04350|TBB4A_HUMAN	1390500	2554400	1004800	1.38386	1.83704
sp|B2RPK0|HGB1A_HUMAN;sp|P09429|HMGB1_HUMAN	0	0	1025700	0	#DIV/0!
sp|Q5SXH7|PKHS1_HUMAN	0	0	1027300	0	#DIV/0!
sp|P31689|DNJA1_HUMAN	965810	0	1041300	0.927504	0
sp|P50990|TCPQ_HUMAN	1344800	2144900	1042900	1.28948	1.59496
sp|Q92522|H1X_HUMAN	906160	0	1047200	0.865317	0
sp|Q16698|DECR_HUMAN	1058700	0	1059100	0.999622	0
sp|Q14978|NOLC1_HUMAN	1590000	0	1061500	1.49788	0
sp|P61158|ARP3_HUMAN	1731400	0	1078500	1.60538	0
sp|P63208|SKP1_HUMAN	466220	0	1080000	0.431685	0
sp|Q14247|SRC8_HUMAN	1256800	1036200	1082000	1.16155	0.824475
sp|P61513|RL37A_HUMAN	0	0	1082300	0	#DIV/0!
sp|P09012|SNRPA_HUMAN	1076700	3664600	1082400	0.994734	3.40355
sp|O14908|GIPC1_HUMAN	781180	0	1112800	0.701995	0
sp|P20042|IF2B_HUMAN	1256800	1268800	1129800	1.11241	1.00955
sp|O75083|WDR1_HUMAN	1170900	0	1139300	1.02774	0
sp|Q12905|ILF2_HUMAN	1088300	0	1141500	0.953395	0
sp|Q15233|NONO_HUMAN	879120	827320	1142600	0.769403	0.941077
sp|P16401|H15_HUMAN	931210	1393700	1144600	0.813568	1.49665
sp|O14974|MYPT1_HUMAN	3441200	0	1150900	2.99001	0
sp|Q01844|EWS_HUMAN	1546800	2755000	1166100	1.32647	1.7811
sp|Q14103|HNRPD_HUMAN	1143200	0	1233900	0.926493	0
sp|P55084|ECHB_HUMAN	1429300	2359100	1252600	1.14107	1.65053
sp|Q12792|TWF1_HUMAN	2002600	0	1262100	1.58672	0
sp|Q9BY77|PDIP3_HUMAN	991570	0	1281700	0.773637	0
sp|Q9Y2W2|WBP11_HUMAN	1203700	0	1294900	0.92957	0
sp|Q02543|RL18A_HUMAN	0	0	1312600	0	#DIV/0!
sp|P62316|SMD2_HUMAN	749520	1952200	1340000	0.559343	2.6046
sp|P62841|RS15_HUMAN	1283300	0	1346500	0.953063	0
sp|P38159|RBMX_HUMAN;sp|Q96E39|RMXL1_HUMAN	1505200	0	1347800	1.11678	0
sp|A6NIE6|RN3P2_HUMAN	0	0	1350800	0	#DIV/0!
sp|O95757|HS74L_HUMAN	0	0	1447000	0	#DIV/0!
sp|Q13765|NACA_HUMAN;sp|E9PAV3|NACAM_HUMAN	1099600	1987800	1449100	0.758816	1.80775
sp|P28289|TMOD1_HUMAN	1355400	0	1454300	0.931995	0
sp|Q8NCA5|FA98A_HUMAN	1060600	0	1480100	0.716573	0
sp|Q9UPQ0|LIMC1_HUMAN	3312700	0	1506400	2.19908	0
sp|P07910|HNRPC_HUMAN;sp|P0DMR1|HNRC4_HUMAN;sp|O60812|HNRC1_HUMAN;sp|B7ZW38|HNRC3_HUMAN;sp|B2RXH8|HNRC2_HUMAN	1779700	1368600	1521600	1.16962	0.769006
sp|P61353|RL27_HUMAN	1275100	2000200	1524600	0.836351	1.56866
sp|Q16658|FSCN1_HUMAN	1420200	0	1545200	0.919104	0
sp|P81605|DCD_HUMAN	1044300	2665800	1569900	0.665202	2.55271
sp|Q8TB52|FBX30_HUMAN	0	0	1575800	0	#DIV/0!
sp|P80723|BASP1_HUMAN	1847200	7447100	1587800	1.16337	4.03156
sp|P25398|RS12_HUMAN	2214300	0	1665500	1.32951	0
sp|P37108|SRP14_HUMAN	0	0	1671500	0	#DIV/0!
sp|P0CW22|RS17L_HUMAN;sp|P08708|RS17_HUMAN	1455200	0	1688800	0.861677	0
sp|P23528|COF1_HUMAN	3042000	2627300	1717200	1.77149	0.863675
sp|O95817|BAG3_HUMAN	1400000	0	1721000	0.813481	0
sp|O43795|MYO1B_HUMAN	4633000	4133200	1804700	2.56719	0.892122
sp|Q9UN86|G3BP2_HUMAN	0	0	1839900	0	#DIV/0!
sp|Q9Y305|ACOT9_HUMAN	1457500	2159900	1859500	0.783813	1.48192
sp|P62753|RS6_HUMAN	1995500	3131600	1914500	1.04231	1.56933
sp|P63173|RL38_HUMAN	1260900	1362900	2035300	0.619516	1.08089
sp|P46776|RL27A_HUMAN	952220	2301200	2035700	0.46776	2.41667
sp|Q13151|ROA0_HUMAN	855820	0	2092500	0.408994	0
sp|P13797|PLST_HUMAN	3976100	543540	2096300	1.89672	0.136702
sp|P49411|EFTU_HUMAN	1460400	2971200	2135300	0.683932	2.03451
sp|Q8WWM7|ATX2L_HUMAN	1898500	0	2136600	0.888561	0
sp|P62917|RL8_HUMAN	1873300	2741400	2158900	0.86771	1.46341
sp|P26599|PTBP1_HUMAN	1640700	0	2193600	0.747949	0
sp|P06733|ENOA_HUMAN	3227600	9176700	2240300	1.4407	2.8432
sp|P14923|PLAK_HUMAN	1035800	0	2262300	0.457853	0
sp|P42766|RL35_HUMAN	0	0	2278900	0	#DIV/0!
sp|P62861|RS30_HUMAN	1906200	0	2388500	0.798074	0
sp|O95816|BAG2_HUMAN	4913800	0	2395000	2.05169	0
sp|Q06830|PRDX1_HUMAN	2558700	4418900	2410300	1.06157	1.72701
sp|P46778|RL21_HUMAN	1660600	1591800	2452600	0.677077	0.958569
sp|Q9UQ80|PA2G4_HUMAN	1399600	0	2474700	0.565564	0
sp|P32969|RL9_HUMAN	1318200	1292200	2490400	0.529313	0.980276
sp|P51991|ROA3_HUMAN	2084500	0	2497600	0.834601	0
sp|Q9UNX3|RL26L_HUMAN;sp|P61254|RL26_HUMAN	2428200	1782100	2551700	0.951601	0.733918
sp|P10809|CH60_HUMAN	3173800	9499300	2568600	1.23561	2.99304
sp|Q14134|TRI29_HUMAN	2528000	0	2631300	0.960742	0
sp|P46777|RL5_HUMAN	1807000	0	2636800	0.6853	0
sp|P62277|RS13_HUMAN	2981000	4599200	2663200	1.11933	1.54284
sp|P12814|ACTN1_HUMAN	6173200	0	2673400	2.30912	0
sp|Q9Y224|CN166_HUMAN	1473800	0	2686500	0.548595	0
sp|Q16777|H2A2C_HUMAN;sp|Q6FI13|H2A2A_HUMAN	3013300	11332000	2747800	1.09662	3.76066
sp|Q02878|RL6_HUMAN	2233000	1468700	2815300	0.793166	0.657725
sp|Q9Y3I0|RTCB_HUMAN	2349500	0	2819900	0.833186	0
sp|P61978|HNRPK_HUMAN	2654500	3356500	2820000	0.941312	1.26446
sp|P62081|RS7_HUMAN	3567000	2506900	2852100	1.25066	0.702803
sp|Q13643|FHL3_HUMAN	2490100	3266600	2858600	0.871091	1.31183
sp|P47914|RL29_HUMAN	0	0	2863800	0	#DIV/0!
sp|Q9ULV4|COR1C_HUMAN	6070700	2728900	2939600	2.06514	0.44952
sp|Q8NC51|PAIRB_HUMAN	2470400	3015300	2945900	0.838589	1.22057
sp|Q86V81|THOC4_HUMAN	1064300	2955400	2972100	0.358097	2.77685
sp|Q07955|SRSF1_HUMAN	2321300	0	2989200	0.776562	0
sp|P04075|ALDOA_HUMAN	1667200	9449000	3047500	0.547071	5.66759
sp|Q9Y230|RUVB2_HUMAN	3186700	6075200	3103900	1.02668	1.90642
sp|P61247|RS3A_HUMAN	2161300	0	3115300	0.693769	0
sp|P62424|RL7A_HUMAN	1817400	2644900	3198200	0.568257	1.45532
sp|P48047|ATPO_HUMAN	4537400	17131000	3283700	1.38179	3.77551
sp|Q6WCQ1|MPRIP_HUMAN	5687000	0	3315900	1.71507	0
sp|Q8IVT2|MISP_HUMAN	6748800	1176800	3347700	2.01595	0.174372
sp|Q02413|DSG1_HUMAN	1224300	658510	3376800	0.362562	0.537867
sp|P14649|MYL6B_HUMAN	3934400	5939800	3411700	1.15321	1.50971
sp|P24844|MYL9_HUMAN	2107600	1399900	3437700	0.613084	0.664215
sp|P05388|RLA0_HUMAN;sp|Q8NHW5|RLA0L_HUMAN	4748700	1843200	3473200	1.36724	0.388148
sp|Q9Y6U3|ADSV_HUMAN	5212400	631010	3502900	1.48802	0.121059
sp|P62249|RS16_HUMAN	2312000	3141700	3509300	0.658821	1.35887
sp|Q16643|DREB_HUMAN	10473000	8091800	3567100	2.936	0.772634
sp|Q9Y265|RUVB1_HUMAN	3150500	5313500	3612300	0.872159	1.68656
sp|P52272|HNRPM_HUMAN	2921300	0	3643500	0.801784	0
sp|P62987|RL40_HUMAN;sp|P62979|RS27A_HUMAN;sp|P0CG47|UBB_HUMAN;sp|P0CG48|UBC_HUMAN	3520400	3105500	3761800	0.935829	0.882144
sp|P83111|LACTB_HUMAN	2278100	0	3775600	0.603374	0
sp|P62280|RS11_HUMAN	3498100	3361500	3831800	0.912913	0.96095
sp|P63010|AP2B1_HUMAN;sp|Q10567|AP1B1_HUMAN	2776700	0	3856400	0.720024	0
sp|Q9Y608|LRRF2_HUMAN	5098000	2321900	3986100	1.27894	0.455453
sp|P16989|YBOX3_HUMAN	3336400	2166100	3988200	0.836568	0.649233
sp|P62140|PP1B_HUMAN	1736700	0	3996400	0.434566	0
sp|P62263|RS14_HUMAN	2655400	4331900	4159000	0.638471	1.63135
sp|O75369|FLNB_HUMAN	11807000	10870000	4271800	2.76394	0.92064
sp|P15924|DESP_HUMAN	1731300	0	4298200	0.402797	0
sp|P05976|MYL1_HUMAN;sp|P08590|MYL3_HUMAN	4320200	4630400	4352300	0.992625	1.0718
sp|P67809|YBOX1_HUMAN	4074600	3886000	4579700	0.889709	0.953713
sp|P14618|KPYM_HUMAN	3550600	10193000	4702700	0.755013	2.87078
sp|P08670|VIME_HUMAN	4570700	1596500	4720200	0.968328	0.34929
sp|Q00839|HNRPU_HUMAN	3858400	1286200	4739000	0.81418	0.333351
sp|P46782|RS5_HUMAN	5518800	3541400	4816900	1.14572	0.641697
sp|P62851|RS25_HUMAN	2848500	5288900	4835800	0.589044	1.85673
sp|P62829|RL23_HUMAN	0	0	4865900	0	#DIV/0!
sp|P39019|RS19_HUMAN	2849700	8080600	4957300	0.574849	2.8356
sp|P05141|ADT2_HUMAN	4135600	17262000	5024200	0.823136	4.174
sp|Q13428|TCOF_HUMAN	4966800	2632900	5058500	0.981872	0.5301
sp|P62701|RS4X_HUMAN	2906000	6083900	5236800	0.554919	2.09357
sp|P06576|ATPB_HUMAN	6437800	18799000	5381100	1.19637	2.9201
sp|Q13283|G3BP1_HUMAN	4108800	2280300	5409500	0.759553	0.55498
sp|P16403|H12_HUMAN	4607200	7557700	5565100	0.827874	1.64041
sp|O43707|ACTN4_HUMAN	22274000	1271200	5822100	3.82577	0.057071
sp|P53999|TCP4_HUMAN	2557000	3926200	5844200	0.437528	1.53547
sp|P08238|HS90B_HUMAN	7537800	9750200	5855500	1.2873	1.29351
sp|P07355|ANXA2_HUMAN;sp|A6NMY6|AXA2L_HUMAN	10419000	6274000	5911600	1.76247	0.602169
sp|P62913|RL11_HUMAN	4095700	2881600	5917100	0.69218	0.703567
sp|Q05682|CALD1_HUMAN	11893000	4031500	6027800	1.97302	0.338981
sp|P60866|RS20_HUMAN	3435500	5512500	6148000	0.5588	1.60457
sp|P09651|ROA1_HUMAN;sp|Q32P51|RA1L2_HUMAN	4674800	0	6172300	0.757384	0
sp|P35637|FUS_HUMAN	5243300	8809200	6284600	0.834309	1.68009
sp|Q14192|FHL2_HUMAN	5745400	9876600	6499800	0.883935	1.71904
sp|P46783|RS10_HUMAN;sp|Q9NQ39|RS10L_HUMAN	5146300	2143200	6640600	0.774975	0.416455
sp|Q96PK6|RBM14_HUMAN	5591200	0	6896700	0.810707	0
sp|P06396|GELS_HUMAN	10675000	10315000	7131500	1.49688	0.966276
sp|P47755|CAZA2_HUMAN	10886000	7365300	7281100	1.4951	0.676585
sp|P35268|RL22_HUMAN	5701600	8436100	7612700	0.748959	1.4796
sp|P35580|MYH10_HUMAN	25477000	9532200	7648000	3.3312	0.374149
sp|P25705|ATPA_HUMAN	9260700	19701000	8110500	1.14182	2.12738
sp|P62906|RL10A_HUMAN	3072200	1384000	8354300	0.367739	0.450492
sp|P62750|RL23A_HUMAN	6936300	6535000	8994000	0.771214	0.942145
sp|P26373|RL13_HUMAN	6775700	6834500	9128200	0.742282	1.00868
sp|P22626|ROA2_HUMAN	8332300	1878900	9154200	0.910216	0.225496
sp|Q15942|ZYX_HUMAN	9924400	11475000	9850100	1.00754	1.15624
sp|Q9P0K7|RAI14_HUMAN	10406000	0	10021000	1.03842	0
sp|P04406|G3P_HUMAN	9084900	36298000	10303000	0.881772	3.99542
sp|P30050|RL12_HUMAN	7755400	10798000	11262000	0.688634	1.39232
sp|P09493|TPM1_HUMAN	5866900	9105400	11283000	0.519977	1.552
sp|P23246|SFPQ_HUMAN	12896000	0	11520000	1.11944	0
sp|Q00610|CLH1_HUMAN	11523000	2520400	12004000	0.95993	0.218728
sp|P62826|RAN_HUMAN	14570000	18825000	13817000	1.0545	1.29204
sp|Q15149|PLEC_HUMAN	31789000	0	14215000	2.2363	0
sp|Q8NDW4|ZNF248_HUMAN	21356000	10291000	14393000	1.48378	0.481879
sp|Q96C19|EFHD2_HUMAN	20024000	13126000	14981000	1.33663	0.655513
sp|P62269|RS18_HUMAN	11261000	20463000	16383000	0.687359	1.81716
sp|P11940|PABP1_HUMAN;sp|Q9H361|PABP3_HUMAN	13679000	12215000	17606000	0.776951	0.892975
sp|014628|ZNF195_HUMAN	24116000	28524000	18023000	1.33807	1.18278
sp|Q9BQE3|TBA1C_HUMAN;sp|P68363|TBA1B_HUMAN;sp|Q71U36|TBA1A_HUMAN;sp|Q6PEY2|TBA3E_HUMAN;sp|Q13748|TBA3C_HUMAN;sp|P68366|TBA4A_HUMAN;sp|Q9NY65|TBA8_HUMAN	14564000	23089000	18085000	0.805308	1.58535
sp|P07437|TBB5_HUMAN	19569000	28901000	18579000	1.05329	1.47688
sp|Q13813|SPTN1_HUMAN	40975000	246350	19567000	2.09409	0.0060122
sp|P21333|FLNA_HUMAN	53550000	41437000	19911000	2.68947	0.7738
sp|P67936|TPM4_HUMAN	22866000	15048000	20103000	1.13744	0.658095
sp|P23396|RS3_HUMAN	18821000	23645000	21059000	0.893727	1.25631
sp|P06753|TPM3_HUMAN	9407100	7186400	21309000	0.441461	0.763934
sp|Q6NSZ9|ZNF498_HUMAN	22077000	26632000	21724000	1.01625	1.20632
sp|Q5VTE0|EF1A3_HUMAN;sp|P68104|EF1A1_HUMAN;sp|Q05639|EF1A2_HUMAN	17995000	47708000	24467000	0.73548	2.65118
sp|P19338|NUCL_HUMAN	21151000	22244000	26926000	0.785523	1.05168
sp|P52907|CAZA1_HUMAN	47547000	27931000	27405000	1.73498	0.58744
sp|P17098|ZNF8_HUMAN	29899000	30885000	28587000	1.04589	1.03298
sp|P08107|HSP71_HUMAN	30361000	23429000	28985000	1.04747	0.771681
sp|P11021|GRP78_HUMAN	47092000	128300000	29778000	1.58144	2.72445
sp|O00159|MYO1C_HUMAN	36519000	19458000	31637000	1.15431	0.532819
sp|P04792|HSPB1_HUMAN	30271000	55388000	37964000	0.797361	1.82974
sp|P38646|GRP75_HUMAN	47547000	83941000	42430000	1.1206	1.76543
sp|Q9UHB6|LIMA1_HUMAN	78565000	59357000	42981000	1.8279	0.755515
sp|P11142|HSP7C_HUMAN	79781000	36574000	54999000	1.45059	0.45843
sp|Q9NYL9|TMOD3_HUMAN	85688000	81051000	67604000	1.2675	0.945885
sp|Q8NA64|ZNF568_HUMAN	105640000	38642000	97445000	1.0841	0.365789
sp|P68133|ACTS_HUMAN;sp|P68032|ACTC_HUMAN;sp|P62736|ACTA_HUMAN;sp|P63267|ACTH_HUMAN	129940000	83494000	105840000	1.2277	0.642558
sp|Q8WWI1|LMO7_HUMAN	167150000	6358700	136560000	1.224	0.0380419
sp|P60660|MYL6_HUMAN	218720000	218420000	193950000	1.12771	0.998628
sp|P19105|ML12A_HUMAN;sp|O14950|ML12B_HUMAN	195720000	186300000	211310000	0.926222	0.95187
sp|P35579|MYH9_HUMAN	787960000	302470000	399700000	1.97138	0.383865
sp|Q6P2D0|ZFP1 HUMAN	500260000	24312000	776160000	0.644532	0.0485987
